# Supplementary material for: Network spreading and local biological vulnerability in amyotrophic lateral sclerosis
Source: Commun Biol. 2025 Aug 4;8:1153. doi: 10.1038/s42003-025-08561-3 (PMC12322078; doi:10.1038/s42003-025-08561-3)
Supplement: Supplementary file 3 — Supplementary Data 1 [file 42003_2025_8561_MOESM3_ESM.xlsx]

## Sheet: Gene Enrichment
Package to do the gene enrichment analysis: ABAnnotate - coded in MATALB. For generation of phenotype null maps, ABAnnotate depends on the SPM12 image calculator. It uses the Parallel Processing toolbox for generation of null phenotypes and correlation calculation. It requires an internet connection to download parcellations, ABA data and GCEA datasets from OSF.
Github to Abannotate:		https://github.com/LeonDLotter/ABAnnotate
metadata descriptor
sheet id	name of output file			full name of used dataset			citation
1	GCEA_biologicalProcesses			GO-biologicalProcessDirect-discrete			Ashburner et al. (2000)
2	GCEA_cellularComponent			GO-cellularComponentDirect-discrete			Ashburner et al. (2000)
3	GCEA_cellTypesUMI			PsychEncode-cellTypesUMI-discrete			Lake et al. (2018)
Output file descriptions
name of table rows		description of rows
cLabel		category name
cDesc		category descriptions
cSize		number of genes annotated to category
cGenes		official gene symbols
cWeights		expression values for each gene, will be vector of ones if discrete dataset (most cases)
cScoresNull		null category scores
cScorePheno		e.g., mean of r-to-z-transformed phenotype-gene Spearman correlation coefficients for all genes in category
pValPerm		exact p-value derived from the null distribution of category scores;
pValPermCorr		FDR-corrected "q"-value;
pValZ(Corr)		p-value derived from Z-distribution fitted to the null data to approximate very small p-values.

## Sheet: GCEA_biologicalProcesses
cLabel	cDesc	cSize	cGenes	cScorePheno	pValZ	pValZCorr	pValPerm	pValPermCorr
GO:0043001	Golgi to plasma membrane protein transport	14	GGA3, BBS1, GOLPH3L, RAB10, ANK3, PREPL, RAB31, VAMP3, RAB34, GOLPH3, MACF1, NSF, GGA2, OPTN	0.104014	0.000397894	0.311856	0.000166667	0.0111667
GO:0032869	cellular response to insulin stimulus	57	CPEB2, MYC, RAB10, PAK1, IRS1, PARP1, CFLAR, APRT, SORBS1, GHR, TBC1D4, INSR, PCK2, FOXO1, DENND4C, RAB15, RAB12, SLC39A14, PIK3R1, RPS6KB1, RHOQ, RB1, SLC9A1, MYO5A, PIK3R2, ENPP1, SRD5A1, PPARG, C2CD5, CPEB1, EEF2K, PPAT, HDAC9, GOT1, STAR, ZFP36L1, PNPLA3, YWHAG, SRSF5, SLC29A2, USF1, XBP1, STAT1, PRKCI, RAB31, ERRFI1, GSTP1, CYFIP1, INPP5K, INSIG2, RAB13, SYAP1, HDAC5, GPLD1, RAB8B, TRIB3, IN…	0.0572417	0.00376304	0.311856	0.0002	0.0122833
GO:0007588	excretion	12	SLC22A18, ATP6V0A4, HMOX1, NPHP1, GUCA2B, POU3F3, NFAT5, NPHS1, NEDD4L, GRHPR, ADORA2B, CLCN5	0.156521	0.00398161	0.311856	0	0
GO:0006497	protein lipidation	10	ATG7, ATG16L1, ABCA1, ATG5, MTTP, WDR45, WIPI1, ATG16L2, ATG12, WIPI2	0.127414	0.00416881	0.311856	0.000133333	0.0111667
GO:0006024	glycosaminoglycan biosynthetic process	15	XYLT2, GPC4, HS2ST1, PXYLP1, HS6ST1, AGRN, SLC35D2, B3GALT6, HS3ST2, GPC5, HS3ST5, HS6ST2, HS3ST1, EXT1, XYLT1	0.105534	0.0042336	0.311856	0.000133333	0.0111667
GO:0030036	actin cytoskeleton organization	95	PAFAH1B1, PDGFA, LDB3, MICAL2, MRAS, CORO1A, ARHGEF10L, CAPZB, ARFGEF3, SPTB, BCR, NPHP1, ARHGEF17, FGD1, SPTBN5, CDC42, MTSS1, INPP5K, PDLIM3, PDLIM2, AGAP2, KRAS, PDE4DIP, LIMK1, DIAPH1, ARHGEF18, FGD5, CLN3, FGD4, ARHGAP26, PHACTR3, EPB41, AMOTL1, SRF, ARPC5, ADD2, PFN2, SPIRE2, INF2, OPHN1, PACSIN2, CCIN, ARHGEF11, FGD3, PHACTR4, PFN1, KLHL1, IQSEC2, FHL3, CDC42BPB, SSH3, ACTN4, RND3, SPTBN4,…	0.0412626	0.00428741	0.311856	0.00193333	0.0483006
GO:0000281	mitotic cytokinesis	23	RAB35, MYH10, ANLN, CHMP4B, TRIM36, RACGAP1, STMN1, ARL3, MAP9, EFHC2, SNX9, TTC19, ANK3, CIT, STAMBP, KIF23, CKAP2, ROCK1, ZNF365, RHOC, ZFYVE26, ROCK2, USP8	0.0962053	0.00464983	0.311856	0.000133333	0.0111667
GO:0001508	action potential	11	KCNMB2, KCNMB4, GNAQ, GNA15, AKAP6, KCNC2, CLN3, KCNB1, GNA14, CHRNA4, AKAP7	0.286482	0.00478634	0.311856	3.33333333333333e-05	0.00446667
GO:0014066	regulation of phosphatidylinositol 3-kinase signaling	11	PPP2R5C, PIP5K1C, PIP4K2A, RASGRP1, FBXL2, PIP4K2B, PPP2R5B, PIP5K1B, MAPK1, MAPK3, PPP1R16B	0.0727258	0.00485653	0.311856	0.00566667	0.0826997
GO:0018146	keratan sulfate biosynthetic process	18	ST3GAL4, CHST2, SLC35D2, B4GALT4, ST3GAL2, B4GALT2, CHST1, B3GNT2, PRELP, B4GAT1, ACAN, ST3GAL1, B4GALT6, B4GALT5, ST3GAL6, ST3GAL3, B3GNT4, B4GALT3	0.142984	0.00494972	0.311856	3.33333333333333e-05	0.00446667
GO:0007628	adult walking behavior	20	EPHA4, DAB1, EFNB3, FXN, SCN1A, HTRA2, ABHD12, AGTPBP1, TRH, GLRB, UCHL1, ZMPSTE24, CEND1, ZIC1, SPTBN4, OXR1, CNTN2, DRD2, DRD1, KLHL1	0.139128	0.0051317	0.311856	3.33333333333333e-05	0.00446667
GO:0002244	hematopoietic progenitor cell differentiation	30	C12orf29, PYGO1, ANLN, FLT1, FLT4, CSF1R, BLOC1S2, SFRP1, WDR7, RRS1, EML1, PDGFRA, AP3B1, EEF2, CEBPD, SMPD3, DACT2, PTPRC, SIPA1L3, KIT, ZFAT, TMEM91, PTPRZ1, INHBA, BVES, CITED2, ARHGEF7, ZBTB24, HERC6, ZSWIM9	0.0596378	0.00517197	0.311856	0.000533333	0.0231216
GO:0007601	visual perception	74	FAM161A, ROM1, CRYGS, DHRS3, GPR143, NRL, PAX6, RGS9, CACNB2, RPGR, HPS1, PRPH2, GRM8, EYA3, OAT, PDE6B, BBS9, NR2E1, GLRB, SIX3, RDH5, CPLX3, POU6F2, AOC2, MYO7A, CRYBB1, TGFBI, BBS5, MKKS, CRYBA2, CNNM4, RDH12, PDCL, CABP1, RGS16, CLN6, HSF4, ABCC6, RORB, COL18A1, CRYBG3, ATF6, PITPNA, RIMS1, OPA3, BEST1, EYA4, SLITRK6, SLC24A2, BBS7, LCTL, NDP, CLIC5, RLBP1, CRYZ, BBS1, ATXN7, DNAJC19, LAMC3, …	0.0645615	0.00547398	0.311856	0.0002	0.0122833
GO:0045780	positive regulation of bone resorption	10	TMEM64, TFRC, SPP1, SYK, ADAM8, PRKCA, TF, PLEKHM1, PPARGC1B, TNFRSF11A	0.144372	0.00551065	0.311856	0.000266667	0.0140381
GO:0032456	endocytic recycling	25	RAB35, ARL4C, KIAA1109, RAB11FIP4, DENND1B, VPS29, RAB11FIP3, VPS39, WASHC1, EHD2, DENND1C, VPS35, LMTK2, ANKRD27, WASHC2C, EHD1, MICALL1, RAB11B, SNX12, SNX3, DENND1A, RAB13, SNF8, GGA3, ANKRD50	0.0825769	0.00610484	0.311856	0.000233333	0.0137573
GO:0009083	branched-chain amino acid catabolic process	10	DLD, MCCC2, BCAT1, AUH, HSD17B10, ALDH6A1, HIBADH, ECHS1, BCKDK, MCCC1	0.235667	0.00685694	0.311856	0	0
GO:0006851	mitochondrial calcium ion transport	13	STOML2, PMPCB, SLC25A12, MICU3, MCUR1, YME1L1, MICU2, SLC25A23, PMPCA, MCUB, PARL, SLC8B1, MCU	0.19643	0.00707781	0.311856	3.33333333333333e-05	0.00446667
GO:0030048	actin filament-based movement	10	MYH10, MYO1E, ACTC1, WIPF1, MYO1B, WIPF2, MYO7A, MYO9B, MYO5A, WIPF3	0.162197	0.00718849	0.311856	0.000266667	0.0140381
GO:1990869	cellular response to chemokine	10	WNK1, FOXC1, OXSR1, CXCL12, SH2B3, LRCH1, DOCK8, DUSP1, RIPOR2, STK39	0.176588	0.00756368	0.311856	6.66666666666667e-05	0.00755897
GO:0010613	positive regulation of cardiac muscle hypertrophy	14	NR4A3, CDK9, IL6ST, CAMK2D, PRKCA, PARP1, ADRA1A, BECN1, ROCK2, EDN1, IGF1, SLC9A1, ROCK1, MEF2A	0.0643073	0.00900603	0.311856	0.0056	0.082544
GO:0000045	autophagosome assembly	31	MAP1LC3B2, ATP2A2, GABARAPL2, WIPI1, RAB33B, ATG3, ATG16L2, ATG5, GABARAP, UBQLN2, ATG101, RAB23, MAP1LC3B, STX12, TP53INP2, GABARAPL3, ATG16L1, ATG12, MAP1LC3A, WIPI2, ULK1, ULK2, BECN1, WDR45, ATG7, BAG3, EMC6, NSFL1C, SYNPO2, PACS2, EPM2A	0.110782	0.00912938	0.311856	0.000333333	0.0169425
GO:0006383	transcription from RNA polymerase III promoter	12	GTF3A, POLR3H, GTF3C3, POLR3GL, IVNS1ABP, POLR2K, POLR3G, GTF3C6, GTF3C2, ZNF345, POLR3D, POLR3K	0.113895	0.00937647	0.311856	0.0015	0.044409
GO:0006865	amino acid transport	23	SLC7A8, MYC, SLC7A7, XK, SLC38A2, SLC7A14, SLC38A1, SLC38A5, SLC1A4, SFXN1, SLC7A4, SLC43A2, SLC7A1, SLC38A3, SLC36A1, SLC6A12, SLC7A11, SLC3A2, SLC25A48, SFXN5, SLC6A15, SLC6A6, SFXN4	0.137989	0.00938333	0.311856	3.33333333333333e-05	0.00446667
GO:0001818	negative regulation of cytokine production	15	CIDEA, LGR4, N4BP1, BTN2A2, ATP2B1, PTGER4, RPS6KA4, HDAC9, GPNMB, TIA1, MERTK, RNF128, FFAR4, PPP1R11, LRRC32	0.080206	0.00941146	0.311856	0.00193333	0.0483006
GO:0045494	photoreceptor cell maintenance	14	CDHR1, CNGB1, PCDH15, LCA5, SLC2A1, ADGRV1, BBS1, USH1C, RDH12, MKKS, CIB2, USP45, RHO, ESRRB	0.10637	0.00952843	0.311856	0.000166667	0.0111667
GO:0016226	iron-sulfur cluster assembly	12	NUBP1, HSPA9, NUBPL, ISCA2, LYRM4, ISCA1, FXN, ABCB7, MMS19, ISCU, CIAPIN1, GLRX3	0.220529	0.00965402	0.311856	3.33333333333333e-05	0.00446667
GO:0042147	retrograde transport, endosome to Golgi	29	ERC1, GCC2, TRIM27, RAB6B, EVI5, SNX2, MAGEL2, CLTCL1, WASHC2A, STX16, VTI1B, PREPL, BAIAP3, WASHC1, VAMP3, TBC1D10C, RAB29, ANKFY1, TMEM87B, VPS26B, UBE2O, VPS54, DENND2A, WASHC2C, SNX8, SPAG9, VPS29, BET1L, VPS35	0.0580642	0.00965993	0.311856	0.00166667	0.0463522
GO:0032402	melanosome transport	11	MLPH, MREG, RAB11B, MKKS, RAB27B, BBS5, MYO5A, BBS7, RAB11A, GPR143, DCTN2	0.163913	0.00971408	0.311856	0.000166667	0.0111667
GO:0051259	protein oligomerization	10	TMEM70, ADCY8, BLM, SLC9A1, NOL3, MCU, SNCA, HGSNAT, STOML2, ZNHIT6	0.0865881	0.00995029	0.311856	0.0023	0.0521569
GO:0005978	glycogen biosynthetic process	10	PGM2L1, GBE1, EPM2A, UGP2, NR1D1, GYG2, AGL, PER2, NHLRC1, PGM1	0.113398	0.00999202	0.311856	0.00366667	0.0659106
GO:0045860	positive regulation of protein kinase activity	28	AGAP2, DAXX, TNF, LRRK2, RELN, RASSF2, NRG1, RAPGEF2, IQGAP1, GAS6, CDK5, PTPRC, LCP2, CARTPT, LAT, VEGFC, MAP2K3, SNX9, DAB1, VLDLR, MMD, CACUL1, MRNIP, ADCYAP1, CAMKK1, PRKAG2, MAP3K5, PPP1R9A	0.0328347	0.0100435	0.311856	0.0110333	0.125101
GO:0046034	ATP metabolic process	18	AK1, NDUFS1, SLC25A25, ATP5F1A, VCP, BAD, ENPP1, AK4, CLPX, ATP6V1A, ADCYAP1, ATP1B1, HSPA1A, AK2, ATP6V1B2, AK5, MYH7, HSPA8	0.1457	0.0100774	0.311856	0.0005	0.0230312
GO:2000786	positive regulation of autophagosome assembly	13	WIPI1, RALB, LRSAM1, ULK1, RAB3GAP1, SNX30, SH3GLB1, PIP4K2B, WDR45, SNX7, BECN1, PIP4K2A, RAB3GAP2	0.0982332	0.0101125	0.311856	0.00136667	0.0419681
GO:0003148	outflow tract septum morphogenesis	13	ROBO2, ZFPM2, TBX1, SMAD6, ROBO1, LRP2, NRP2, RARB, ISL1, SEMA3C, FGFR2, NRP1, PARVA	0.0979189	0.0102992	0.311856	0.0007	0.025795
GO:0006096	glycolytic process	18	GPI, PGAM4, PGAM1, PFKFB2, PGK1, PFKL, EDARADD, PFKM, OGDH, TMEM237, HK2, ENO1, OGDHL, ENO3, TPI1, LDHA, PGM1, ALDOC	0.236829	0.0105821	0.311856	0	0
GO:0006811	ion transport	60	GABRB1, KCNN2, SLC25A18, LRRC8B, FXYD1, CHRNA4, SLC9A5, AKAP7, SLC17A7, LASP1, FXN, SLC20A2, CHRNA3, SLC24A4, SLC12A7, SLC9A7, SLC22A23, CHRNB1, FXYD6, SLC26A11, KCNN4, SLCO4A1, SLC24A3, SLC24A2, MLC1, SLC20A1, SLC8A1, SLC17A6, SLC1A7, TOMM40L, WNK1, SLC1A6, SLC9A6, SLC36A1, SLC8B1, SLC15A4, SLC17A8, SLC25A22, SLC12A5, P2RX4, HTR3B, ATP1A4, FXYD7, STEAP1, KCNN3, SLC8A2, ATP5MF, LRRC8A, ATP11B, GL…	0.0691733	0.0110243	0.311856	0.00183333	0.048256
GO:1903779	regulation of cardiac conduction	31	RYR3, NPPA, FXYD6, ATP2B3, ATP1A3, ATP2B4, FKBP1B, SLC8A1, STIM1, SLC8A2, RYR1, ATP2B1, ABCC9, ATP1B3, ITPR2, NPR2, FXYD1, FXYD7, ATP2B2, ATP1A1, NOS1, KCNJ11, RYR2, ITPR3, TRPC1, ITPR1, ATP1A4, ATP2A2, CASQ1, TMEM65, ATP1B1	0.0735974	0.0116073	0.311856	0.00273333	0.0581296
GO:0032418	lysosome localization	16	KXD1, NDEL1, PLEKHM1, TFEB, KIF5B, RAB34, SYTL4, SPAG9, LAMTOR1, SNAPIN, ARL8B, FAM98A, PLEKHM2, BLOC1S2, BORCS5, KLC2	0.178972	0.0117212	0.311856	3.33333333333333e-05	0.00446667
GO:0006661	phosphatidylinositol biosynthetic process	41	PIP5K1C, MTMR9, INPP5J, PIK3CB, PIP4K2B, INPP4B, INPP5F, SACM1L, INPP5K, PLCG2, PIK3R1, ARF3, PIK3CD, OCRL, PLEKHA1, PI4KA, FGF2, MTMR2, RAB4A, MTMR4, PI4K2A, PITPNM2, PLEKHA8, PIK3CA, FIG4, MBOAT7, IMPA1, PIP4K2A, INPP5E, SBF1, INPP5D, PIK3R2, SYNJ1, PIP5K1B, MTMR12, INPP4A, ARF1, PLEKHA4, MTMR3, CDS1, SYNJ2	0.0656613	0.0123908	0.311856	0.00253333	0.0549137
GO:0035973	aggrephagy	12	WDFY3, ARL13B, UBA52, DYNLL1, DYNC1I1, WDR81, DYNC1LI1, PCNT, RPS27A, DYNC1I2, DYNLL2, ATG5	0.115227	0.0129812	0.311856	0.000666667	0.025795
GO:0098662	inorganic cation transmembrane transport	10	ABCC9, SLC39A14, KCNJ8, KCNJ11, HTR3B, PKD2, ABCC8, ASIC2, PKD2L1, CACNA1H	0.135478	0.0134128	0.311856	0.000566667	0.0238648
GO:0047496	vesicle transport along microtubule	10	PAFAH1B1, NDEL1, CLN3, NDE1, DYNC1I1, BICDL2, RASGRP1, BICDL1, TRAK2, KIF5B	0.168996	0.0136992	0.311856	0.00156667	0.044409
GO:0042113	B cell activation	10	EPHB2, PIK3CD, PRKCB, HDAC4, LAT2, HDAC9, HDAC5, SKAP2, CHRNA4, RASGRP1	0.176417	0.0137055	0.311856	0.0036	0.0655111
GO:0032781	positive regulation of ATPase activity	12	ATP1B3, TOR1AIP2, GABARAPL2, PFN1, NAPA, AHSA1, PFN2, ATP1B1, DNAJB1, RGN, TPM1, TNNT2	0.225023	0.0137787	0.311856	0	0
GO:0003091	renal water homeostasis	18	ADCY8, AKAP11, ADCY7, ADCY4, AKR1B1, AQP4, MYO5B, ADCY2, WFS1, RAB11A, PRKACB, ADCY9, PRKAR2A, ADCY3, AQP1, RAB11FIP2, GNAS, ADCY1	0.0962639	0.0140127	0.311856	0.00176667	0.0473467
GO:0090630	activation of GTPase activity	53	NGEF, ARHGAP45, TBC1D2, ARHGAP29, RALGAPB, SYDE2, ARHGAP25, ARHGAP42, SIPA1, TBC1D9B, ARHGEF16, TBC1D12, BCR, RCC2, TBC1D26, NDEL1, TBC1D8, WNT5A, TSC1, TBC1D10C, TBC1D30, RALGAPA2, RASGRP1, GMIP, TBC1D16, SIPA1L2, TBC1D13, SGSM1, TBCK, EVI5, ABR, USP6NL, TIAM1, DOCK7, RASGRF1, RUNDC1, RAP1GAP, RAPGEF1, NEDD9, GARNL3, RHOG, EIF5, TBC1D4, TBC1D14, SIPA1L1, TBC1D1, SIPA1L3, RALGAPA1, TBC1D8B, TIAM2…	0.0784194	0.0140736	0.311856	0.00206667	0.0491333
GO:0061077	chaperone-mediated protein folding	17	DNAJC5, PEX19, FKBP5, FKBP1B, P3H1, CLU, PDCL3, FKBP1A, HSPB6, FKBP11, CCT7, CRTAP, CCT6A, CCT5, FKBP2, TCP1, HSPB1	0.1261	0.0140774	0.311856	0.000166667	0.0111667
GO:0032717	negative regulation of interleukin-8 production	11	MAPKBP1, BCL3, IL6R, ANXA1, SSC5D, TMSB4X, MAP2K5, CACTIN, ARRB1, ANXA4, CD33	0.107869	0.0142278	0.311856	0.0013	0.0407702
GO:0009058	biosynthetic process	10	SPTLC1, GOT2, NMNAT3, ALDH1L1, GMPPB, PCYT2, ALAS1, APMAP, KYAT1, GPT2	0.139567	0.014239	0.311856	0.0024	0.0536
GO:0071577	zinc II ion transmembrane transport	10	SLC30A10, SLC39A3, SLC39A8, SLC39A13, SLC39A11, SLC39A14, SLC30A3, SLC39A4, SLC39A7, TRPM2	0.0834938	0.0142955	0.311856	0.0017	0.0464037
GO:0035025	positive regulation of Rho protein signal transduction	12	NET1, AKAP13, GPR4, PRAG1, RAC1, RTN4R, LPAR6, GPR20, MCF2L, ADGRG1, ROBO1, ARRB1	0.0916889	0.0147614	0.311856	0.00303333	0.059212
GO:0090383	phagosome acidification	13	SLAMF8, ATP6V0D1, ATP6V1A, ATP6V1C1, ATP6V0E2, ATP6V0A4, ATP6V0A2, ATP6V1E1, ATP6V1B2, ATP6V0C, ATP6V1E2, ATP6V0A1, ATP6V1H	0.203361	0.0150443	0.311856	0.0021	0.0491333
GO:0045453	bone resorption	11	ADRB2, NCDN, EXT1, SNX10, RAB3D, LRRK1, RAC1, CTNNB1, PTH1R, TPP1, CTSK	0.0932329	0.0150554	0.311856	0.00313333	0.059212
GO:0050905	neuromuscular process	10	ZMPSTE24, KCNA1, FGF12, EDNRA, UCHL1, SPART, GBA, KCNQ1, AGTPBP1, COMP	0.197283	0.0150675	0.311856	6.66666666666667e-05	0.00755897
GO:0006897	endocytosis	92	GAPVD1, PLA2R1, CLCN5, SNX2, SCARA5, LOXL3, MYO1E, LRRK2, CD163, RINL, ATP9B, BECN1, SORL1, MTMR9, EPN3, STEAP2, RABGEF1, TNK2, OLR1, RABEP2, ITSN2, SNX9, SORT1, NME1, SCARF2, GHR, C9orf72, ENDOU, ANKFY1, ENPP2, LRP1B, PSTPIP1, ARC, LRP2, DENND1B, CLEC4M, EHD2, STON2, RIN1, DENND1A, PACSIN3, SSC5D, DNM3, ZFYVE9, HHIPL1, STON1, DNER, AP2M1, HRAS, CLINT1, DENND1C, NOSTRIN, EHD1, LRP8, RHOQ, DPYSL2,…	0.0770228	0.015207	0.311856	0.000633333	0.0252306
GO:0051496	positive regulation of stress fiber assembly	27	PPM1E, CDC42, EVL, TAC1, ITGB1BP1, LIMK1, BRAF, RAC1, SFRP1, CARMIL1, TSC1, PXN, ARHGEF10L, NRP1, PFN2, RHOC, S100A10, FERMT2, TPM1, TGFBR1, NF2, ROCK2, WNT4, FHOD1, SORBS3, PAK1, SMAD3	0.0856857	0.0156459	0.311856	0.0099	0.116741
GO:0006687	glycosphingolipid metabolic process	17	ESYT1, SUMF1, SMPD3, B3GALNT1, UGT8, ASAH1, NEU4, SUMF2, CTSA, GBA2, GBA, CERK, STS, GLA, KIT, HEXB, ST6GALNAC6	0.135992	0.0157445	0.311856	0.000266667	0.0140381
GO:0032956	regulation of actin cytoskeleton organization	34	RND1, RHOF, PRKCD, ILK, RHOQ, DLC1, ROCK2, RND2, DIXDC1, EPHA3, FAM107A, RHOG, RND3, RAC1, STAU2, PAK3, RHOBTB1, ROCK1, PDGFA, ARHGAP44, ARHGAP18, RHOBTB2, SH3BP1, FZD10, BAIAP2, MLST8, RHOC, CORO1A, PAK1, EPHA5, EFNA5, RICTOR, IQGAP1, GPM6B	0.0721155	0.0158604	0.311856	0.000766667	0.0262806
GO:0033572	transferrin transport	18	ATP6V0A4, RAB11B, ATP6V1C1, ATP6V0A1, ATP6V0E2, ATP6V0C, ATP6V0A2, ATP6V1B2, TF, MCOLN1, ATP6V1E2, ATP6V0D1, ARHGAP1, ATP6V1A, LMTK2, ATP6V1E1, ATP6V1H, TFRC	0.185225	0.0158908	0.311856	0.0007	0.025795
GO:0043154	negative regulation of cysteine-type endopeptidase activity involved in apoptotic process	30	BEX3, HERPUD1, HGF, SIAH2, AQP1, CD44, MT3, TNF, DDX3X, BIRC3, DHCR24, SNCA, GPI, SERPINB9, PRDX5, DNAJA3, SH3RF1, CARD16, GAS6, CRYAB, MICAL1, PRDX3, USP47, IFI6, PTGS2, LAMTOR5, VEGFA, MAP2K5, RPS6KA3, CDKN2D	0.121317	0.0159994	0.311856	0.000633333	0.0252306
GO:0006099	tricarboxylic acid cycle	25	ME2, IREB2, SDHA, PDHA1, MDH1, OGDH, DLST, IDH2, DLD, SDHB, IDH3G, OGDHL, SUCLG1, SDHD, ACO1, PDHB, CS, ME3, FH, MRPS36, IDH3A, SDHAF2, ACO2, SUCLA2, MDH2	0.227891	0.0163788	0.311856	0.000133333	0.0111667
GO:0071320	cellular response to cAMP	31	EEF2K, PDE2A, PKD2, AKAP7, FDX1, RAP1B, AHR, CRHBP, GPD1, HCN1, ITPR2, AKAP6, ASS1, CYP1B1, EZR, INHBB, RAPGEF1, SLC8A1, STAR, SRD5A1, PENK, ZFP36L1, RAPGEF2, KCNQ1, INPP5K, IGFBP5, HCN4, AQP1, WNT10B, HCN3, HCN2	0.111145	0.0163861	0.311856	0.00453333	0.07343
GO:0071880	adenylate cyclase-activating adrenergic receptor signaling pathway	12	ADRB1, ADRB2, ADRA2C, GNAS, ADCY9, ADRA1D, DRD2, RAPGEF2, ADRA2A, ADRA1A, DRD1, ADRA1B	0.100321	0.0164251	0.311856	0.0053	0.0813771
GO:0042542	response to hydrogen peroxide	26	BCL2, JUN, SLC8A1, STK24, DUSP1, STK25, HMOX1, CASP3, CRYAB, GLRX2, SOD1, BAD, PRDX3, KCNA5, STAT1, STAR, PPP1R15B, UBE3A, FKBP1B, LDHA, SIRT1, SOD2, ADAM9, EEF2, STK26, BAK1	0.105321	0.0165654	0.311856	0.000366667	0.0174344
GO:0007602	phototransduction	12	GPR88, SLC24A4, OPN3, PLEKHB1, TRPC3, GPR52, RHO, OPN4, CNGB1, CDS1, ASIC2, SLC24A2	0.0485551	0.0166466	0.311856	0.0116333	0.127967
GO:0006094	gluconeogenesis	26	SLC25A11, SLC25A13, PC, CRY1, PCK2, MDH2, PER2, TPI1, G6PC3, GPD1, ENO3, ALDOC, MDH1, PGM1, SLC25A12, PGK1, GPI, ENO1, RBP4, CRTC2, GOT2, ATF4, SLC39A14, PGAM1, GOT1, PPARGC1A	0.197504	0.0169046	0.311856	0.000166667	0.0111667
GO:0034446	substrate adhesion-dependent cell spreading	31	NTNG2, LAMB3, LAMB1, ILK, TEK, FN1, PARVA, PXN, RADIL, LAMC1, TYRO3, TMEFF2, MERTK, PARVB, ITGB7, ITGA8, SRGAP2, NTN4, VAMP3, BVES, FERMT2, RAC1, LAMC3, NTNG1, FZD7, PIK3R1, NRP1, ATRNL1, FZD4, ITGAV, EPHB3	0.0835383	0.0169439	0.311856	0.00326667	0.0601883
GO:2000573	positive regulation of DNA biosynthetic process	10	PDGFB, CYP1B1, VEGFA, GFER, FGF2, MYC, SMOC2, HGF, TNF, PAK3	0.0805439	0.0171878	0.311856	0.0153667	0.150003
GO:2000272	negative regulation of receptor activity	14	LYPD6, DKK3, LYNX1, LRPAP1, CNRIP1, LYPD1, LY6H, PPARGC1A, WFIKKN1, WFIKKN2, LILRB4, PPARG, LY6E, TNF	0.093293	0.0178303	0.311856	0.00276667	0.0581296
GO:0006813	potassium ion transport	42	KCNG1, KCNMB4, KCNJ5, KCNH1, KCNS3, KCNN4, KCNA2, KCNJ3, KCNS1, KCND3, KCNN2, ATP1B1, KCNS2, KCNAB3, KCNJ2, KCNC4, KCNJ4, TSC1, ABCC9, KCNJ8, CDKN1B, KCNA4, KCNIP2, ATP1B3, KCNJ16, KCNJ12, KCNB2, KCNMB2, KCNA5, FXYD1, KCNF1, KCNV1, KCNMB1, KCNH4, KCNC1, KCNK1, AQP1, KCNA1, NSF, KCNA3, ATP1A4, ABCC8	0.123606	0.0183952	0.311856	0.000366667	0.0174344
GO:0006446	regulation of translational initiation	14	CTIF, EIF1, KLHL25, MTIF2, PAIP1, EIF4G2, EIF5, EIF3H, IMPACT, EIF1B, NCBP2, DDX1, HSPB1, EIF2B2	0.186088	0.0187154	0.311856	0.000533333	0.0231216
GO:0060324	face development	10	SOX3, MAPK1, EDNRA, ALDH1A3, MAP2K1, MKKS, SRF, WNT5A, BRAF, MAPK3	0.0856071	0.0187675	0.311856	0.00833333	0.104986
GO:0048662	negative regulation of smooth muscle cell proliferation	17	VIP, VIPR2, CTNNBIP1, PPARGC1A, IGFBP5, NPR3, APOE, HMOX1, MFN2, IL15, AIF1, ANG, PPARD, NDRG4, ILK, PPARG, TRIB1	0.125393	0.0189653	0.311856	0.0038	0.066681
GO:0045931	positive regulation of mitotic cell cycle	14	SPHK1, PAFAH1B1, DUSP3, EIF4EBP1, DYNLT3, MEIS2, CCDC57, PKN2, NKX3-1, CCNB1, PRKCA, TTL, SMOC2, RPS6KB1	0.108831	0.0193277	0.311856	0.00416667	0.0697917
GO:0010867	positive regulation of triglyceride biosynthetic process	10	MFSD2A, PLIN5, LDLR, NR1H2, CNEP1R1, SREBF1, GPLD1, DGAT2, NR1H3, RGN	0.122424	0.0194147	0.311856	0.0028	0.0581296
GO:0036092	phosphatidylinositol-3-phosphate biosynthetic process	10	SYNJ2, PIK3CB, INPP4A, PIK3CA, BECN1, FIG4, OCRL, INPP4B, SYNJ1, PIK3CD	0.0715444	0.0196653	0.311856	0.0141	0.145338
GO:0032332	positive regulation of chondrocyte differentiation	11	GLI3, SMAD3, PKDCC, FGF18, ACVRL1, LOXL2, BMP6, SOX5, ZNF219, RUNX2, ZBTB16	0.0974257	0.0197599	0.311856	0.00296667	0.059212
GO:0048870	cell motility	15	ENPP2, TPTE, MMP14, RAC1, ACTB, BRK1, ITGB4, SKI, MAP2K1, DSTN, IER2, TGFBR1, CFL2, ELMO3, ELMO2	0.093563	0.0198408	0.311856	0.002	0.0491333
GO:0000422	mitophagy	26	GABARAPL2, ATG7, FUNDC1, ATG3, ATG12, SLC25A46, CDKN2A, ULK1, WIPI2, MAP1LC3A, CISD2, MAP1LC3B2, PPARGC1A, CTSK, BNIP3, FIS1, FUNDC2, ULK2, GABARAPL3, ATG5, BECN1, GABARAP, PINK1, MAP1LC3B, WDR45, WIPI1	0.168781	0.0198555	0.311856	0.000766667	0.0262806
GO:0090141	positive regulation of mitochondrial fission	13	MIEF1, DDHD1, MFF, RALA, FIS1, MCU, DDHD2, VPS35, PINK1, DCN, BNIP3, PGAM5, RALBP1	0.224125	0.0202345	0.311856	0.0009	0.03015
GO:0030032	lamellipodium assembly	24	NCK1, ABLIM2, PTPRO, NCK2, SPATA13, P2RY12, ARHGEF4, ITGB1, ARHGEF6, KIT, CYFIP1, CDH13, NUP85, PARVB, GOLPH3, WASF3, S1PR1, VAV2, VCL, VAV3, CAPZB, RAC1, ARHGEF7, CARMIL1	0.0865073	0.0202745	0.311856	0.00713333	0.0955867
GO:0033137	negative regulation of peptidyl-serine phosphorylation	13	RASSF2, EPM2A, GPD1L, INPP5J, INPP5F, BAK1, NCK2, INPP5K, HGF, CNKSR3, BDKRB2, NCK1, DMD	0.0686542	0.0204048	0.311856	0.00956667	0.114644
GO:1990830	cellular response to leukemia inhibitory factor	51	B3GNT2, EFHC2, MTF2, HELLS, GLDC, MYNN, VEGFC, KDM3A, SNX10, SYNGR1, CTBP2, ARID5B, PRDM5, MCF2, NRP2, CTH, SPOCK2, TLE4, SRM, GCLM, BSPRY, NFYB, RNMT, MRPL15, TFRC, NUP35, SHMT1, ABCG4, NEFH, MRAS, SSTR1, PARP16, JARID2, PAX6, SLC25A5, DTX1, INA, HK2, GFPT2, ADAM23, KDM5B, SPRY4, RNF138, FZD4, RIF1, SOX17, PMM1, PFKP, PCOLCE2, SIRT1, ABCD4	0.0780875	0.0205699	0.311856	0.00803333	0.103821
GO:0008219	cell death	21	GSDME, SNCAIP, CIDEA, MAP3K20, VAPA, EMP3, FOSL2, SUSD6, OPTN, OLR1, BNIP3, EIF4G2, HTR2A, HMOX1, BRINP1, BCL10, EMP2, EMP1, CACNA1A, PTGER3, CDKN1B	0.0977983	0.0208377	0.311856	0.00293333	0.059212
GO:0009312	oligosaccharide biosynthetic process	12	B3GALT2, FUT9, ST3GAL4, ST6GALNAC1, ST3GAL2, ST3GAL6, ST6GALNAC5, ST6GALNAC6, B3GALT4, ST3GAL3, B3GALNT1, MPDU1	0.0947297	0.0209164	0.311856	0.00186667	0.0482713
GO:0065003	macromolecular complex assembly	60	BID, KMT2A, ELOB, EPB41, FANCC, MAPK3, HES5, AP2M1, GEMIN5, MITF, DLG4, SLC24A2, APBA1, CAPN3, CCNB1, TEAD1, CAPG, MAX, CHCHD10, WIPF1, SKAP2, ADD2, REPS2, WASF3, NUPR1, VAMP3, GLDC, FAS, SH3BGR, HES1, SNX9, PARD6B, GCHFR, ZNF148, TCAP, SHANK1, EXT1, ATPAF1, LAMC1, PPARGC1A, RIMS1, PARD3, SLC2A1, MAGI1, KIFAP3, IL1RAP, LIN7A, TUBGCP4, NAPG, CD74, ADGRL4, NDUFAF1, CD247, CLGN, WDR19, RANBP9, DLG5,…	0.0459143	0.0210257	0.311856	0.00426667	0.0706637
GO:0007346	regulation of mitotic cell cycle	29	INTS13, NEK6, GMNN, AFAP1L2, TTLL12, RPRM, SDCBP, PTCH1, IQGAP1, MAEA, SIRT1, ZNF268, CDKN1C, FOXG1, DAPK3, MYC, AATF, CDK11A, SRA1, TMEM8B, DYNLT3, CDC26, CKS1B, RB1, PIM3, TTC28, PIM2, ASCL1, ASAH2	0.0603957	0.0212703	0.311856	0.00783333	0.103092
GO:0071398	cellular response to fatty acid	13	CCNB1, IRS1, SREBF1, CPT1A, LDLR, EDN1, HES1, LPL, E2F1, SMARCD1, PID1, NME1, PDK3	0.159809	0.0213949	0.311856	0.00473333	0.0755491
GO:0007507	heart development	100	ZDHHC16, ADAP2, POPDC3, SMG9, MAP2K3, EDNRA, MAP2K1, POU6F1, PDLIM4, SHC1, APLNR, PDGFB, FOXF1, PTN, CXADR, MEF2A, PDLIM5, FGF12, SMYD2, CITED2, DNAH5, SH3PXD2B, NTRK3, OXCT1, ZFP36L1, FOXC1, PCNA, HDAC9, PCSK5, SPARC, KCNQ1, BCOR, BVES, OXTR, MKKS, PPP3CB, MEF2C, GLI3, ZFPM2, IFT74, ID2, CACNA1C, HEG1, PKD2, PDLIM7, FBN1, ANKS6, EIF4G2, ERBB2, TFDP2, GJA1, CCM2, SOX4, FN1, DVL1, ISL1, TNNI3, DVL…	0.0459055	0.021433	0.311856	0.00586667	0.0847791
GO:0043434	response to peptide hormone	23	NEFL, STAT4, GNAI2, EIF2B5, SPARC, BRAF, NUDC, ANXA1, IRS1, STAT6, HHEX, PCSK1, TIMP1, CXCL12, STC2, TEK, CDKN1B, EIF2B2, BTG1, OXTR, STAT1, GJA1, TIMP4	0.0799055	0.0218458	0.311856	0.00156667	0.044409
GO:2000045	regulation of G1/S transition of mitotic cell cycle	17	CDKN2D, PSME3, SENP2, CCNH, CDKN2C, APPL1, CDKN2A, PKD1, ECD, PSME1, CCND1, CDKN1B, ID2, BID, PLK5, PSME2, E2F1	0.123911	0.0218957	0.311856	0.00116667	0.0373841
GO:0043588	skin development	24	SLITRK5, GNAS, ASPRV1, ATP8A2, DSP, DHCR24, ARRDC3, COL5A2, JUP, WNT10A, PDGFA, DACT2, FRAS1, PKD1, ABCB6, LTB, RYR1, COMP, WDR48, SLC2A10, CDH11, COL5A1, SUFU, COL5A3	0.078829	0.0218978	0.311856	0.0041	0.0694644
GO:0010800	positive regulation of peptidyl-threonine phosphorylation	14	CHI3L1, CAB39, CALM1, MAPK1, CALM3, TRPC5, S1PR2, RIPK2, CEMIP, WNT5A, STOX1, SPHK1, CALM2, PRKAG2	0.112432	0.0220134	0.311856	0.0111333	0.125271
GO:0007154	cell communication	12	KREMEN1, GJC1, FRAS1, SNTG1, FREM3, SLC8A1, ADGRV1, ENPP5, GJB1, SLC8A2, NRG1, ANG	0.100841	0.0221218	0.311856	0.00746667	0.099152
GO:0001755	neural crest cell migration	27	ACVR1, SEMA3C, RET, ANXA6, ISL1, SEMA4D, SOX8, SEMA3D, EFNB1, SMO, KITLG, SEMA4A, SEMA7A, SEMA6D, PHACTR4, TBX1, EDN3, OVOL2, SEMA4F, EDNRB, SEMA6B, SEMA5A, RADIL, SEMA3E, SEMA4C, SEMA5B, SEMA3A	0.0420622	0.0221646	0.311856	0.0118667	0.128614
GO:2001240	negative regulation of extrinsic apoptotic signaling pathway in absence of ligand	16	TNF, SNAI2, CTNNA1, IL1B, EYA4, EYA2, EYA3, UNC5B, HSPA1A, NRG1, PRDX2, AGAP2, MAPK7, MAP2K5, IFI6, BCL2	0.0365607	0.022225	0.311856	0.0105333	0.122253
GO:0030150	protein import into mitochondrial matrix	12	TOMM40L, GRPEL2, ROMO1, DNLZ, TOMM40, TIMM23B, DNAJC19, TIMM23, TIMM17A, DNAJC15, TIMM21, TIMM50	0.199726	0.0227957	0.311856	0.00206667	0.0491333
GO:0034394	protein localization to cell surface	14	FBLN5, VCL, RAB11A, CTNNB1, GGA2, EMP2, ANGPT1, USP4, GPIHBP1, AP3B1, FGF7, PIGK, GGA3, PTPRK	0.100843	0.0229689	0.311856	0.00703333	0.0951113
GO:1902600	hydrogen ion transmembrane transport	52	SLC25A5, ATP6V1H, ATP6V0E2, SLC25A27, ATP6V0D1, SLC25A3, ATP6V1E2, SLC9A6, UQCRC1, SLC25A22, UQCRH, ATP5F1B, ATP6AP1L, ATP5F1A, SLC4A11, ATP6V1A, ATP1A3, ATP4A, SLC9A1, CLCN4, ATP6V1B2, UQCR10, SLC2A10, SLC9A5, SLC47A1, COX7A1, ATP6V1E1, SLC15A3, COX4I1, ATP5MF, UCP3, SLC15A4, NDUFA4, ATP1A4, CLCN5, ATP6V0A4, SURF1, CYB5A, SLC33A1, SLC36A1, SLC25A4, UQCRFS1, ATP1A1, COX6A1, SLC9A7, SLC22A18, HVCN…	0.169525	0.0231191	0.311856	0.000933333	0.0305719
GO:0055085	transmembrane transport	140	ABCG4, SLC25A25, SV2C, MFSD14A, ABCC5, RPS27A, PSMD4, ABCD4, KCNJ11, SLC33A1, AQP4, SLC49A3, UBA52, NIPA1, BCL2, SLC25A17, TAP2, SLC35B1, PSMD2, PSMD9, SLC12A8, SLCO1C1, MFSD2A, SLC10A3, SLCO2A1, ERLIN1, SLC22A23, PSMC1, ADD3, TAP1, SLC46A3, PSMB1, SLC16A9, MRS2, FLVCR1, PSME3, SLCO4A1, SLC25A18, SLC35B4, ABCA9, MPV17, MFSD9, ANO8, PSMD1, GJB1, SLC44A2, PSMD8, SLC4A9, ATP8A1, SLC5A6, ANO2, SLC4A1…	0.0603138	0.0232768	0.311856	0.00306667	0.059212
GO:0006810	transport	13	ALB, SLC25A12, TMEM184C, SLC25A13, CNNM4, TMEM87B, SLC25A22, MFSD8, SLC25A18, GPR108, TMEM184B, CNNM1, CNNM2	0.0565208	0.023446	0.311856	0.0150333	0.149379
GO:0071392	cellular response to estradiol stimulus	18	ITGA2, SFRP1, BCL2L2, PPP1R9B, SRD5A1, SSTR2, AQP4, CRHBP, BCL2L11, PPARGC1A, FAM210B, NCOA3, RAMP3, NRIP1, CFLAR, GPER1, SSTR1, AIFM1	0.0700522	0.0238702	0.311856	0.00553333	0.0823852
GO:0001659	temperature homeostasis	13	NAPEPLD, NTSR1, ADORA1, DRD2, CIDEA, ARRDC3, PPARGC1A, FOXO1, HTR2A, ACADL, TRPM2, DRD1, NMU	0.0730635	0.0240742	0.311856	0.00843333	0.105345
GO:1903076	regulation of protein localization to plasma membrane	15	PIK3R1, VTI1B, EPM2A, ZDHHC2, STX7, STX8, ACTB, CDK5, NHLRC1, CLN3, LDLRAP1, VAMP8, AR, MMP14, APPL1	0.108375	0.0242331	0.311856	0.00376667	0.066681
GO:0070886	positive regulation of calcineurin-NFAT signaling cascade	10	IGF1, AKAP6, LMCD1, SPPL3, CIB1, NRG1, CHP2, TNF, SLC9A1, CAMTA1	0.127288	0.0242723	0.311856	0.00153333	0.044409
GO:0043069	negative regulation of programmed cell death	10	DNAJA3, PLCG2, MECOM, KIT, ALB, WFS1, AMIGO2, TM7SF3, TIGAR, DCPS	0.0790044	0.0242861	0.311856	0.00833333	0.104986
GO:0006629	lipid metabolic process	91	CYP4X1, HSD17B10, ACSL4, PITPNA, BCAT1, MTMR3, MTMR2, NR1H2, DGAT2, FAH, PAFAH1B3, LCAT, WNT10B, ATP5F1A, PDE3A, SREBF1, HMGCS1, APOL2, TTPA, CH25H, PLTP, BDH1, MGLL, HMGCL, CLU, TTC39B, CIDEA, SC5D, KBTBD2, LRP8, LIPC, LPL, PITPNB, ATP5F1B, LIPA, ACOT13, MOGAT2, ACAT2, FADS2, CNEP1R1, APOL4, ANGPTL4, PLCXD3, OMA1, ENPP6, ZFP69, TPP1, MOGAT1, PC, GDPD1, FADS6, CHPT1, MTTP, PLCXD1, AKR7A2, FADS1, …	0.125898	0.0246579	0.311856	0.0055	0.0823852
GO:0071345	cellular response to cytokine stimulus	22	PID1, HCLS1, NFAT5, FOXF1, CSF1R, PTPN4, CDK9, PTPN14, SIGIRR, PTPN12, SMAD3, LDLRAP1, STAT1, AKAP6, CASP1, CXCR4, PTPN2, DPYSL3, FLT3, PTPN5, LEF1, ASAH2	0.0465818	0.0250872	0.311856	0.0119667	0.128751
GO:2000378	negative regulation of reactive oxygen species metabolic process	16	PLIN5, BCL2, MT3, CRYAB, SIRT3, BRCA1, BECN1, ATG5, SIRT5, PINK1, AATF, SIRT2, HK2, BCR, TIGAR, BNIP3	0.155568	0.0253329	0.311856	0.00396667	0.0679868
GO:1990573	potassium ion import across plasma membrane	23	KCNJ16, KCNJ14, KCNJ8, SLC12A8, KCNJ5, ATP1A4, KCNJ2, ATP1B3, ATP1B1, KCNH2, SLC12A7, KCNJ11, KCNJ3, ABCC9, SLC12A5, KCNQ1, KCNJ4, ATP4A, KCNJ12, HCN2, ATP1A3, ATP1A1, HCN4	0.170335	0.0253842	0.311856	0.000766667	0.0262806
GO:0010971	positive regulation of G2/M transition of mitotic cell cycle	11	CCNB1, SMARCD3, RAD51C, WNT10B, CCND1, RCC2, MTA3, MECP2, RRM2B, RAB11A, STOX1	0.079473	0.0254623	0.311856	0.0178333	0.163574
GO:0006694	steroid biosynthetic process	12	HINT2, CYP51A1, STAR, FDXR, SRD5A1, LSS, DHRS11, HSD3B7, NSDHL, FDX1, TSPO, FDFT1	0.191939	0.0256051	0.311856	0.0102	0.119324
GO:0048168	regulation of neuronal synaptic plasticity	18	MCTP1, NCDN, NSMF, RASGRF1, CNTN2, STAR, ARC, EGR2, EPHB2, APOE, SYP, NETO1, JPH3, ZDHHC2, S100B, VGF, DBN1, CAMK2A	0.0805657	0.0259665	0.311856	0.00673333	0.0927564
GO:0000086	G2/M transition of mitotic cell cycle	60	ENSA, PCNT, HAUS4, CEP78, CCNY, CETN2, YWHAG, TAF2, CALM2, TUBB, ODF2, FBXL12, CIT, BRSK1, CCDC57, CEP192, ARPP19, PHLDA1, MAPRE1, OPTN, CCNB1, BTRC, DCTN2, TPD52L1, HAUS7, FBXL3, HAUS8, CHEK2, USH1C, PLCB1, CEP57, CEP152, CENPJ, PAFAH1B1, PPP1CB, CDK14, CALM1, CEP131, CNTRL, CEP72, PPP1R12A, CCNH, FBXL15, NDE1, LCMT1, CALM3, ACTR1A, TUBA1A, SKP1, WNT10B, SFI1, DYNC1I2, CEP135, BRSK2, TUBB4B, HAU…	0.0656483	0.0261606	0.311856	0.00513333	0.0796477
GO:0001921	positive regulation of receptor recycling	10	RAB29, NSG1, BVES, INPP5F, VAMP3, RAMP3, SNCA, NSF, ARAP1, ANXA2	0.139661	0.0262076	0.311856	0.00246667	0.0542667
GO:1902774	late endosome to lysosome transport	11	C9orf72, CHMP2A, VPS41, VPS39, PLEKHM1, SNAPIN, CHMP4B, CHMP4A, ARL8B, CHMP1B, CHMP1A	0.102536	0.0263051	0.311856	0.0178333	0.163574
GO:0010259	multicellular organism aging	12	SERP1, ADRA1A, EDNRA, CTSV, RNF165, CRYAB, ERCC1, EDN1, SEC63, GNA12, CISD2, COMP	0.0841889	0.0265206	0.311856	0.0155	0.150309
GO:0008654	phospholipid biosynthetic process	21	SELENOI, HEXB, SERAC1, AGPAT3, LPCAT1, PPARD, PCYT2, MBOAT2, CRLS1, CHPT1, FITM2, TMEM38B, GNPAT, LPGAT1, SERINC1, AGPAT1, GPAT3, MBOAT1, ISYNA1, FADS1, AGPAT4	0.0664715	0.0265343	0.311856	0.00656667	0.0921835
GO:0006879	cellular iron ion homeostasis	33	FLVCR1, GLRX3, NUBP1, HMOX2, NDFIP1, IREB2, ATP6V0D1, HMOX1, CYB561A3, NEDD8, ATP6V1A, SKP1, FTHL17, ATP13A2, BMP6, SLC40A1, ACO1, FXN, FTL, TF, ABCG2, SOD1, TFRC, CCDC115, MYC, ISCU, ABCB6, ABCB7, ATP6V0A2, SCARA5, CYB561, FTH1, ERFE	0.161926	0.0265659	0.311856	0.0063	0.0892904
GO:0006633	fatty acid biosynthetic process	25	MECR, ACSM5, HACD2, ELOVL4, PRKAB2, HACD1, ACSF3, PCCB, HSD17B12, FA2H, XBP1, PRKAB1, ELOVL1, LPL, MLYCD, MGLL, PRKAG2, PRKAA2, HSD17B8, FADS6, BRCA1, NDUFAB1, PECR, ACSL3, LIPC	0.128719	0.0267837	0.311856	0.00616667	0.0882492
GO:0051497	negative regulation of stress fiber assembly	15	TMEFF2, MET, PPP1R9A, PHLDB2, ARHGAP6, S1PR1, STMN1, PFN1, ARAP1, PIK3R1, INPP5K, DLC1, ARHGEF18, PPFIA1, ARHGAP28	0.0507924	0.0270889	0.311856	0.00933333	0.112765
GO:0045806	negative regulation of endocytosis	11	PRKD1, EPHA3, ABCA7, SCAMP5, PACSIN3, LRSAM1, MTMR2, RUBCN, PACSIN1, PACSIN2, MCTP1	0.064402	0.0272671	0.311856	0.0149333	0.149379
GO:0014823	response to activity	20	CXCR4, DNMT3B, SCO2, STAR, CAB39, HDAC5, EDN1, HADH, CRY1, PTN, UCP3, BMP6, UQCRC1, OXCT1, SOD2, PPARD, PIK3CA, GCLM, SLC25A25, TNF	0.100031	0.0275796	0.311856	0.00663333	0.0922409
GO:0042472	inner ear morphogenesis	22	FZD6, MAFB, TMIE, PRRX1, ZIC1, ATP8A2, COL11A1, PAX8, MYO15A, USH1C, BCR, FZD3, FGF9, INSIG2, FGFR2, SOBP, ITGA8, KCNQ1, ALDH1A3, TBX1, EPHB2, FOXG1	0.108251	0.0282036	0.311856	0.0146667	0.149379
GO:0015698	inorganic anion transport	13	SLC26A4, SLC4A9, SLC1A4, SLC4A2, ABCC9, SLC39A8, ABCC5, ABCC1, ABCC6, SLC39A14, LRRC8B, LRRC8C, SLC4A3	0.0640159	0.0283216	0.311856	0.0156667	0.150932
GO:0042267	natural killer cell mediated cytotoxicity	10	ARL8B, FCGR3A, LYST, TUBB, KIF5B, TUBB4B, RNF19B, MICA, PRDX1, PLEKHM2	0.073116	0.028396	0.311856	0.00386667	0.0670525
GO:0007005	mitochondrion organization	51	CEP89, CDK5, SIRT3, YME1L1, AFG1L, CEBPA, SIRT4, AGTPBP1, PINK1, MTX2, TWNK, CHCHD10, VPS13D, CYCS, EDN1, SLC25A36, LRRK2, PRDX3, ESRRA, RAB29, EDNRA, MTX3, MAN2A1, ALAS1, RHOT2, HSD17B10, DNAJA3, TFB1M, ATAD3A, PPARGC1A, WDR81, HMGCL, SIRT5, TFAM, CXADR, EPM2A, GABPA, LONP1, MTFR1, SSBP1, FXN, ARMCX3, MTFP1, STOML2, CAV2, FANCG, ATP5F1B, TFB2M, HTRA2, PARP1, RAB32	0.120179	0.0284484	0.311856	0.00313333	0.059212
GO:0043065	positive regulation of apoptotic process	179	ATF4, TIAM2, TNFRSF12A, DUSP6, SOS1, ACVR1C, ENDOG, ALDH1A3, CAMK1D, ZBTB16, PHLDA1, SAP18, AKAP13, CALHM2, ARHGEF6, TNF, NEURL1, RPS27A, HMOX1, PTPA, ARHGEF17, FAM162A, UBA52, MNDA, EMILIN2, MCF2, ITGB3BP, ADM, FOXO1, CTSD, MCF2L, AIFM2, C3orf38, DNAJA3, EIF2B5, FAS, UBE2Z, TIAM1, BNIP3, ARHGEF11, NSMAF, IRF5, FGD3, PREX1, ITGB1, CLIP3, OMA1, RASGRF2, NTSR1, JUN, ABR, FZD9, ACE, SFRP1, VAV3, BAD…	0.0657769	0.0285022	0.311856	0.00213333	0.0491333
GO:0001570	vasculogenesis	30	ZFP36L1, CITED2, VEGFA, MYO1E, FOXF1, GJC1, NTRK2, ADM, TIE1, SOX17, ACKR3, FBXW7, HEG1, ITGAV, FZD4, CCM2, HDAC7, SMO, EGFL7, PAXIP1, GLMN, RASIP1, TNNI3, ZMIZ1, AGGF1, TMEM100, ITGB8, APLNR, TGFBR3L, ZFPM2	0.0758031	0.0286611	0.311856	0.0110333	0.125101
GO:0051056	regulation of small GTPase mediated signal transduction	100	ARHGAP22, OBSCN, ARHGEF7, ARHGAP44, ARHGAP4, DOCK8, ARHGDIA, AKAP13, ARHGAP39, ARHGAP18, PREX1, ARHGEF17, PLEKHG4, ARHGAP9, DEF6, SIPA1L3, FGD4, ARHGEF6, RHOF, INPP5B, RALGAPA2, ARAP3, GMIP, FGD1, OCRL, RALBP1, KALRN, ARHGAP33, VAV1, RHOG, ARHGEF16, SH3BP1, ARHGAP10, ARHGEF10L, SYDE2, NET1, RAC1, ARHGEF28, TRIO, RHOT2, RHOQ, ARHGEF40, MYO9B, RACGAP1, CDC42, ARHGAP28, ARHGDIB, TIAM2, FGD5, ARHGAP2…	0.050259	0.0286891	0.311856	0.00476667	0.0755491
GO:0019226	transmission of nerve impulse	12	CACNG4, PAFAH1B1, CACNG7, CNTNAP2, SOD1, S1PR1, CACNG3, DRD1, CACNG8, SPTBN4, MAG, CACNG2	0.102804	0.028991	0.311856	0.0089	0.108418
GO:0006605	protein targeting	21	SORL1, KIF13B, YWHAG, SRPRA, NLGN1, GABARAP, YWHAB, SYNGR1, CDC37, YWHAZ, STXBP4, TRAK2, NUP54, GIPC1, SEC61G, AP4E1, AP1S3, YWHAQ, HOMER3, CACNG3, AKAP6	0.0983551	0.0290877	0.311856	0.00326667	0.0601883
GO:0071333	cellular response to glucose stimulus	30	TREM2, PPARGC1A, NME1, ADCY8, GAS6, KCNJ11, OPRK1, XBP1, PIK3CA, TWNK, NEUROD1, ACE, GCLM, STAR, SOX4, SRF, NPTX1, UNC13B, PPP3CA, LGALS1, ENDOG, AQP4, SERPINF1, SLC39A14, GPER1, KCNB1, SLC29A1, PDK3, PRKAA2, PCK2	0.102999	0.0293388	0.311856	0.0068	0.0928074
GO:0034260	negative regulation of GTPase activity	17	MKKS, ARRB1, RCC2, TTC8, DGKI, TSC1, GPSM1, RGN, LRRK2, ADCYAP1, GMIP, FZD10, SPRY1, CPEB2, LRCH1, HRAS, WNK1	0.0702746	0.0295228	0.311856	0.0317	0.226824
GO:0051289	protein homotetramerization	31	THG1L, RYR3, SOD2, AQP5, RYR1, B2M, APIP, ALDH1A3, SSBP1, ACOT13, HCN1, OSBPL2, KCNJ12, MCOLN1, PKD2L1, SHMT2, EVL, USP16, PKD2, TK1, SHMT1, TRPM2, ALDH9A1, KCNJ2, CRTC3, AQP4, CRYZ, CTH, CRTC2, GOLGA2, HSD17B10	0.0594605	0.030056	0.311856	0.00873333	0.107274
GO:0048538	thymus development	23	ZMPSTE24, LMO4, MAFB, CITED2, BRAF, MAPK1, SRF, SOD1, BCL2, MAPK3, CTC1, CTNNB1, MAD1L1, TBX1, TGFBR1, HES1, EPHB3, BCL11B, JARID2, ZBTB1, MAP2K1, BCL2L11, PRDX2	0.0683151	0.0301702	0.311856	0.0127	0.134675
GO:0070593	dendrite self-avoidance	11	ROBO4, ROBO3, CNTN2, NEXN, DSCAML1, VSTM2L, CNTN4, DSCAM, EMB, EXT1, CNTN6	0.109262	0.0303291	0.311856	0.00483333	0.0757908
GO:0051881	regulation of mitochondrial membrane potential	17	PRDX3, STOX1, SLC25A36, PYCR1, SLC4A11, BAK1, PINK1, PRELID1, PID1, TUSC2, RTL10, BCL2, NDUFS1, BCO2, SPART, SOD2, SOD1	0.103555	0.0305536	0.311856	0.0114667	0.127082
GO:0045766	positive regulation of angiogenesis	63	CX3CR1, HSPB1, PTGIS, TEK, EMILIN2, CCBE1, NR2E1, ITGAX, ITGB8, HSPB6, TLR3, C3, SEMA5A, RTN4, PRKD1, FLT1, CYBB, VEGFA, AQP1, BTG1, PRKCB, GRN, ISL1, HGF, ADM, TWIST1, ANGPTL4, XBP1, MTDH, ITGB2, STIM1, ANXA3, SPHK1, VASH2, PRKCA, PDCL3, EMC10, TNFSF12, SMOC2, WNT5A, CTSH, FGF2, PIK3CD, IL1B, SIRT1, NRP1, ITGB1, JUP, TBXA2R, ECM1, CHI3L1, FGF18, TIE1, ACVRL1, MYDGF, CYP1B1, DDAH1, HMOX1, AGGF1, …	0.0875719	0.0306375	0.311856	0.0195333	0.174498
GO:0016042	lipid catabolic process	35	PLCE1, NCEH1, ADORA1, PLCD3, PCCA, PLCH2, PLCH1, LPL, PLBD1, PLCXD3, LIPC, PLCD4, LIPE, PLCB2, DDHD1, PLD6, NEU4, PLCB4, PLCB1, CLPS, PNPLA3, PNPLA4, NAAA, PLCG2, HINT2, PLCL1, ENPP6, PAFAH1B1, LIPA, PLD3, FAAH2, CES4A, PLA2G7, LRCOL1, PAFAH1B3	0.0973002	0.0307661	0.311856	0.0087	0.107274
GO:0090136	epithelial cell-cell adhesion	10	DSP, SERPINB8, BVES, CTNNA2, PLEKHA7, CTNNA3, VCL, ITGB5, CTNNA1, SRF	0.0832646	0.0309695	0.311856	0.0165333	0.157227
GO:1902902	negative regulation of autophagosome assembly	11	PINK1, EHMT2, NUPR1, CHMP4A, TMEM39A, FEZ1, PHF23, LRRK2, SEC22B, CHMP4B, BECN1	0.119803	0.0311863	0.311856	0.00976667	0.116097
GO:0006826	iron ion transport	11	IREB2, TFRC, NECTIN1, FTHL17, FTL, MELTF, FTH1, TTYH1, B2M, TF, SFXN1	0.125708	0.0314864	0.311856	0.0167667	0.158424
GO:0010975	regulation of neuron projection development	21	KLK6, TBR1, NDEL1, CAMK2G, BRSK2, NRCAM, SLC39A12, DPYSL2, MARK1, GRID2, SFRP1, NTNG1, MBOAT1, DPYSL3, NTNG2, ACAP3, CTNNA2, BRSK1, EFHC2, ZNF365, SNAP25	0.0845787	0.031522	0.311856	0.0210667	0.183741
GO:0045055	regulated exocytosis	15	VPS41, RAB11FIP5, RAB10, CRHBP, RAB11FIP2, RAB11B, SYNGR1, SYNGR3, TMED10, CDK5, RIMS1, RAB31, RAB11FIP1, STEAP2, DNAJC5	0.105227	0.0317078	0.311856	0.0256	0.205078
GO:0051591	response to cAMP	18	DUSP1, PPARGC1B, THBD, STAT1, TEK, SPARC, SREBF1, FOSB, LDHA, PNPT1, PLAT, PER1, VGF, FOS, JUN, BRAF, CDO1, NME1	0.0497993	0.0319422	0.311856	0.0314667	0.226253
GO:0090201	negative regulation of release of cytochrome c from mitochondria	11	HGF, CLU, GHITM, LMNA, IGF1, NOL3, PPIF, BCL2L2, PRELID1, PARL, FXN	0.2157	0.0320243	0.311856	0.0152667	0.150003
GO:0006730	one-carbon metabolic process	18	MTHFD1, CA13, CA7, CA12, SHMT2, AHCY, MAT2B, CA4, ALDH1L1, CA8, CA14, CA10, SFXN1, MTHFD2L, CA11, AHCYL2, SHMT1, CA5A	0.0732028	0.032341	0.311856	0.0031	0.059212
GO:0001666	response to hypoxia	83	TRH, HSP90B1, PDGFA, FUNDC1, PLOD2, PENK, ACE, TLR2, TFRC, TEK, EGR1, KCNA5, USF1, UCP3, ANGPTL4, VEGFA, EGLN1, CHRNA4, SOD3, EDNRA, ACTN4, CBFA2T3, ARNT2, PLAT, HMOX2, HK2, ANG, CD24, ACVRL1, ITGA2, SLC2A1, MYB, AHCY, CDKN1B, CITED2, DNMT3B, DIO3, LOXL2, HSD11B2, TXN2, ATP1B1, CD38, NOS1, CRYAB, ASCL2, APAF1, RYR1, BNIP3, ITPR2, BAD, CXCR4, SOD2, HMOX1, ADORA1, NOL3, PIN1, CASP3, CXCL12, CASP1, …	0.0800124	0.0325487	0.311856	0.0139333	0.144632
GO:0042177	negative regulation of protein catabolic process	19	MAD2L2, NOS2, AZIN1, SIRT2, PRKCG, SMAD3, AGAP2, CYP51A1, RILP, HMGCR, SF3B3, GRIN2C, PIN1, NRG1, SNX3, SNX12, GRIN2A, FMN2, AZIN2	0.118555	0.0326601	0.311856	0.0219333	0.187964
GO:0061621	canonical glycolysis	12	PFKM, PFKP, HK2, TPI1, ENO3, ALDOC, ENO1, PGAM1, GPI, PFKL, FOXK2, PGK1	0.206316	0.0329101	0.311856	0.0123667	0.13209
GO:0014850	response to muscle activity	13	PERM1, CAPN3, GOT2, ATP5F1A, PRKAA2, PPARGC1A, SRD5A1, FNDC5, ITGA2, METRNL, RYR2, MTFP1, ATP5PF	0.148235	0.0330312	0.311856	0.00443333	0.0726081
GO:0048286	lung alveolus development	19	STK40, FGFR2, FLT4, LIF, FOXF1, PKDCC, ACE, ERRFI1, PHF14, TMEM38B, PDGFA, IGFBP5, HOPX, SLC7A11, MAN2A1, HS6ST1, SFTPD, SMPD3, MAN1A2	0.0313999	0.033229	0.311856	0.0239333	0.194905
GO:0018107	peptidyl-threonine phosphorylation	28	ULK1, PRKD1, CDC42BPA, CAMK2D, MAP2K1, BCL2, PRKCA, PRKCD, CDC42BPB, CDK5, DYRK2, MAP3K10, ROCK1, MYLK2, ROCK2, STK39, MAPK1, CIT, ACVR1, DYRK4, NLK, WNK1, LRRK2, TNKS, TGFBR1, DYRK3, OXSR1, LMTK2	0.0544844	0.0332723	0.311856	0.0174	0.162327
GO:0035924	cellular response to vascular endothelial growth factor stimulus	14	XBP1, FLT4, NRP1, PRKD1, MT1G, FLT1, MAP2K3, EGR3, MAPKAPK2, HSPB1, VEGFA, SPHK1, ITGB1BP1, ANXA1	0.146328	0.0336161	0.311856	0.00793333	0.103484
GO:0007026	negative regulation of microtubule depolymerization	11	ATXN7, NAV3, FGF13, STMN2, CKAP2, HDGFL3, TTBK2, MAP1B, MID1, CIB1, MAP6D1	0.0458804	0.0340141	0.311856	0.0384333	0.248468
GO:0042327	positive regulation of phosphorylation	16	NRP1, ANG, DSCAM, FZD7, APLN, ILK, GRB10, AR, GLMN, SDCBP, BCL10, VEGFA, BTBD10, PPARGC1B, MIF, TF	0.095697	0.0344183	0.311856	0.0282333	0.214515
GO:0006508	proteolysis	152	TLL1, RHBDL3, MST1, C1S, UQCRC2, DPP6, CPVL, AMZ1, ADAMTS4, CASP3, SPCS3, SENP1, PDIA3, PRSS3, LMLN, TRHDE, ADGRG6, HTRA2, MASP2, HPN, ADAM23, ATG4D, PIGK, DPP10, PSMD8, SPRTN, CTSA, PLAU, CFLAR, CTSK, PRSS56, KLK7, MMP15, CAPN15, TPP2, DLD, METAP1, EIF3H, PRSS3P2, PSMB5, ADAMTS19, ENDOU, LRP8, CTSL, LNPEP, PCSK1, GGT5, SFRP1, CNDP1, CTSZ, ADAMTS8, MPND, AGTPBP1, PEPD, FBXL2, CAPNS2, TPP1, CTSH, …	0.068587	0.0345588	0.311856	0.0108	0.124369
GO:0035023	regulation of Rho protein signal transduction	16	MYO9B, ARHGDIB, ARHGEF25, CDC42SE2, ARHGDIA, AKAP13, ARHGEF18, CAVIN4, BCR, DLC1, RASGRF2, OPHN1, ARHGEF28, RASGRF1, STARD13, CDC42SE1	0.0596363	0.0347262	0.311856	0.0262667	0.208156
GO:0050769	positive regulation of neurogenesis	17	TRIM32, NUMBL, STAR, ELL3, OPRM1, ASCL1, SPEN, NAP1L1, LRP2, GPER1, MAN2A1, SOX11, SERPINF1, FAIM, CX3CR1, ACE, RGS14	0.098598	0.0347874	0.311856	0.0222333	0.188344
GO:0005975	carbohydrate metabolic process	79	GK5, GUSB, GALM, MLEC, HEXB, GUSBP11, ST3GAL5, PGM1, HYAL3, MDH1, OVGP1, FUCA2, NAGPA, GALK2, PARG, LDHA, PHKA2, ST8SIA5, IDH3G, GPI, MAN1A2, MAN1A1, EDEM1, FUT9, B3GAT1, ALDH1B1, MPI, POMT1, IDH3A, AKR1B1, LANCL1, B4GALT3, GANC, PIGQ, AMY2A, FGGY, SLC3A2, B4GALT4, B3GAT2, PGM3, MAN2A1, GBE1, IDNK, GK, MAN2A2, CHI3L1, LANCL3, DHDH, ST8SIA1, PYGL, CHST2, GALNT3, SLC2A5, AKR7A2, ME1, GALNT7, IDH2, …	0.0495778	0.0348123	0.311856	0.0184667	0.168024
GO:0035725	sodium ion transmembrane transport	50	ASIC2, SHROOM2, CACNA1H, TPCN1, CACNA1I, TRPM2, ASIC1, HCN1, ASIC4, SCN1A, ATP1B1, HCN3, ATP1A4, SCN1B, SLC20A1, SLC24A2, ATP1B3, SLC3A2, SCN4B, SCN3B, SLC6A17, HCN2, SLC4A9, SCN2A, KCNK1, SLC6A12, HCN4, PKD2L1, SCN8A, SLC8B1, SLC20A2, SCN9A, SLC17A7, SCN7A, SLC8A1, CNNM4, SLC4A11, SLC8A2, SLC24A4, SLC6A13, SLC6A6, SCN3A, CACNA1G, SLC24A3, SLC4A8, SLC6A15, PKD2, SCN2B, SLC6A8, SLC6A7	0.0527255	0.0348419	0.311856	0.0375667	0.243935
GO:0006626	protein targeting to mitochondrion	16	TIMM13, TIMM17A, TIMM10, TIMM23, TIMM8B, MFF, MFN2, DNAJC19, TOMM40, BID, TOMM5, MGARP, BCAP31, TOMM34, FIS1, TSPO	0.215791	0.0351129	0.311856	0.0114667	0.127082
GO:0035338	long-chain fatty-acyl-CoA biosynthetic process	10	HACD2, ELOVL1, HSD17B12, ELOVL4, ACSF3, ACSL6, ELOVL7, ACSL3, HACD1, ACSL4	0.0892103	0.0352098	0.311856	0.0231333	0.191565
GO:0045022	early endosome to late endosome transport	11	SNF8, BECN1, RILP, STX8, AKTIP, KIF16B, WDR81, EMP2, LMTK2, ANKRD27, WDR91	0.169001	0.0366091	0.311856	0.00553333	0.0823852
GO:0042407	cristae formation	13	UQCC3, ATP5F1A, ATP5PB, ATP5MF, OMA1, CHCHD6, ATP5ME, ATP5F1B, IMMT, DNAJC11, ATP5PF, ATP5MC3, CHCHD3	0.194072	0.0371899	0.311856	0.0151	0.149379
GO:0071902	positive regulation of protein serine/threonine kinase activity	24	MAP2K1, STRADA, CALM3, DDX3X, SYAP1, CALM1, RICTOR, PIM1, RALB, PARP16, STK4, FAM20A, MAP2K2, CALM2, IQGAP1, SLC8A2, ADRB2, CIB1, CAB39, CAMK1, SNCA, CSF1R, HSP90AB1, MLST8	0.0734761	0.0375846	0.311856	0.0131667	0.138626
GO:0042572	retinol metabolic process	21	AKR1B1, PNPLA4, RDH11, RBP4, AKR1C3, DHRS3, CYP1B1, ALDH1A3, SDR16C5, TTR, RBP1, DHRS7, PLB1, LIPE, ALDH1A1, DGAT2, DHRS9, DHRS4, RDH5, RDH10, RDH12	0.117535	0.0376043	0.311856	0.0277333	0.212911
GO:0009267	cellular response to starvation	43	LRRK2, WNT2B, INHBB, CLEC16A, EHMT2, SRD5A1, SFRP1, MAP1LC3B, MFSD2A, RRAGD, CARTPT, TFEB, WIPI2, MAP1LC3A, ATG5, RALB, STK24, GBA, ALB, NUPR2, STK26, JMY, MAX, SREBF1, ZFYVE1, KLF10, WNT4, FOXO1, WIPI1, RRAGB, AKR1C3, DNAJC15, USP33, CTSV, WDR45, ATG7, GAS6, VPS41, RRAGC, HSPA8, TNRC6A, SIRT1, FADS1	0.0342466	0.038154	0.311856	0.0261333	0.208156
GO:1903955	positive regulation of protein targeting to mitochondrion	10	PINK1, USP36, UBL5, SAE1, FBXW7, ARIH2, SH3GLB1, HTRA2, VPS11, BAP1	0.164544	0.0382863	0.311856	0.0081	0.103821
GO:0000226	microtubule cytoskeleton organization	60	MAP1B, KIF2A, TUBB2A, MARK1, EML1, TUBB8, TUBB3, CDK5, MAP2, TTLL1, ATXN7, TACC3, NEFL, PARD3, TUBA4B, DCLK2, MAP4, DYNC1LI1, TUBA1A, PRC1, TUBA1C, MAP6D1, TUBB4B, TUBB2B, CCDC8, MAP1A, PHLDB2, TUBB6, CDC14A, CDC14B, GAS2, TBCD, TUBE1, TUBG2, BCCIP, PARD3B, TBCEL, TACC1, GABARAP, CRMP1, TTL, TBCE, MID1, CFAP44, PCNT, TUBA4A, CNTN2, TUBB, ATXN3, PAFAH1B1, TUBD1, TUBA1B, EML2, TTLL11, TTBK2, TTLL5,…	0.0691436	0.0390282	0.311856	0.0350333	0.237968
GO:0044344	cellular response to fibroblast growth factor stimulus	13	GCLM, SFRP1, CD44, MYC, KDM5B, ZFP36L1, STAR, CCL2, TBX1, EGR3, ITGB1BP1, SNCA, ZFP36L2	0.14126	0.0398906	0.311856	0.0348667	0.237933
GO:0071456	cellular response to hypoxia	65	PTGIS, TWIST1, CPEB1, PTGS2, PTN, B3GAT1, BAD, SIRT4, MST1, MYC, FAM162A, EGLN1, SFRP1, NKX3-1, STC2, RORA, EIF4EBP1, SIRT2, ZFP36L1, E2F1, BBC3, DNMT3A, IRAK1, SLC29A1, CFLAR, TBL2, STUB1, CARD16, VASN, NOP53, MGARP, AQP1, RTN4, SLC9A1, ACAA2, BCL2, SIRT1, TIGAR, SLC8A1, SUV39H1, MALAT1, CPEB2, MT3, ENDOG, PMAIP1, PINK1, PPARGC1A, PPARG, VEGFA, SCN2A, PGK1, HMOX1, FMN2, MIEF1, BNIP3, KCNMB1, CCN…	0.0585741	0.0399896	0.311856	0.0138333	0.144612
GO:0071466	cellular response to xenobiotic stimulus	33	MYC, RBM22, PDE4B, MEF2C, NKX3-1, NOS2, TFRC, EHMT2, IL1B, GAS6, TLR3, PRKAA2, MCM7, GPLD1, UMPS, PDE4A, UCHL1, CHEK2, CERS1, CRHBP, PPP1R12A, KCNC1, EDN1, E2F1, PPP1R9B, AIM2, PPM1E, PRNP, CXCR4, KCNH2, RB1, KCNQ1, PCNA	0.0507174	0.0400381	0.311856	0.0274667	0.211968
GO:0006120	mitochondrial electron transport, NADH to ubiquinone	27	DLD, NDUFB9, NDUFAF1, NDUFS6, NDUFA6, NDUFS2, NDUFA9, NDUFB2, NDUFA4, NDUFA11, NDUFB8, NDUFB6, NDUFS1, NDUFA3, NDUFB1, NDUFB3, NDUFA12, NDUFAB1, NDUFS3, NDUFV2, NDUFV3, NDUFA13, NDUFC2, NDUFV1, NDUFB5, NDUFA8, NDUFS5	0.264084	0.0401277	0.311856	0.0215667	0.186996
GO:0003376	sphingosine-1-phosphate signaling pathway	10	S1PR5, SPHK2, RAC1, EZR, SPNS2, GPR6, S1PR1, S1PR2, SPHK1, PIK3CB	0.0761318	0.0403602	0.311856	0.0190667	0.172419
GO:0001523	retinoid metabolic process	28	RHO, LRP2, GPIHBP1, AKR1B1, AKR1C1, RDH5, GPC4, ALDH1A1, RDH10, CLPS, AKR1C3, RDH12, TTR, RBP4, DHRS3, PLB1, RBP1, GPC5, LRP8, RDH11, NAPEPLD, RLBP1, AGRN, LPL, APOE, AKR1C4, APOM, BCO2	0.105502	0.0406371	0.311856	0.0441333	0.26382
GO:0008104	protein localization	64	CACNG3, LYST, DHCR24, ECH1, RPS27A, PHYHIP, GNPAT, HSD17B4, NOS2, PARD3B, ACOT2, ZFAND6, HMGCL, CCDC68, DHRS4, UBE2D2, BIN3, MAPRE1, CROT, IDE, PAOX, ULK1, PECR, KIFAP3, MLYCD, AKAP7, BBS7, MECP2, ODF2, BAAT, PARD3, PEX6, AKAP11, DRD2, RAB35, TESPA1, HACL1, PLOD3, MPV17, UBE2D1, PEX10, MGAT3, PEX1, NEDD8, PHYH, UBA52, NUDT7, NR0B1, SPTSSA, SLC27A2, ACOX2, ACOX3, USP9X, DOC2B, NRCAM, ACAA1, CCDC12…	0.0676708	0.0408971	0.311856	0.0418	0.259971
GO:1902430	negative regulation of beta-amyloid formation	14	NTRK2, RTN2, IGF1, SPON1, GGA3, RTN3, RTN4, CLU, ROCK1, PIN1, SORL1, APOE, PRNP, ABCA7	0.1001	0.0410887	0.311856	0.02	0.176527
GO:0043647	inositol phosphate metabolic process	32	IMPA1, IP6K3, INPP5B, INPP5J, ISYNA1, IP6K2, PLCG2, PLCH2, INPP4A, MINPP1, SYNJ1, CALM1, PLCD4, NUDT11, PLCB4, PLCH1, OCRL, INPP4B, ITPKA, PLCD3, ITPK1, ITPKC, PLCB2, NUDT10, NUDT4, PLCB1, PPIP5K1, PPIP5K2, INPP5D, IMPA2, PLCE1, INPP5A	0.0362111	0.0411801	0.311856	0.0387333	0.248871
GO:0097192	extrinsic apoptotic signaling pathway in absence of ligand	16	BCL2A1, BAG3, BAD, APPL1, BCL2L11, IL1B, MKNK2, BCL2L2, CASP3, KITLG, DCC, EYA2, BAK1, FAS, ITGAV, BCL2	0.0476532	0.0412649	0.311856	0.0312333	0.225676
GO:0016311	dephosphorylation	40	NT5M, PDXP, DUSP18, ATP1A1, PPP3CB, PPP3CA, EPM2A, ALPL, LHPP, TIGAR, HDDC2, THTPA, THNSL2, INPP4A, PTPRC, TPTE, PGP, PLPP7, NUDT16, DUSP23, HDHD2, NT5DC3, DUSP4, G6PC3, NT5DC1, FRA10AC1, PON3, DUSP28, PXYLP1, DUSP3, PFKFB2, TNS3, INPP5K, PUDP, DUSP8, NT5DC2, ENTPD6, NUDT16L1, PTPRB, ARMT1	0.0744673	0.0413883	0.311856	0.0306333	0.224644
GO:0016241	regulation of macroautophagy	39	LAMTOR5, ULK1, PRKAB2, ATG101, ATP6V1B2, VPS35, PRKAB1, UBQLN2, LAMTOR1, RHEB, GBA, ATP6V1C1, RRAGB, CASP3, VPS26B, ATP13A2, UCHL1, RRAGC, CAPN1, CAPNS1, PRKAA2, ATP6V0A1, ATP6V1E1, PRKAG2, SH3GLB1, ATP6V1A, SLC38A9, ATP6V1E2, MLST8, ATP6V0A2, RRAGD, ATP6V0E2, BECN1, ATP6V0D1, CDK5, LAMTOR2, LAMTOR4, ATP6V0C, ATP6V1H	0.142548	0.0414631	0.311856	0.0396	0.250517
GO:0031100	animal organ regeneration	18	NR4A3, UPF2, PRPS2, BAAT, BAK1, ADM, FLT3, LCP1, HGF, GSTP1, ATIC, ACE, PPAT, NNMT, CXCL12, ANXA3, PPARG, GAS6	0.0778529	0.0419471	0.311856	0.0172667	0.162109
GO:0034383	low-density lipoprotein particle clearance	12	NCEH1, AP2S1, LDLR, NPC2, AP2B1, LDLRAP1, LIPA, SOAT1, EHD1, HMOX1, DGAT2, AP2M1	0.170766	0.0421217	0.311856	0.0242	0.195993
GO:1900745	positive regulation of p38MAPK cascade	15	GADD45A, STK39, RELL1, MAP3K5, OPRK1, VEGFA, SPHK1, RELL2, MINK1, MFHAS1, EMC10, GADD45B, IL1B, MAP3K3, PRMT1	0.101939	0.0423269	0.311856	0.027	0.211691
GO:0022011	myelination in peripheral nervous system	12	NTRK2, PARD3, POU3F2, SIRT2, SKI, SLC25A46, POU3F1, LGI4, ADGRG6, NRG1, ADAM22, ILK	0.0970809	0.0425524	0.311856	0.0239	0.194905
GO:0006006	glucose metabolic process	24	PGM1, GALM, PDHB, CPT1A, OMA1, FABP5, NPY1R, KBTBD2, PIK3CA, PGM2L1, FBN1, PDK3, CREM, ONECUT1, SERP1, PDHA1, PPARD, TSTD1, KCNQ1, TNF, KCNJ11, NISCH, MYC, USF1	0.0997031	0.0427061	0.311856	0.0363667	0.241462
GO:2000377	regulation of reactive oxygen species metabolic process	14	EIF6, STK17A, FOXO1, MPV17, TUSC2, PARL, PID1, TNF, PRCP, BCO2, SNCA, CYP1B1, PDK3, PINK1	0.155834	0.0428326	0.311856	0.0455667	0.267504
GO:0010595	positive regulation of endothelial cell migration	30	BCAR1, ANGPT1, NRP1, PROX1, SMOC2, ANXA3, EDN1, FLT4, ADGRA2, NRP2, PRKCA, FOXP1, FGF2, EMC10, GPI, VEGFA, TEK, CCBE1, ITGB1BP1, GPLD1, PIK3CB, SPARC, WNT7A, PIK3CD, CALR, PRKD1, GRN, ROCK2, RAC1, WNT5A	0.0780554	0.042973	0.311856	0.0273667	0.211968
GO:0048675	axon extension	23	HSP90AB1, USP9X, LHX2, NDN, DCLK1, SEMA5A, SLC9A6, EDNRA, PPP3CB, SEMA7A, C9orf72, MAP1B, VCL, ITGB1, ULK2, DVL1, EDN3, ULK1, EDN1, CYFIP1, CDK5, RAPH1, SEMA5B	0.0398176	0.0430488	0.311856	0.0358	0.23986
GO:0008625	extrinsic apoptotic signaling pathway via death domain receptors	18	GABARAP, CRADD, BEX3, BLOC1S2, BID, DIABLO, DDX3X, PIDD1, TNF, PIK3R1, BAD, BCL2, CASP8AP2, BAG3, SORT1, TNFRSF10B, TRADD, DAXX	0.0611005	0.0431416	0.311856	0.0149	0.149379
GO:0042311	vasodilation	19	ADRA2A, ITGA1, EDNRB, GPER1, NOS1, PLOD3, APOE, BDKRB2, NPR3, EXT1, PPARD, TNF, ATG5, KCNMB1, KLF2, NPPA, MKKS, DRD1, KNG1	0.0475978	0.0433744	0.311856	0.0230333	0.191565
GO:0042982	amyloid precursor protein metabolic process	10	TMCC2, APOE, PSENEN, LDLRAP1, DLG1, ACHE, APH1A, KLK6, NSG1, NCSTN	0.125041	0.0437215	0.311856	0.0117333	0.128111
GO:0051412	response to corticosterone	12	CRH, FOS, FOSB, CCND1, CALM1, STAR, CALM2, NEFL, NTRK3, MAOB, TRH, CALM3	0.143682	0.0437661	0.311856	0.0321667	0.22733
GO:1902042	negative regulation of extrinsic apoptotic signaling pathway via death domain receptors	12	HGF, BRCA1, DDX3X, CFLAR, PEA15, FAIM2, HMGB2, FAS, TNFRSF10B, FAIM, HMOX1, TRADD	0.0669395	0.0438576	0.311856	0.0395	0.250517
GO:0009060	aerobic respiration	12	UQCRH, UQCR10, SDHB, FXN, SURF1, MTFR1, ME3, MDH2, SIRT3, OXA1L, UQCRC1, UQCRC2	0.182446	0.0438857	0.311856	0.0178667	0.163574
GO:0022900	electron transport chain	35	CIAPIN1, ALDH2, PDIA5, ALDH4A1, DHRS2, DMGDH, GLDC, HSD17B6, ME1, COX11, AOC2, CYB5A, ME2, AKR1C4, DEGS1, SURF1, SDHA, PHGDH, NDUFB3, GLRX2, NQO2, AKR7A3, DHRS3, SRD5A1, CYB561, QDPR, AKR7A2, MAOB, CYBB, NDUFA13, FDX1, P4HA2, LOXL2, AKR1B1, ETFDH	0.163749	0.0440301	0.311856	0.0493333	0.277547
GO:0007413	axonal fasciculation	16	NCAM2, TNFRSF21, EPHB3, CNTN2, NRP1, CRTAC1, CNTN4, EPHB2, NDN, CASP3, RTN4, NRCAM, SEMA3A, FEZF2, CNR1, SEMA5A	0.136203	0.0443043	0.311856	0.0340333	0.234417
GO:0032008	positive regulation of TOR signaling	19	TREM2, RRAGD, MLST8, SLC38A9, GAS6, LAMTOR5, RRAGC, XBP1, LAMTOR1, SEH1L, RICTOR, RHEB, RELN, GOLPH3, LAMTOR4, LAMTOR2, RRAGB, PIK3CA, MIOS	0.0701982	0.0443367	0.311856	0.0291333	0.216881
GO:0007190	activation of adenylate cyclase activity	23	GNAS, RXFP1, LGR4, ADCYAP1, CALM2, ADRB2, TMIGD3, ADCY8, CAP2, ADRB1, VIPR2, CALM1, ADCY4, CAP1, ADCY3, CALM3, ADORA2B, ADCY2, EDNRA, DRD1, ADCY7, ADCY1, ADCY9	0.0750048	0.044347	0.311856	0.0294333	0.217169
GO:0050679	positive regulation of epithelial cell proliferation	27	VEGFA, LAMB1, BAD, MAP2K5, LAMC1, FGF9, IGF1, ERBB2, FGFR2, WNT5A, SFRP1, SMO, FGF2, BMP6, NR4A3, MYC, WDR48, CYP7B1, HRAS, GRN, FGF7, TBX1, STOX1, TCF7L2, NME1, ZBED9, TWIST1	0.0845966	0.0443958	0.311856	0.0428	0.261773
GO:0015914	phospholipid transport	25	OSBPL8, PITPNB, OSBPL2, ATP9A, MTTP, PITPNA, PRELID2, ATP8B2, ATP11A, ATP8A2, NPC2, LDLR, ATP11B, TNFAIP8L3, PLTP, PRELID1, OSBPL10, ATP9B, PITPNM2, PCTP, ATP8A1, PRELID3B, VAPA, C2CD2L, OSBPL5	0.0649611	0.0446213	0.311856	0.0420667	0.260531
GO:0050873	brown fat cell differentiation	20	PRDM16, PPARGC1A, FFAR4, FABP3, ARL4A, LAMB3, CEBPB, ZNF516, DIO2, LAMA4, ADRB2, NUDT7, BNIP3, DHRS7B, PTGS2, METRNL, CEBPA, ALDH6A1, ADRB1, RGS2	0.0877082	0.0446272	0.311856	0.0427333	0.261773
GO:0043491	protein kinase B signaling	20	IL1B, IGF1, SMPD3, GAS6, TNF, P2RY12, ILK, TMEM100, NKX3-1, RPS6KB1, ADTRP, MERTK, SIRT2, MT3, PIK3CA, ZFP36L1, MKRN2, TYRO3, CCL2, THEM4	0.0427782	0.0447351	0.311856	0.0468333	0.270715
GO:0055072	iron ion homeostasis	16	SLC25A37, STEAP1, GLRX3, HMOX1, SOD2, B2M, SLC25A28, STEAP2, IREB2, ABCB7, HMOX2, FTL, SLC40A1, MELTF, TF, BDH2	0.102374	0.044826	0.311856	0.0193	0.173465
GO:0009888	tissue development	14	LAMC1, AGRN, LAMA1, LAMA3, LAMA2, LAMB3, NTNG2, NTN4, ATRNL1, DHCR24, LAMB1, NTNG1, TMEFF2, LAMC3	0.0982944	0.0448296	0.311856	0.0236	0.194337
GO:0007020	microtubule nucleation	13	SLAIN2, TUBG2, TUBGCP5, BLOC1S2, GOLGA2, CCDC57, NDE1, CENPJ, SLAIN1, RANBP9, TUBGCP3, NDEL1, TUBGCP4	0.148131	0.0448533	0.311856	0.0158333	0.151548
GO:0022904	respiratory electron transport chain	14	MYBBP1A, ETFRF1, UQCRFS1, SDHB, ETFA, ETFDH, PPARGC1A, SDHA, PINK1, SCO2, ETFB, GBA, SOD2, AIFM2	0.189082	0.0449668	0.311856	0.0205667	0.180448
GO:0030148	sphingolipid biosynthetic process	25	SPNS2, PRKD1, SPTLC1, ELOVL4, CERS1, DEGS1, VAPB, PPM1L, CERS6, HACD4, HACD2, CERS4, SGPP2, PLPP1, SAMD8, VAPA, SPHK1, SPTSSB, FA2H, ELOVL7, SPHK2, HACD1, PLPP3, SPTSSA, ELOVL1	0.0686253	0.0449685	0.311856	0.015	0.149379
GO:0001942	hair follicle development	16	LHX2, SOS1, INHBA, SAV1, LDB1, ZMPSTE24, PDGFA, NSDHL, LDB2, FZD6, LGR4, FZD3, APCDD1, DNASE1L2, WNT10A, ZDHHC21	0.0842964	0.0449836	0.311856	0.0388333	0.248871
GO:0071353	cellular response to interleukin-4	10	RPLP0, KEAP1, HSP90AB1, TUBA1B, ADAMTS13, CORO1A, MRC1, RPL3, LEF1, XBP1	0.079805	0.0449851	0.311856	0.0402333	0.252984
GO:0030031	cell projection assembly	14	RHOV, GSN, CDC42, RAC1, RHOG, NEFH, CYFIP1, SCIN, CAPG, PARVB, NCKAP1, PARVA, RHOQ, PDGFA	0.0995388	0.0453815	0.311856	0.0520667	0.28852
GO:0051607	defense response to virus	65	CXADR, ATG16L1, LYST, POLR3H, MICA, AGBL5, POLR3K, IFIT5, RNASE6, PTPRC, IFIT1, SLFN11, IFI6, ATG7, IFIT2, IFI27, PCBP2, ISG15, OPRK1, HERC5, ZCCHC3, PMAIP1, ZC3HAV1, IFNAR2, TLR3, SPON2, IL33, KCNJ8, ITGAX, DHX58, POLR3C, POLR3G, RSAD2, TICAM1, ABCC9, CARD9, POLR3D, DHX36, MAP3K14, ZNFX1, CNOT7, GBP3, PYCARD, ZNF175, TRIM22, TRIM52, MX2, TRIM11, RNASEL, IRF5, IRF3, BECN1, BNIP3, NDUFAF4, MX1, DM…	0.0510763	0.0454368	0.311856	0.0229333	0.191565
GO:0055088	lipid homeostasis	21	CEBPA, DDX3X, FBXW7, TLCD2, ATP13A2, SURF4, NFE2L1, PNPLA3, NR1H3, SAR1B, USF1, ACOX3, PPARG, RBP1, ASGR2, NR1D2, PNPLA4, USF2, FITM2, TREM2, ACOX2	0.141796	0.0455061	0.311856	0.029	0.216881
GO:0009749	response to glucose	34	LPL, BAD, PCSK1, TXN2, EIF2B5, CDKN1B, TCF7L2, PFKL, ILDR2, RPS6KB1, EGR1, PPARD, RMI1, SREBF1, SMAD2, ACVR1C, LDHA, ACVR2B, APOM, GJA1, GPLD1, PFKFB2, EIF2B2, TRH, NKX2-2, NEUROD1, CASP3, FKBP1B, CTSV, NDUFA9, SLC8A1, SARM1, ATG7, SIDT2	0.0656145	0.0458772	0.311856	0.0221333	0.188344
GO:0032981	mitochondrial respiratory chain complex I assembly	40	NDUFB8, NDUFAF1, NDUFS2, NDUFS3, NDUFC2, NDUFB6, NDUFA12, NDUFV2, NDUFA6, NDUFA11, NDUFV1, OXA1L, TMEM186, NDUFB1, NDUFAF8, NDUFV3, NDUFAB1, NDUFB2, NDUFB3, AIFM1, TIMM21, FOXRED1, NDUFA3, NDUFB5, TMEM126A, NDUFA9, COA1, NDUFA8, NDUFAF4, ECSIT, NDUFS6, DMAC1, NDUFB9, NDUFS1, NDUFA13, NDUFAF7, NDUFAF2, NUBPL, TIMMDC1, NDUFS5	0.222373	0.0462735	0.311856	0.0243333	0.195996
GO:0035307	positive regulation of protein dephosphorylation	17	GBA, PPP1R16B, PTPA, CAMTA1, DLC1, NSMF, CALM2, CALM3, PINK1, SPPL3, PRKCD, PIN1, CNEP1R1, ADORA1, PPP2R5D, ANKLE2, CALM1	0.161619	0.0463389	0.311856	0.0291333	0.216881
GO:0045859	regulation of protein kinase activity	12	NHLRC1, EPM2A, TSC1, CCNY, TRPT1, SOD1, TSPYL2, PLCE1, CCNYL1, FGR, CAMKK2, TTN	0.128128	0.0465828	0.311856	0.0325667	0.228587
GO:0016197	endosomal transport	42	ABCA1, BLOC1S2, UBA52, UBAP1, REPS2, AP5M1, RAB10, STAM2, ANKFY1, AGAP2, KIAA1109, ARL8B, AP5B1, DCLK1, VPS37D, CHMP2A, AP5S1, CLEC16A, RPS27A, NSG2, WASHC1, NSG1, SNF8, VPS36, RAB35, LAMTOR1, VPS25, CHMP4A, ITSN2, TMCC1, ARHGAP1, REPS1, VPS37B, SNX9, WASHC4, CHMP4B, EHD2, MYO5B, ZFYVE9, RAB13, VPS37C, EHD1	0.0443849	0.0467481	0.311856	0.0321333	0.22733
GO:0032091	negative regulation of protein binding	36	PIN1, PRKCD, CAMK1, STUB1, ADNP, SENP2, SORL1, ACE, BAG2, WFIKKN1, ITGB1BP1, TDG, IFIT2, TMC8, LRRK2, PDGFB, RALB, IFIT1, XIRP1, DTNBP1, DHRS7B, DACT1, DDX11, CTNNBIP1, ROCK1, CTSZ, EPB41L5, DAB2, USP33, GOLGA2, WFIKKN2, DVL1, ACTB, CARD16, LRPAP1, EFHB	0.0724519	0.046844	0.311856	0.0272333	0.211968
GO:0045662	negative regulation of myoblast differentiation	12	ANKRD2, SOSTDC1, MBNL3, SRA1, TMEM182, CXCL14, CMTM5, PPARD, ZFHX3, SOX8, EID2B, TNF	0.0808467	0.0469912	0.311856	0.0217	0.187051
GO:0006890	retrograde vesicle-mediated transport, Golgi to ER	35	KIF26A, ATP9B, TMED10, KIFAP3, RER1, SURF4, KIF22, KIF3B, KIF23, KIF3C, GOLPH3, GOLPH3L, KLC2, PICK1, PITPNB, COG3, COPA, NSF, RACGAP1, COPZ2, ARFGAP3, SEC22B, KIF1C, RAB6B, COPZ1, DNAJC28, NAPA, KIF2C, ARF3, PLPP3, ATP9A, KIF2A, KIF5A, NBAS, KIF15	0.0972205	0.0471804	0.311856	0.0368333	0.243463
GO:0034599	cellular response to oxidative stress	62	PRDX6, ABCC1, SIRT2, PNPT1, RAD52, GPX7, VKORC1L1, PRDX3, MT3, ATP13A2, CYCS, SOD3, PPARGC1A, PRKAA2, ADNP2, AIF1, ERMP1, PRDX5, FANCC, STAU2, SOD2, MSRA, HTRA2, EDNRA, DHRS2, SOD1, SNCA, ATP2A2, NR4A2, MGAT3, HSPA1A, LRRK2, ETV5, STX2, XBP1, TXNRD2, NFE2L1, PRR5L, CPEB2, PYCR1, CYBB, PRKD1, PRDX1, PARP1, RWDD1, NUDT2, FOXO1, PRDX2, SLC4A11, PENK, LONP1, MGMT, PINK1, PYROXD1, CCS, GPX3, SLC7A11, …	0.0889149	0.0483557	0.312813	0.0328333	0.229367
GO:0061136	regulation of proteasomal protein catabolic process	11	PKD1, PSME3, DNAAF4, PSME2, PINK1, TMF1, PSME1, APOE, NUDT15, EPM2A, BTRC	0.0786534	0.0484243	0.312813	0.0657	0.320288
GO:0006886	intracellular protein transport	145	SNX10, STX12, AP1S3, APBA1, RANBP17, TBC1D1, TGFBRAP1, TLK1, TOM1L1, SNX9, RPH3AL, ARL5B, MLPH, AP2M1, SYTL4, CHML, OPN3, RIMS1, TBC1D2, STX19, STX1A, EXPH5, CLTCL1, ARF1, RAB24, STX1B, STX16, FAM91A1, COPA, VPS11, BLOC1S2, STX7, EHD1, AP4E1, AP1G2, SEC23A, ARL4A, C17orf75, RAB3D, SEC31A, ARL4D, ASPSCR1, CTSA, NAPB, VPS39, CSE1L, RUNDC1, AP2S1, RAB18, SEC24D, DNAJC27, TBCK, IPO13, TBC1D16, EXOC6,…	0.0525725	0.0485169	0.312813	0.0430333	0.262112
GO:0006637	acyl-CoA metabolic process	11	HMGCL, ACSF2, ACSM5, ACOT8, ACSL6, DBI, ACOT2, MLYCD, ACOT13, THEM4, BAAT	0.111624	0.0486691	0.312813	0.0589333	0.305833
GO:0048844	artery morphogenesis	12	COMP, TGFBR1, FOXC1, VEGFA, TBX1, LDLR, NRP1, PRRX1, HES1, ZMIZ1, APOE, PRDM1	0.142236	0.0487547	0.312813	0.0445667	0.26382
GO:0000413	protein peptidyl-prolyl isomerization	19	FKBP1B, PIN1, PPIE, PPIAL4A, PPIF, FKBP2, PTPA, PPIL2, FKBP1A, RANBP2, NKTR, FKBP5, PPIL6, PPWD1, FKBP11, FKBP7, FKBP14, PPIC, PPIL3	0.0897383	0.0488925	0.312813	0.0226667	0.190918
GO:0006874	cellular calcium ion homeostasis	43	ATP2A2, ATP2C2, ATP2C1, PIK3CB, PTH1R, TPT1, TNNI3, STIM1, STOML2, SLC8A1, RYR2, EDN1, ATP1B1, SLC24A3, ATP13A3, ATF4, APOE, ATP2B1, XK, SLC8B1, HTR2C, ATP2B3, CXCL12, STC2, VAPB, DRD2, HEXB, SLC8A2, CCR1, ATP2B2, PRKCB, ATP2B4, SLC24A2, CALR, EDN3, GRIK2, RGN, SLC24A4, STIM2, TMEM165, ATP13A2, EDNRA, HTR2A	0.0361599	0.049222	0.312813	0.028	0.213845
GO:0001933	negative regulation of protein phosphorylation	33	PLPP3, LYN, TARDBP, CADM4, CCNB1, INSM1, RABGEF1, PRR5L, DRD2, PPP1R15B, KIRREL2, SIRPA, ANGPT1, INPP5K, PPARGC1A, PAX6, PRNP, PIP5KL1, SNCA, CACTIN, LRRK2, PARD6A, ARRB1, IMPACT, PID1, NTRK3, CIB1, SPAG9, EPHB2, MICAL1, MYADM, C9orf72, DUSP6	0.0516917	0.0492595	0.312813	0.0477333	0.271846
GO:0043547	positive regulation of GTPase activity	172	RAP1GAP, ARHGAP26, PREX1, TBC1D30, CAV2, TBC1D1, S100A10, SEMA4D, ARAP1, RGS12, SH3BP1, GNAS, SRGAP2, ELMOD1, ARHGAP6, SIPA1L2, RALGAPA1, S1PR1, CHN2, RAPGEF1, RAPGEF5, FAM13B, SIPA1L1, GDI1, RALGPS2, RGPD4, AFDN, RGS4, RAPGEF4, ARAP2, RIN1, TBC1D13, PIN1, SNX13, ANKRD27, TBC1D9B, RGS6, RGS14, MAPRE2, TBC1D8, RGS18, AGAP11, RAPGEFL1, RASGEF1B, GMIP, ARHGAP27, TBC1D2, RGS1, ARHGAP29, IQSEC1, VAV1,…	0.0237757	0.0493412	0.312813	0.0525667	0.289667
GO:0051865	protein autoubiquitination	34	TRIM37, BRCA1, RNF19B, RNF10, RCHY1, TRIM68, TRIM71, RNF13, RNF208, RNF220, WWP2, UHRF2, TRIM52, HECTD1, TRIM13, SH3RF1, LRSAM1, RNF141, UBE2B, UBE3A, TRIM17, UBE2D2, RNF8, DDB2, TRIM58, UBE3D, RNF181, RNF11, CUL3, STUB1, RNF157, UBE2A, KLHL24, RNF115	0.0678365	0.0495534	0.312813	0.0287333	0.216881
GO:0006809	nitric oxide biosynthetic process	11	NOS2, RORA, NQO1, NOS1, ARG2, DDAH2, SPR, CYB5R3, CYB5B, CYP1B1, GCHFR	0.0705089	0.0496596	0.312813	0.0464333	0.26946
GO:0016236	macroautophagy	48	TOMM6, STAM2, CHMP4A, PINK1, TOMM5, VPS37D, VPS41, ATG4B, CHMP4B, NBR1, PRKAB1, VPS37B, DYNLL2, ULK1, VCP, VPS36, VTI1B, FUNDC1, GABARAPL3, PRKAB2, PRKAA2, MTMR3, ATG7, PGAM5, ATG101, TOMM40, MAP1LC3B, GABARAPL2, PRKAG2, MFN1, ATG16L1, DYNLL1, GABARAP, WIPI2, MFN2, MAP1LC3B2, MAP1LC3A, VPS37C, ZFYVE1, SNF8, ATG3, CHMP2A, YOD1, ATG12, ATG5, VPS25, BECN1, WIPI1	0.0787047	0.0502634	0.315112	0.0433333	0.262853
GO:0035987	endodermal cell differentiation	16	ITGA7, MMP14, COL11A1, ITGAV, INHBA, COL6A1, COL7A1, FN1, ITGB5, ITGB2, LAMB3, LAMB1, LAMA3, MMP15, COL12A1, HSBP1	0.0851074	0.0504907	0.315112	0.0437667	0.26382
GO:0006090	pyruvate metabolic process	15	DLD, SLC16A3, LDHA, ME2, SLC16A8, LDHC, ME1, PDHB, ME3, HAGH, PC, GLO1, PDHA1, PCK2, LDHB	0.225573	0.0506992	0.315112	0.0603667	0.30896
GO:0071397	cellular response to cholesterol	10	INHBA, HMGCS1, PTCH1, GRAMD1B, SMO, NFE2L1, LRP8, MLC1, INHBB, GPLD1	0.0759308	0.0511022	0.315112	0.0486	0.275525
GO:0006891	intra-Golgi vesicle-mediated transport	16	NAPA, RAB33B, VTI1B, GABARAPL2, COG5, COPZ1, COG3, COG1, NAPG, COG2, CUX1, COPA, COPZ2, RAB6B, NSF, COG6	0.0724982	0.0512666	0.315112	0.0656	0.320288
GO:0006892	post-Golgi vesicle-mediated transport	29	ARRB1, VAMP8, HSPA8, AP1S2, GOLGB1, MYO5A, AP1S3, EXOC5, CLVS1, MYO1B, ARL3, FTH1, SORT1, AP4E1, PUM1, NAPA, AP1S1, DTNBP1, FTL, CHMP2A, RABIF, SORCS1, CLVS2, SORL1, ARF1, AP1M1, SCAMP3, CLINT1, AP1G2	0.0706422	0.0518434	0.315112	0.0552667	0.2984
GO:0050796	regulation of insulin secretion	41	CACNA2D2, ARNTL, RFX3, SLC2A1, CLOCK, ITPR3, UQCC2, PICK1, CARTPT, NEUROD1, KCNJ11, KCNC2, SNAP25, CACNA1E, ENSA, STX1A, PRKCA, CACNA1A, PER2, ADRA2A, CPT1A, HADH, ADRA2C, ABCC8, ICA1, ITPR2, PPP3CB, ITPR1, GNAS, CNR1, CACNA1C, ADCY8, KCNA5, SLC8B1, ALOX5, TNF, KCNB1, KCNS3, IL1B, NOS2, RAPGEF4	0.0611184	0.0521449	0.315112	0.0331	0.230139
GO:0031623	receptor internalization	23	TFRC, ITGB2, ACHE, CD81, GRIA1, ITGB1, GHR, ACKR3, MX2, DNM3, LDLRAP1, SNCA, CNTN2, EZR, LILRB4, GRK4, SYK, RAB31, MX1, RAMP3, GRK3, ADM, AP2M1	0.104656	0.0524044	0.315112	0.0578	0.303717
GO:0045773	positive regulation of axon extension	23	MAP1B, GDI1, ILK, RAB11A, SRF, PAK1, SEMA7A, TRPV2, NDEL1, EIF4G2, PAFAH1B1, LIMK1, TRPC5, ISLR2, CDKL5, ADNP, CDH4, MAP3K13, DBN1, MACF1, CYFIP1, DBNL, FN1	0.0790374	0.0524222	0.315112	0.0356333	0.239833
GO:0070534	protein K63-linked ubiquitination	22	WWP2, UBE2S, CDKN2A, TRAF5, UBE2B, ARIH2, PELI1, ZFP91, TRIM27, HECTD1, UBE2E2, STUB1, UBE2G1, RNF8, RNF115, RNF168, RNF152, MAGEL2, UBE2D4, PELI3, TRAF3, UBE2O	0.0802223	0.0524829	0.315112	0.0269333	0.211691
GO:0006122	mitochondrial electron transport, ubiquinol to cytochrome c	10	UQCR10, CYC1, UQCRC1, UQCRC2, UQCRQ, UQCC3, UQCR11, UQCRH, UQCRFS1, CYCS	0.251032	0.0526981	0.315112	0.0322333	0.22733
GO:0034220	ion transmembrane transport	107	ATP2B4, ATP6V1B2, GRIK4, ANO10, GABRG2, ATP6V1C1, SFXN4, ATP6V0A1, TMEM109, SFXN5, GRID1, ASIC2, TMC8, ATP6V1E1, S100A6, ATP11B, HTR3B, ATP6V0D1, WWP1, ATP4A, GRIA1, ATP6V0A2, ANO8, GRID2, CLCN6, GABRD, ATP2B1, TMC6, GABRA3, CYBB, FKBP1B, CHRNA4, RYR1, FXYD7, PDZD11, CLCN2, SLC24A2, CASQ1, GLRA3, CHRNB1, GJA1, FXYD6, ANO7, TPCN1, LASP1, ANXA6, TMEM120A, CLCN4, ATP10A, CLIC5, GABRA4, ATP10D, GJC1,…	0.061746	0.0529978	0.315112	0.0558	0.299785
GO:0019752	carboxylic acid metabolic process	10	GRHPR, LDHB, LDHA, GAD1, GAD2, CSAD, LIAS, MIF, PDXDC2P-NPIPB14P, LDHC	0.0810373	0.053186	0.315112	0.0345	0.236526
GO:0050966	detection of mechanical stimulus involved in sensory perception of pain	11	TNF, PHF24, HTR2A, KCNA1, BACE1, CACNB3, ITGA2, SCN1A, CXCL12, TMEM120A, CXCR4	0.0743461	0.053762	0.315112	0.0426667	0.261773
GO:0070126	mitochondrial translational termination	48	MRPS33, MRPS6, MRPL18, MRRF, MRPL30, MRPS22, MRPS18A, MRPL41, MRPL37, MRPL28, MRPS26, MRPL42, MRPS25, MRPS11, MRPL20, MRPL48, MRPL55, MRPL35, MRPS15, MRPL34, GADD45GIP1, MRPL44, MRPS5, MRPS16, MRPL47, MRPL12, MTRF1, MRPL13, MRPL16, MRPL49, MRPL10, MRPS9, OXA1L, MRPL50, MRPL33, MRPS28, MRPL58, DAP3, MRPL22, MRPL15, MRPS36, MRPS30, MRPL4, MRPL51, MRPL23, MRPL27, MRPS18C, MRPS21	0.119894	0.0538654	0.315112	0.0294667	0.217169
GO:0032543	mitochondrial translation	14	MRPS16, LARS2, GATB, MRPS21, MRPS18A, MRPL47, MRPL23, IARS2, MRPS15, MRPS28, MRPS11, MRPS6, MRPL16, MRPL51	0.202474	0.0539883	0.315112	0.0526667	0.289667
GO:0060612	adipose tissue development	14	ZNF516, SLC25A25, PAXIP1, SPART, PIK3CA, PPARGC1A, SOX8, DHRS7B, AMER1, ARID5B, OXCT1, PPARD, XBP1, SH3PXD2B	0.120009	0.0545402	0.315112	0.0403333	0.252984
GO:0006977	DNA damage response, signal transduction by p53 class mediator resulting in cell cycle arrest	20	TFDP1, ZNF385A, CNOT7, CCNB1, PCNA, PIDD1, PCBP4, PRMT1, GADD45A, CNOT6L, CRADD, CDKN1B, PLAGL1, RPL26, TFDP2, PLK2, CHEK2, SOX4, PPP2R5C, E2F1	0.0764433	0.0547677	0.315112	0.0339	0.234417
GO:0071108	protein K48-linked deubiquitination	16	USP8, OTUD4, USP37, USP13, OTUB1, YOD1, MINDY1, BAP1, MINDY3, ATXN3, USP9X, MINDY2, USP5, OTUB2, VCPIP1, USP33	0.0559701	0.0547706	0.315112	0.0352333	0.238229
GO:0006119	oxidative phosphorylation	12	SURF1, COX6A2, MSH2, UQCRH, C2orf69, UQCRC1, UQCRC2, COX4I1, COX7A1, COX6A1, CHCHD10, FXN	0.154747	0.0552685	0.315112	0.0308	0.224749
GO:0006103	2-oxoglutarate metabolic process	12	L2HGDH, GOT1, ADHFE1, OGDHL, GOT2, DLST, MRPS36, OGDH, DLD, PHYH, IDH2, GPT2	0.191272	0.0553191	0.315112	0.0198333	0.17611
GO:2001238	positive regulation of extrinsic apoptotic signaling pathway	12	TNF, WWOX, GPER1, PYCARD, TNFSF12, BCL10, BID, PDIA3, TNFRSF12A, PTPRC, ITM2C, G0S2	0.0620269	0.0554225	0.315112	0.0394333	0.250517
GO:0001656	metanephros development	13	FBN1, SPRY1, RDH10, GREB1L, SOX17, ROBO2, BCL2, NKX3-1, CTSH, NIPBL, GLI3, APH1A, ITGA8	0.0577675	0.0556674	0.315112	0.0647667	0.320288
GO:0035633	maintenance of permeability of blood-brain barrier	15	GJA1, LAMC1, ESAM, ACTG1, CLDN5, PECAM1, MFSD2A, PTGS2, VCL, DMD, JAM2, LAMA2, MBP, ITGB1, ACTB	0.0632182	0.0560311	0.315112	0.0440667	0.26382
GO:0006699	bile acid biosynthetic process	19	ACOX2, CH25H, CYP46A1, CYP27A1, SLC27A5, HSD3B7, BAAT, OSBPL9, STAR, OSBPL3, OSBPL6, OSBPL2, OSBPL1A, CYP7B1, AKR1C4, ACOT8, HSD17B4, HSD17B10, SLC27A2	0.106471	0.0565114	0.315112	0.0559333	0.299785
GO:0097009	energy homeostasis	20	PRCP, NMU, NR1D2, TSKU, CRTC3, MFSD2A, SGIP1, LEPR, PPARGC1A, METRNL, PASK, FOXO1, PIK3CA, NR4A3, MRAP2, SUV39H1, OMA1, SIRT1, PRKAA2, ALK	0.0590138	0.0565566	0.315112	0.0545333	0.297712
GO:0030155	regulation of cell adhesion	28	NUAK1, YTHDF2, GSN, LAMA3, TNC, LAMA4, PLAU, PKD1, ROCK1, S1PR1, PTPRJ, ROCK2, CYTH1, GPR4, LMO7, FES, LAMA2, CXCR4, EMCN, PPP1R12A, SERPINI2, PPP1CB, LAMA1, RET, SRF, PLAUR, SERPINI1, JAG2	0.0628593	0.0567448	0.315112	0.0568	0.30225
GO:0007052	mitotic spindle organization	60	EML1, SKA2, CLIP1, DYNC1I2, SGO2, BUB3, ZWILCH, ITGB3BP, NDEL1, PMF1, CENPN, DYNC1I1, RANBP2, PAFAH1B1, RMDN1, NSL1, NUP85, SPDL1, SEH1L, MAP4, PCNT, DCTN6, TACC3, DYNC1LI1, TBCE, CENPC, DYNLL2, EFHC2, CCNB1, STMN1, RCC2, GPSM2, SUN2, ZWINT, BCCIP, DCTN2, PTPA, CENPF, TNKS, MAD1L1, MAPRE1, CEP126, NEK6, TUBG2, DYNLL1, RPS27, PLK2, NDE1, CENPK, INTS13, CENPP, TACC1, KIF3B, MECP2, PPP1CC, CENPS, KI…	0.0602323	0.0569243	0.315112	0.0375	0.243935
GO:0070125	mitochondrial translational elongation	48	MRPS36, MRPL35, MRPL58, MRPS18A, MRPS16, MRPL18, MRPL12, MRPS15, MRPS5, MRPL30, MRPS26, MRPL41, MRPL51, MRPS30, GADD45GIP1, MRPL22, MRPL15, MRPL47, MRPL37, DAP3, MRPS28, MRPS11, MRPL44, MRPL10, MRPL48, MRPL4, GFM1, MRPL42, MRPL34, MRPL33, MRPL49, MRPL20, MRPS33, MRPL27, MRPL13, MRPS25, MRPS21, MRPL50, TUFM, MRPL28, MRPS9, MRPS18C, OXA1L, MRPS22, MRPL16, MRPL23, MRPL55, MRPS6	0.119264	0.057205	0.315112	0.0373333	0.243935
GO:0001974	blood vessel remodeling	13	ACVRL1, EDNRA, MEF2C, RSPO3, ACVR2B, LIF, BAK1, ACE, ATG5, FOXC1, NOL3, EXT1, SEMA3C	0.0557076	0.0572129	0.315112	0.0474	0.271846
GO:0006979	response to oxidative stress	58	GPX4, SGK2, PRDX4, ERCC2, CYB5B, ERCC1, PXDN, APOE, NUDT1, MSRA, NEIL1, PSMB5, MSRB3, TXN2, SRXN1, OXR1, LRRK2, PON2, GCLM, STC2, THG1L, NQO1, PRDX2, OGG1, TRPM2, PRNP, C19orf12, PRDX6, PRDX1, PINK1, SELENOP, HMOX1, PRDX5, SIRT1, GPX3, RRM2B, BTG1, ETFDH, PSIP1, LIAS, GSS, STK25, MSRB2, MICB, RGS14, CHRNA4, HMOX2, CYGB, OXSR1, PTGS2, DHCR24, NDUFA6, MMP14, ATOX1, NDUFA12, IPCEF1, PRDX3, NDUFS2	0.0963062	0.0575406	0.315112	0.0587333	0.305833
GO:0045109	intermediate filament organization	10	KRT19, KRT14, NEFL, DSP, TCHH, KRT17, BFSP1, KRT31, GFAP, KLHL24	0.0853916	0.0577795	0.315112	0.0688333	0.320288
GO:0007254	JNK cascade	28	DAXX, TNF, MAP3K13, MINK1, MAP4K2, NPHS1, RIPK2, RPS27A, IRAK1, MAP3K10, MAP3K20, PTGER4, WNT5A, LRRK2, FGF12, MAP2K4, ADORA2B, MAP2K7, MAP3K5, TAB3, ARHGEF6, UBA52, SMAD3, MAPK10, NFKB1, TRIB1, TLR3, FGF14	0.0376708	0.0581614	0.315112	0.0576667	0.303717
GO:0006884	cell volume homeostasis	11	SLC12A8, LRRC8A, KCNN4, CCDC51, CLCN6, SLC12A7, ADD1, AQP1, SLC12A5, CLNS1A, GNB3	0.121683	0.0584559	0.315112	0.0596	0.306099
GO:0007520	myoblast fusion	12	MYMX, JAM2, TANC1, PLEKHO1, ADGRB3, KCNH1, NPHS1, NOS1, CACNA1H, MYOF, ITGB1, ADAMTS5	0.0651891	0.0585129	0.315112	0.0516333	0.287198
GO:0046580	negative regulation of Ras protein signal transduction	13	SPRY4, RASAL1, TIMP2, RASAL3, RAPGEF1, MFN2, SPRY1, LZTR1, STAMBP, TRIM67, EPHB2, RABGEF1, RASA3	0.0898853	0.0589588	0.315112	0.0668	0.320288
GO:0007229	integrin-mediated signaling pathway	53	COL16A1, NRP1, PRKD1, ITGB7, ITGA2, VAV1, ITGA2B, ITGB8, FERMT2, LAMA3, ITGB5, ITGA8, HCK, CDC42, ITGB1, SEMA7A, ITGA7, ZYX, PTN, SYK, ITGAV, VAV3, RCC2, FYB1, ADAM9, ADAM15, PTPRA, ITGA1, ADAM23, ITGAX, PLPP3, ISG15, ADAM8, FERMT1, ITGB3BP, ITGA11, FN1, FGR, ADAM22, ITGAM, ADAMTS13, THY1, CUL3, ITGB4, CCM2, ITGB1BP1, MADCAM1, LAT, NEDD9, ITFG2, BCAR1, ITGB2, ILK	0.0623388	0.0590638	0.315112	0.0477667	0.271846
GO:0031122	cytoplasmic microtubule organization	21	IFT172, CLIP1, KATNAL1, CIB1, TUBGCP3, CEP126, TUBGCP4, CLIP3, FSD1, SLAIN1, FIGNL2, CLIP4, STMN3, KATNAL2, TUBG2, CCDC88B, FIGN, DVL1, TUBGCP5, SLAIN2, CLIP2	0.0834305	0.059116	0.315112	0.0410667	0.256493
GO:0001701	in utero embryonic development	105	AR, SLC39A3, SMAD3, LY6E, OCRL, ANKS6, TCTN1, B9D1, ITGB1, YBX3, KEAP1, SMAD2, FGFR2, TMEM100, FOXF1, ARNT2, TGFBR1, EMX1, FLVCR1, EDN1, GJA1, MGAT1, ERCC2, RIC8A, ACVR1, UNK, RUNDC1, HEG1, MYBPHL, RDH10, PTH1R, MAFF, RCN1, DNAAF2, SCO2, ANGPT1, BRK1, CUL4A, SMG9, TWIST1, VEGFA, YBX1, ACVRL1, MYO1E, ENDOG, DBN1, CCM2, RNASEH2B, GNA12, MSX1, ZFPM2, GPI, WNT7B, SRF, PTCH1, SMO, PTPRR, INPP5B, PLOD3…	0.0280497	0.059186	0.315112	0.0561333	0.299785
GO:0060173	limb development	17	IFT172, IFT122, INTU, SLC39A3, MED31, RSPO2, MAP3K20, COMP, BBS7, SMOC1, FERMT2, SLC7A11, NR2F2, LNPK, ZNRF3, KREMEN2, KREMEN1	0.0317435	0.0597729	0.315112	0.0623333	0.312515
GO:0031333	negative regulation of protein complex assembly	19	CRYAB, STXBP1, TMC8, GBA, ISL1, SORL1, DNAJC15, CTNNBIP1, NOP53, DDX3X, SVIP, IMPACT, CLU, CDC42, AKAIN1, EIF4EBP1, LMO4, ULK1, LCMT1	0.0742866	0.0600356	0.315112	0.0492333	0.277547
GO:0007264	small GTPase mediated signal transduction	80	RIT2, SOS1, RHOBTB1, RAC1, RAPGEF4, RHOC, ARHGAP31, ARHGAP33, GDI1, RALGPS2, ARHGAP18, DOCK4, RHOBTB2, NUCB2, KRIT1, RASGRP2, ARHGAP1, USO1, PLCD4, RASL10A, TIAM1, RASGRF2, RASGRP1, BCAR3, KNDC1, VAV3, RND1, RAPGEF5, RAPGEFL1, RRAGC, RAB18, RHOG, RHOV, DOCK9, CHML, TIAM2, RHEB, TNK2, RAPGEF2, RGL2, OPN3, RALGDS, RASGRP3, SIAH2, RASGEF1A, DOCK7, VAV1, HMOX1, DOCK8, RGL1, RERG, RAPGEF1, RASGEF1C, R…	0.0448882	0.0605349	0.315112	0.0665333	0.320288
GO:0007050	cell cycle arrest	68	RHEB, WDR6, INHBA, SMAD3, MLST8, JMY, MAP2K1, MLF1, CDKN2C, PPP1R9B, SLC38A9, CDKN1C, CDKN2D, PLAGL1, MSH2, PPP2R3B, BRINP2, BARD1, GAS2, RRAGD, CDC123, NUPR2, TBRG1, HBP1, LAMTOR4, PRKAB1, MYC, MTBP, DHCR24, EIF4G2, ZFHX3, HRAS, SKIL, APBB1, AK1, GADD45A, MAP2K6, BRINP3, TGFBR1, WHAMMP3, PKD2, STRADA, KMT2E, RRAGB, PRKAB2, WNT10B, CGREF1, LAMTOR5, LAMTOR1, UHMK1, PCBP4, RB1, PKD1, PRKAG2, PRKAA2…	0.0423266	0.0608671	0.315112	0.0362667	0.241462
GO:0043401	steroid hormone mediated signaling pathway	11	ESRRB, NR2C1, GPER1, NR2E1, PAQR8, NR4A3, ESRRA, PPARD, NR1D1, RXRA, ESRRG	0.121203	0.0611223	0.315112	0.0618667	0.3123
GO:0021766	hippocampus development	38	NF2, DAB1, RELN, HTR5A, OGDH, GLI3, FGF13, UBA6, EPHA5, CASP3, KCNA1, UQCRQ, DCLK2, MFSD2A, KIRREL3, EIF2B5, ANXA3, FEZ1, BCAN, ID4, PPP1R9B, PAFAH1B1, TSKU, SRD5A1, KIF5B, PTPRS, SRF, ALK, PHLPP2, PLXNA3, CDK5, MKKS, ATP2B4, TSC1, RAN, SEMA6B, NME1, NEFL	0.0559768	0.0613297	0.315112	0.0797	0.34137
GO:0051443	positive regulation of ubiquitin-protein transferase activity	12	PINK1, RPS2, TRIB3, TOPORS, DCUN1D2, ARRDC3, DCUN1D4, STUB1, DCUN1D3, FBXW7, DCUN1D5, PIN1	0.118203	0.0613511	0.315112	0.0452	0.266499
GO:0045454	cell redox homeostasis	24	NQO1, SLC2A10, PRDX5, PRDX2, TXN2, DLD, NOS1, KRIT1, TXNRD3, PRDX6, CYBB, TXNRD1, GLRX3, NOS2, TXN, GLRX2, ERP44, TXNRD2, PRDX4, PRDX3, GIT1, PRDX1, HVCN1, NFE2L1	0.106428	0.0613607	0.315112	0.0741667	0.334879
GO:0071805	potassium ion transmembrane transport	78	SLC24A3, SLC24A2, ATP1A4, KCNMB4, KCNS2, KCNMB2, HCN2, KCNQ2, HPN, KCNB1, KCNH4, KCNK2, KCNJ11, KCNQ5, KCNA4, KCNAB3, KCNA5, KCNMB1, HCN1, KCNC3, SLC9A5, HCN4, KCNG1, HCN3, SLC9A1, P2RY12, KCNS1, KCNH5, KCNC2, KCNJ2, AQP1, KCNJ14, KCNC1, CCDC51, SLC24A4, KCNIP3, CALM2, KCNA1, KCNH6, SLC9A7, TMEM38B, SLC9A6, KCNK12, KCNN3, PKD2, KCNS3, KCNK1, KCNJ8, KCND3, KCNQ3, KCNF1, KCNG3, KCNV2, ABCC8, SNAP25…	0.0879994	0.0615032	0.315112	0.0374667	0.243935
GO:0048010	vascular endothelial growth factor receptor signaling pathway	38	FOXC1, PXN, MAPK11, PIK3CB, PRKD1, BRK1, VAV3, NCK2, ITGAV, ELMO2, NRP2, VEGFC, SULF1, NCK1, BAIAP2, BCAR1, FLT1, NCKAP1, SH2D2A, FLT4, ROCK1, CYFIP1, SHB, PIK3R1, VEGFA, XBP1, RAC1, ROCK2, SHC2, VAV2, CDC42, NRP1, MAPKAPK2, VAV1, CYBB, PIK3R2, ABI1, PIK3CA	0.0529459	0.0615736	0.315112	0.0616333	0.312191
GO:0043627	response to estrogen	31	PPARG, GLI3, GBA, STAR, OPRK1, CITED4, HMOX1, SMAD6, IL4R, ARPC1B, TEK, KRT19, ARSB, MMP14, CRIPAK, ASH2L, CITED2, GAL, CCND1, LDHA, IGFBP2, WNT7A, CD24, ZNF366, GSTM3, BRCA1, WBP2, SRD5A1, CTNNA1, MAPK1, CRH	0.102724	0.0616128	0.315112	0.0666	0.320288
GO:0034198	cellular response to amino acid starvation	42	ATP6V0D1, DAP, TFEB, SH3GLB1, SLC38A2, ATP6V1A, ITFG2, SESN1, DAPL1, ATP6V1H, RRAGB, ATP6V1B2, MAP3K5, MIOS, LAMTOR1, ATP6V1E2, SZT2, MAPK1, LAMTOR4, LAMTOR5, FAS, RNF152, BECN1, ATP6V1C1, SEH1L, MLST8, RRAGC, DEPDC5, CASTOR1, ATP6V1E1, MAPK3, ATP6V0C, ATF4, IMPACT, MAP1LC3A, LAMTOR2, ATP6V0E2, SLC38A9, RRAGD, PRKD1, CEBPB, RHEB	0.0917925	0.061623	0.315112	0.0799	0.34137
GO:2001243	negative regulation of intrinsic apoptotic signaling pathway	15	BCL2, BCL2L2, PARL, HERPUD1, PPIF, NDUFS3, HELLS, PINK1, MAPK8IP1, IVNS1ABP, NOL3, NDUFA13, DDX3X, PLAUR, RTKN2	0.107596	0.0619916	0.315112	0.0311333	0.225676
GO:0030855	epithelial cell differentiation	28	PPARG, FGFR2, TPP1, KRT19, AKR1C1, DMBT1, TBX1, KRT17, KRT14, COL4A1, VEGFA, KRT31, RHCG, FZD2, PTER, TAGLN2, CPT1A, FZD1, CNN3, ALDOC, ANXA4, DHRS9, DNPH1, PGK1, TOLLIP, GSTK1, BDH2, PCNA	0.139844	0.0620085	0.315112	0.0751667	0.334879
GO:2001237	negative regulation of extrinsic apoptotic signaling pathway	20	PHIP, SCG2, NRP1, PELI3, GSTP1, LMNA, SH3RF1, ITGAV, AR, SIAH2, NOL3, PSME3, GCLM, TGFBR1, BIRC6, IGF1, TCF7L2, RPS6KB1, CFLAR, ACVR1	0.065503	0.062147	0.315112	0.0444667	0.26382
GO:0010821	regulation of mitochondrion organization	12	VPS35, PINK1, STOX1, GOLPH3, RHOT2, SIRT7, ATP13A2, PRMT6, MFF, FIS1, PARL, PDE2A	0.142508	0.0622397	0.315112	0.0502333	0.280469
GO:0008542	visual learning	26	ABCA7, CDK5, RIC8A, KIT, SLC7A11, B4GALT2, MEIS2, NETO1, GRIN2A, PPP1R1B, KRAS, ITGB1, ABCC8, DRD2, IFT20, DDHD2, CCK, DRD1, MECP2, NDRG4, HRH1, TANC1, HMGCR, PDE1B, BRAF, RGS14	0.044342	0.0623276	0.315112	0.0655333	0.320288
GO:0048705	skeletal system morphogenesis	16	FGFR1, WWOX, RAB33B, FMN1, COL11A2, WDR48, SPEF2, RFLNB, RYK, PLEKHA1, ARID5B, FGR, TGFBR1, NLE1, FGFR2, ACVR2B	0.0501503	0.0623341	0.315112	0.0722667	0.330811
GO:0006939	smooth muscle contraction	10	BDKRB2, MYLK, ADRA1A, ROCK1, ROCK2, FKBP1B, CHRM3, APBB1, EDNRA, HTR7	0.061405	0.0624436	0.315112	0.0574333	0.303717
GO:0007257	activation of JUN kinase activity	19	MDFIC, SYK, MAP3K10, SPAG9, MAP4K2, MAP3K20, MAP3K13, MAP3K5, WNT7B, MAP3K21, MAP3K6, MAP2K4, WNT5A, TF, MAP2K7, DAXX, MAP3K9, DBNL, RIPK2	0.0535887	0.0633224	0.315112	0.0530667	0.290782
GO:0016079	synaptic vesicle exocytosis	17	CPLX2, SNAPIN, DOC2A, CPLX3, CPLX1, CADPS2, PIP5K1C, DNAJC5, STX1A, SNAP25, TRIM9, CADPS, CDK5, OTOF, SNCA, RIMS1, PCLO	0.0801465	0.0633574	0.315112	0.0443	0.26382
GO:0061024	membrane organization	61	MBP, WNT5A, FCHO2, IL7R, ARPC4, VAMP3, SAR1A, PRKCI, UBA52, SH3GLB1, REPS1, CHRM2, FCHO1, DAB2, LDLRAP1, STON2, OCRL, SNX9, SAR1B, AP2S1, SYT1, SGIP1, GNPAT, REPS2, GAPVD1, PIP5K1C, AP2B1, SH3GLB2, AAK1, ADRB2, TOR1AIP2, ACTB, PACSIN2, TFRC, DVL2, CLTCL1, FNBP1L, VAMP8, HSPA8, LDLR, LPCAT2, LRP2, SYNJ1, ARPC5, TF, ACTG1, RPS27A, ARPC2, STAM2, SYNJ2, DHCR24, AP2M1, SH3KBP1, BAIAP2L2, ARPC3, SYT2, …	0.0604686	0.0634269	0.315112	0.0752	0.334879
GO:0045165	cell fate commitment	22	WNT7A, CASP3, ONECUT1, WNT3, SMAD2, SOX5, WNT2B, WNT10A, WNT7B, WNT4, SOX8, PRDM1, FGFR2, PPARG, NR2E1, WNT10B, WNT6, GAP43, WNT5A, MITF, EXT1, ONECUT2	0.0939124	0.0634275	0.315112	0.0689667	0.320288
GO:1990090	cellular response to nerve growth factor stimulus	17	NTRK3, EHD1, RAPGEF2, E2F1, ARPC3, ELAVL4, RAPGEF1, RPL8, CIB1, HES1, TAC1, USP8, NTRK2, STMN2, BRAF, CSTF2, RAB35	0.102318	0.0635597	0.315112	0.0609667	0.309879
GO:0009409	response to cold	20	VGF, RGS7, CDH8, DIO2, UCP3, METRNL, GMPR, SLC25A27, ADRB2, ADM, TRH, LPL, ZNF516, ADRB1, FOS, ATP2B1, THRA, PPARGC1A, PPARG, SOD2	0.0607405	0.0637065	0.315112	0.0457333	0.267504
GO:0007269	neurotransmitter secretion	32	SYT2, HRH3, UNC13A, PDZD11, NRXN2, SYN1, LIN7B, SYN2, NRXN1, SYT1, CPLX1, DNAJC5, STXBP3, WNT7A, NAAA, GRM4, DVL1, LIN7C, SNAPIN, BRSK1, HSPA8, RIMS1, LIN7A, GAD1, STXBP1, SNAP25, STX1A, SNPH, SYN3, GAD2, SYT4, DGKI	0.0411389	0.0640181	0.315594	0.0548333	0.298245
GO:0016239	positive regulation of macroautophagy	15	SIRT1, GPSM1, TRIM13, PINK1, C9orf72, WAC, LARP1, SCOC, EPM2A, DCN, SESN1, TSC1, HMOX1, BNIP3, PRKAA2	0.0725382	0.0642474	0.315669	0.0660333	0.320288
GO:1901223	negative regulation of NIK/NF-kappaB signaling	11	NMI, NLRP3, HDAC7, RASSF2, LITAF, TSPAN6, TMSB4X, DDX3X, C1QTNF3, MKRN2, PPM1B	0.0377154	0.0646523	0.316193	0.0621	0.312408
GO:0007040	lysosome organization	25	ABCA1, TPP1, CLVS2, GBA, BECN1, TFEB, CLN6, LYST, AP3B1, LRRK2, CLN3, VPS35, NAGLU, NAGPA, ARSB, MFSD8, CLVS1, HPS1, LAMTOR1, AKTIP, HEXB, SNAPIN, GNPTAB, MYO7A, GRN	0.0446479	0.0650106	0.316193	0.0498333	0.279294
GO:0046777	protein autophosphorylation	84	JAK2, PIM2, MAP3K10, NEK6, SIK2, STK17B, TRPM7, STK33, STK24, FLT4, MAP3K9, CSF1R, ULK3, PIM1, CAMK4, ALK, PAK1, BCR, STK25, DAPK2, SYK, PIM3, PRKCG, MAP3K13, FLT3, ULK1, HCK, GRK5, FLT1, EPHB1, STK39, THY1, UHMK1, CAMK2D, STK26, ATG101, LYN, LMTK2, DDR1, CAMK2A, CDK5, TEK, TYRO3, ATP13A2, PASK, NTRK2, FES, IRAK1, CHEK2, CAMKK2, AAK1, EPHA4, CLK4, MKNK2, EPHB3, MKNK1, TNIK, LRRK2, TRIM24, FGFR2, …	0.0368333	0.0652374	0.316193	0.0477	0.271846
GO:0035195	gene silencing by miRNA	11	CNOT7, MIRLET7BHG, LINC00461, TNRC6C, NEAT1, EIF6, TNRC6A, MIR22HG, WTIP, MIR29B2CHG, MIR600HG	0.0513307	0.0654872	0.316193	0.0687	0.320288
GO:0030111	regulation of Wnt signaling pathway	11	CMAHP, MDFIC, RSPO3, SENP2, GSKIP, PLPP3, TCF7L1, LEF1, TMEM237, SNX3, CBFB	0.143109	0.0655807	0.316193	0.0783333	0.339598
GO:0015031	protein transport	194	S100A13, RAB2B, ARL3, NDC1, SCAMP5, AGAP1, VTI1B, EXOC6, NUP205, NBAS, STAM2, VPS29, VPS37C, ENY2, CETN2, HSPB11, CHMP2A, ABCB9, RAN, SEC22B, GPM6B, CENPF, RAB11FIP1, GABARAPL2, NACA, GABARAP, BTF3, COPZ2, TOMM5, COG2, LIN7C, PLEKHM1, RABIF, SENP2, PIK3R2, XBP1, SNX8, NMD3, SNX7, EXOC5, LMAN2L, SELENBP1, FRAS1, TESC, SNX3, NUP85, COG5, STXBP5L, SLC15A4, RILP, WASHC3, LIN7A, UBAP1, BBIP1, COPZ1, S…	0.0457426	0.0656411	0.316193	0.0776	0.338136
GO:0002088	lens development in camera-type eye	17	CRYBB1, SLITRK6, CRYGD, PYGO2, CRYGS, PAX6, WNT2B, FAT1, CRYAB, WNT5A, DLG1, CRYBA2, GJA1, CRYBG3, TGFBR1, PROX1, SIX3	0.0687819	0.0664068	0.317905	0.0728667	0.332525
GO:0008203	cholesterol metabolic process	38	CYP27A1, LCAT, OSBPL1A, LDLR, APOL2, NSDHL, FDX1, PPARD, GBA, ABCA5, ABCA1, TSKU, LIPE, ABCG1, STAR, NPC2, CEBPA, INSIG2, HDLBP, ERLIN1, EBP, LDLRAP1, VLDLR, FDXR, LEPR, RXRA, SREBF1, SQLE, GBA2, APOL1, CH25H, CLN6, NFE2L1, APOE, SOAT1, LIPC, CYP7B1, OSBPL5	0.0762543	0.0665777	0.317905	0.0686333	0.320288
GO:0006754	ATP biosynthetic process	12	ATP5MC3, LDHC, ATP5ME, ATP5F1A, ATP5MF, SLC25A13, UQCC3, NUDT2, PRKAG2, ATP5PB, ATP5F1B, ATP5PF	0.180935	0.0666435	0.317905	0.0774	0.338136
GO:0006635	fatty acid beta-oxidation	23	BDH2, CPT1C, ECHS1, ACAT2, HADH, ACADL, ABCD4, HSD17B4, ACOX2, CPT1A, AUH, ABCD2, SLC27A2, SLC25A17, ECI2, MECR, ECH1, ECHDC2, ACAA1, PPARD, CROT, HSD17B10, ACAA2	0.110917	0.067622	0.319122	0.0851	0.351461
GO:0042752	regulation of circadian rhythm	38	NR1D1, PPP1CB, NONO, TIMELESS, PER1, PROX1, CLOCK, BHLHE40, OPN4, OPN3, PRKAA2, NR1H3, ID2, RORB, SRRD, ADCY1, FBXL3, KLF10, SIAH2, CRY1, ATG7, NR1D2, MAGEL2, CREM, DDB1, FBXW7, UBE3A, USP9X, MAGED1, PRKCG, PPARGC1A, MAPK10, PPP1CC, TARDBP, BTRC, ROCK2, PER2, PPARG	0.0544257	0.067624	0.319122	0.0596	0.306099
GO:0002042	cell migration involved in sprouting angiogenesis	10	EFNB2, FGF2, ADTRP, GPLD1, EGR3, ITGB1, ROBO1, VEGFA, SRF, NRP1	0.0555103	0.0678348	0.319122	0.0691333	0.320288
GO:0019082	viral protein processing	21	GALNT1, MGAT5, UBE2I, ST3GAL1, SPCS1, PARP16, ST3GAL2, MAN2A1, ST3GAL4, RPN2, MGAT1, MGAT4C, MGAT4B, TUSC3, CANX, DAD1, MGAT4A, PRMT1, SPCS3, ST3GAL3, ST6GAL1	0.0865688	0.0679573	0.319122	0.0762333	0.336747
GO:0090200	positive regulation of release of cytochrome c from mitochondria	16	BID, PMAIP1, FAM162A, BNIP3, BBC3, BAD, PYCARD, PPIF, PDCD5, PINK1, GPER1, HRK, BCL2L11, BAK1, PLAUR, MFF	0.11275	0.0679813	0.319122	0.0668	0.320288
GO:0043552	positive regulation of phosphatidylinositol 3-kinase activity	17	IRS1, FLT1, FGR, VAV2, PDGFB, FGFR3, P2RY12, CDC42, VAV3, PRKD1, TEK, TNFAIP8L3, KIT, LYN, FGF2, FLT3, PDGFRA	0.0676039	0.0689269	0.321344	0.0798	0.34137
GO:0008277	regulation of G-protein coupled receptor protein signaling pathway	32	PDCL, RGS14, RGS7, GNG4, TULP3, RGS12, SLC24A4, RAMP3, ZDHHC3, RGS16, RGS10, RGS5, RGS20, RGS2, RGS18, PLCE1, RGS4, KCTD16, GIT1, GRK6, RGS1, ADCYAP1, GNG7, PHF24, RGS9, KCTD8, PLCB1, GIT2, USP33, RGS6, GRK4, GRK5	0.036837	0.0690699	0.321344	0.0747333	0.334879
GO:0051603	proteolysis involved in cellular protein catabolic process	20	PSMB1, PSMB10, PSMA7, CTSO, PSMA6, OMA1, PSMB6, IDE, PSMB7, CTSH, CTSV, CTSL, FAP, CTSK, CTSZ, LONP1, CLPX, CTSC, PSMB8, PSMB2	0.101836	0.0691086	0.321344	0.0636667	0.315975
GO:0006869	lipid transport	45	HDLBP, SLCO2A1, GRAMD1B, OSBPL8, FABP6, ABCD2, CIDEC, SFTPA1, PCTP, PDZD8, STARD10, TSPO, SPNS2, PLTP, ATP8A1, TEX2, OSBPL1A, APOLD1, ABCA1, PLEKHA8, ABCG2, OSBPL11, ABCG1, GULP1, ABCA6, OSBPL2, ABCA9, PEX19, STOML1, ESYT1, OSBPL10, ABCG4, APOC1, OSBPL9, YJEFN3, APOL1, ABCA7, NAXE, APOE, APOL4, VLDLR, OSBP2, ABCA5, APOL2, OSBPL5	0.057346	0.0694914	0.322108	0.0579	0.303717
GO:0050680	negative regulation of epithelial cell proliferation	30	IFT74, WNT5A, MAGED1, WFDC1, RB1, MTSS1, SFRP1, CDKN1C, DAB2, B2M, AQP11, RGN, HPN, ISL1, IFT57, WNT10B, PTCH1, STRAP, RIDA, PAX6, PTN, CDK6, DLG1, SUZ12, NKX3-1, NUPR1, PPARD, SAV1, IFT172, AR	0.0727397	0.0701054	0.323016	0.0937667	0.371522
GO:0033617	mitochondrial respiratory chain complex IV assembly	11	SURF1, COX14, COX17, TACO1, PET100, COA1, TIMM21, SMIM20, COA3, OXA1L, SCO2	0.196516	0.0701255	0.323016	0.0463	0.26946
GO:0046627	negative regulation of insulin receptor signaling pathway	17	PTPRE, GRB14, RPS6KB1, PID1, ENPP1, PIP4K2A, PTPN2, PRKCB, AHSG, TSC1, GRB10, INPP5K, IL1B, IRS1, NCK1, PRKCD, PIP4K2B	0.051349	0.0706717	0.323559	0.0788667	0.340908
GO:0072659	protein localization to plasma membrane	97	PRKG2, GPR158, TTC7B, EXOC5, FCHO2, IFT20, STXBP1, C2CD5, ANK1, RAB34, PLEKHF1, KCNB1, CD81, FLOT2, S100A10, ZDHHC23, EMP2, ITGB1BP1, ZDHHC22, TSPAN33, RAB12, MRAP2, TNF, FGF13, ANK3, MYADM, EZR, TNIK, ATP1B3, RAB3D, DPP6, JUP, EFR3A, RAB8B, RAPGEF6, CACNB2, SEC23A, RAB10, ATP2C2, RAB13, EHD1, RAB40C, KCNIP3, GAS6, KCNB2, SKAP1, CDH2, RAPGEF2, CDH1, DCHS1, DLG1, SCN3B, FYB1, ROCK2, PPIL2, ZDHHC3,…	0.0206183	0.0708589	0.323559	0.0694667	0.320288
GO:0007585	respiratory gaseous exchange	16	DACH1, MAN1A2, EDNRA, NDUFA12, TAS2R4, UCP3, SFTPA1, MAFB, PBX3, MAN2A1, SFTPD, ELN, MECP2, HNMT, EDN1, CHST11	0.0643934	0.0709021	0.323559	0.0721333	0.330811
GO:0097503	sialylation	14	ST3GAL6, ST3GAL1, ST3GAL5, ST6GALNAC1, ST6GALNAC5, ST6GAL2, ST8SIA4, ST8SIA1, ST3GAL3, ST3GAL4, ST3GAL2, ST8SIA5, ST6GALNAC6, ST6GAL1	0.0770198	0.0715643	0.324627	0.0695333	0.320288
GO:0007080	mitotic metaphase plate congression	20	CHMP4A, CHMP1B, BOD1, CDCA5, RAB11A, DCTN2, NUDC, BECN1, CCNB1, PIBF1, RRS1, KIF22, SPDL1, CHMP2A, CHMP4B, CHMP1A, KIF2C, SEH1L, CUL3, PINX1	0.0876808	0.0722457	0.324627	0.0551333	0.2984
GO:0034765	regulation of ion transmembrane transport	75	CACNA1I, KCNA4, SCN3B, CYBB, SCN7A, HCN4, KCNJ2, KCNH5, KCNQ5, KCNK10, KCNB2, CACNA1E, CACNA2D1, KCND3, KCNF1, SCN2A, KCNK12, NEDD4L, KCNJ8, KCNC4, KCNH4, CACNG7, CACNA2D2, CACNA1H, KCNJ16, SCN3A, KCNG1, KCNA2, HVCN1, WWP2, CACNB1, SCN9A, TMEM109, CACNA1A, KCNQ3, KCNH1, CACNB3, CACNA1B, KCNC2, KCNB1, CLIC5, ASIC2, KCNH6, KCNJ12, CLCN2, KCNA1, HCN1, CACNA1G, TPCN1, KCNH7, CALHM1, KCNQ1, CACNG8, KC…	0.0463951	0.0723546	0.324627	0.0671667	0.320288
GO:0007565	female pregnancy	44	ABCC8, ADCYAP1, ADRA2A, ADM, SLC38A2, GNAS, MAGED2, ITGA2, FOS, CLIC5, CRH, ADRA2C, NPPA, STS, HSD11B2, SPHK2, GOT2, FOSB, IGFBP2, IGFBP5, SLC2A1, UMPS, CRHBP, KRAS, GNRH1, THBD, PTHLH, NAMPT, SLC19A1, SLC38A1, AQP4, CLDN4, SLC38A3, OVGP1, BCL2, PNOC, COL16A1, ACE, OXTR, ENDOU, TAC3, HPGD, CD38, LNPEP	0.0458455	0.0725429	0.324627	0.0749333	0.334879
GO:0046655	folic acid metabolic process	11	MTRR, SHMT2, SHMT1, MTHFD2L, FOLR2, ALDH1L1, SLC25A32, MTHFD1, MTHFD2, FOLR1, SLC19A1	0.0454505	0.0725549	0.324627	0.0839	0.351331
GO:0007417	central nervous system development	79	NPAS2, GRIK1, CNTN6, CITED2, ARNT2, KLK6, NCKAP1, HAPLN2, ZIC1, GSTP1, HAPLN4, CAPG, SH3GL3, PTS, RELN, ZIC4, B3GNT5, TRIO, SEMA6B, ZIC3, NCAN, ACAN, DCLK1, DSCAML1, PPP1R17, SH3GL1, STK4, ROBO2, ZBTB16, ASIC2, BCAN, KALRN, SLC2A1, EMX1, EIF2B2, UGT8, S100B, PDGFC, RPS6KA3, ADAM23, DRP2, POU3F3, POU6F2, NPAS1, PTPRZ1, ARSB, SMO, ADAM22, NPTX1, ZIC5, TAGLN3, TIMP2, TIMP4, GBA2, AHI1, SCIN, NDN, SN…	0.0480618	0.0732355	0.324627	0.0846667	0.351461
GO:0030050	vesicle transport along actin filament	12	FNBP1L, MYO1D, MYO15A, MYO5C, ACTN4, MYO7A, MYO1F, MYO1B, MYO5B, MYO5A, MYO1E, MYO19	0.0914089	0.0732773	0.324627	0.0607667	0.309879
GO:0007160	cell-matrix adhesion	53	CDK5, ITGB7, CD44, ITGA2B, TSC1, ITGB8, ITGA7, CTNNB1, ITGB5, EMP2, ADAM15, ITGB1, ITGA1, ITGA2, PKD1, TMEM8B, SGCE, ITGAM, ITGA8, PPFIA2, MKLN1, EPDR1, COL5A3, ITGB4, COL13A1, ITGAX, FERMT1, VCL, ADAM9, TIAM1, FN1, PPFIA1, FBLN5, MADCAM1, THBS3, LYPD5, ZYX, ADAMTS13, ITGB2, SORBS1, PXN, RAC1, FERMT2, NID2, ILK, SRF, ITGB1BP1, CD63, BCL2L11, ITGAV, NPNT, TECTA, ITGA11	0.0391366	0.0735198	0.324627	0.0765333	0.336747
GO:0051492	regulation of stress fiber assembly	12	ROCK2, PTGER4, ROCK1, FHOD1, SLC9A1, MKKS, ASAP3, ACTG1, TSC1, TTC8, RAC1, CDC42	0.0692274	0.0739142	0.324627	0.1026	0.383755
GO:0055119	relaxation of cardiac muscle	11	KCNJ2, PIK3CA, SLC8A1, ATP1B1, GSTM2, GSN, CAMK2D, ATP2A2, P2RX4, ATP1A1, RGS2	0.069275	0.074292	0.324627	0.0792667	0.34137
GO:0045664	regulation of neuron differentiation	14	BCL11B, ZFHX3, LTK, NREP, ZFHX2, DPYSL2, ID2, NLGN1, YWHAG, BDNF, YWHAH, ROCK1, ALK, S1PR5	0.0614838	0.074373	0.324627	0.0764333	0.336747
GO:0034644	cellular response to UV	22	MAPK13, MYC, ATF4, ZBTB1, COPS9, PCNA, PTPRK, PARP1, USP47, PRKCD, USP28, PTGS2, AQP1, N4BP1, RPL26, FBXW7, DHX36, METTL3, PTN, ERCC4, BAK1, PIK3R1	0.0696707	0.0745283	0.324627	0.0690333	0.320288
GO:0045471	response to ethanol	58	CLDN5, PENK, TBXA2R, BAD, RPL15, HMGCR, CYP2E1, GABBR1, STAR, CRH, EIF4EBP1, GRIN2B, RGS2, OPRK1, SOD1, RGS7, ADCYAP1, GNRH1, EHMT2, SREBF1, CPT1A, GRIN3A, NQO1, CDO1, ADCYAP1R1, GSTP1, RPS6KB1, MGMT, GGH, MYC, HPGD, CCND1, OXCT1, POLB, BAK1, NTRK3, ATP5F1A, TRH, RBP4, SPARC, TNF, SETD7, GOT2, ST6GAL1, OGG1, KCNC2, GRIN2A, ACTC1, CNR1, TUFM, GSN, TNC, EEF2, RGS4, PEMT, NLRP3, MAOB, FGFR2	0.0755029	0.0747955	0.324627	0.0946667	0.37162
GO:0061003	positive regulation of dendritic spine morphogenesis	16	PAK3, RELN, EEF2K, PAFAH1B1, CUX2, LRP8, CAPRIN1, TIAM1, BAIAP2, STAU2, EPHB2, DBNL, KALRN, ITPKA, DHX36, DBN1	0.039201	0.0749363	0.324627	0.0675	0.320288
GO:0060252	positive regulation of glial cell proliferation	13	MYC, ETV5, LYN, TNF, IL1B, TSPO, PRKCI, PRKCH, PPP1CC, PLAG1, E2F1, UFL1, MYB	0.0306379	0.0749378	0.324627	0.0873333	0.352256
GO:0015918	sterol transport	14	OSBPL9, GRAMD1B, TSPO, VAPA, PLTP, OSBPL1A, OSBPL6, OSBP2, MTTP, NPC2, OSBPL10, OSBPL11, OSBPL8, OSBPL3	0.0566536	0.0749615	0.324627	0.0802333	0.341803
GO:0001938	positive regulation of endothelial cell proliferation	38	ACVRL1, VEGFC, BMP6, MYDGF, SEMA5A, VASH2, CDH13, NRP2, PROX1, HMGB2, PRKD1, TEK, PRKCA, FGF2, EMC10, FLT4, CAV2, PIK3CD, SIRT1, AGGF1, RICTOR, SCG2, PDCL3, NRP1, PDGFB, ANG, ECM1, VIP, EGFL7, VEGFA, EGR3, TNFSF12, THBS4, TGFBR1, CXCL12, WNT5A, PPP1R16B, JUN	0.0522396	0.075026	0.324627	0.0874667	0.352256
GO:0001541	ovarian follicle development	21	BCL2, KIT, MMP14, EIF2B2, AMH, EIF2B5, UBE3A, INHBB, FOXC1, ANG, KITLG, FOXL2, ADCYAP1, MYC, FANCG, VEGFA, CEBPB, VGF, SOD1, CTNNA1, INHBA	0.0799484	0.0751002	0.324627	0.0775	0.338136
GO:0014003	oligodendrocyte development	12	EIF2B5, PRDM8, SOX11, ASCL1, GSTP1, WASF3, LYN, EIF2B2, NSUN5, GSN, HES5, NKX2-2	0.106035	0.0756198	0.325487	0.0854667	0.351461
GO:0032438	melanosome organization	11	LYST, GPR143, RAB32, BLOC1S2, SNAPIN, AP1M1, RAB29, DTNBP1, SHROOM2, AP3B1, TYRP1	0.121009	0.0758854	0.325487	0.0950667	0.37162
GO:0016192	vesicle-mediated transport	111	AP1G2, BVES, STXBP1, FMN2, SYT1, TSNARE1, AP2B1, SYTL2, TBC1D4, AP3B1, RAB32, AP3B2, MLC1, OPTN, HSPA14, RAB11FIP3, NAPG, CAMLG, RAB39B, ARL4D, SYT12, STX16, SYT2, GGA3, MCFD2, MON1A, VPS41, SPAG9, SYT4, RAB2B, RAB29, ARL4C, ADAMTS9, ARFGAP3, SEC23A, COPA, SAR1B, ARL4A, KIF1C, SYT6, AP4E1, ARAP3, SYT17, SYT13, CNIH3, SYT10, TBC1D8B, STON1, PRKCI, RTN3, NCALD, NAPA, STON2, STX12, TRAPPC1, HPS1, AP…	0.0428268	0.0759618	0.325487	0.0848333	0.351461
GO:0014002	astrocyte development	10	LAMC3, PLP1, EIF2B5, MT3, DRD1, CDK6, GFAP, TSPAN2, POU3F2, TLR4	0.10282	0.0762628	0.32583	0.0829667	0.348413
GO:0051131	chaperone-mediated protein complex assembly	11	HOPX, NDUFAF1, HSPA1A, CLU, MKKS, LONP1, PSMG2, TMEM35A, HSPA4, HSP90AB1, PSMG3	0.0806309	0.0772946	0.32798	0.0733	0.33347
GO:0010508	positive regulation of autophagy	40	RNF152, PRKAA2, MID2, TRIM68, BNIP3, TRIM22, PLEKHF1, XBP1, DHRSX, TP53INP2, TRIM27, DEPDC5, TRIM14, SVIP, TICAM1, BAD, FOXO1, LRRK2, SH3GLB1, PIM2, ULK1, TPCN1, ENDOG, MTDH, UFL1, ROCK1, BECN1, ULK2, TRIM32, ATG16L1, PRKD1, PIK3CB, HMGB1, DCN, ATG7, ATF6, TRIM8, OPTN, TFEB, PLK2	0.0360169	0.0773321	0.32798	0.0677333	0.320288
GO:0050896	response to stimulus	22	GUCA1B, RLBP1, CABP1, LCTL, SLC24A4, SLC8B1, TGFBI, CPLX3, SLC24A2, BBS9, BBS1, HPS1, CALHM1, NRL, CNNM4, BBS5, FAM161A, OPA3, CLIC5, RPGR, RIMS1, RDH5	0.0214834	0.0779204	0.32798	0.0842	0.351461
GO:0048477	oogenesis	14	MARF1, ERCC1, FMN2, TAF4B, SOHLH1, DIAPH2, PAQR8, METTL3, PTN, HEXB, MDK, DDX20, NANOS1, PANX1	0.047589	0.0782904	0.32798	0.0941	0.371522
GO:0061337	cardiac conduction	25	CACNG8, CACNB2, KCNH2, ZMPSTE24, KCNJ2, KCNK1, KCND3, ABCC9, MEF2A, SCN1B, KCNIP2, SLC4A3, CACNG6, KCNIP4, CACNA2D2, CACNG4, SPTBN4, KCNJ4, KCNQ1, CACNA1C, KCNIP3, CACNB1, CACNG7, KCNJ12, KCNJ14	0.083545	0.0783378	0.32798	0.0653333	0.320288
GO:0060048	cardiac muscle contraction	23	KCNQ1, RYR2, SLC8A1, ATP1B1, TNNT2, ACTC1, MYLK2, PIK3CA, DMD, MYH7, KCNE5, TNNI3, TPM1, KCNH2, SCN2B, SCN4B, TCAP, SCN3B, MAP2K3, TTN, CXCR4, SCN1B, MAP2K6	0.0524561	0.0787477	0.32798	0.0736667	0.334107
GO:0030100	regulation of endocytosis	13	STON2, PACSIN3, CDH13, SNX12, OPHN1, RAB4A, PACSIN1, PACSIN2, SPHK1, AP2S1, STON1, SYT4, RIT2	0.0908745	0.0789307	0.32798	0.0964	0.373931
GO:0031398	positive regulation of protein ubiquitination	42	FBXW7, CHFR, PRICKLE1, LRRK2, NHLRC1, CRY1, TSPYL5, SPRTN, NDFIP1, BRCA1, CENPX, CENPS, AMER1, STUB1, RCHY1, BCL10, RASSF5, CBLB, UBE2D1, BIRC3, CUL3, PTTG1IP, ARRB1, FKBP1A, RIPK2, WFS1, PELI1, DNAJA3, SENP2, TICAM1, SPHK1, DERL1, NDFIP2, UBE3A, PHF23, LAPTM5, PAXIP1, FAM107A, FANCI, ANGPT1, FBXO33, PINK1	0.0434871	0.079097	0.32798	0.0811	0.34351
GO:0010634	positive regulation of epithelial cell migration	12	RAB11A, CTSH, RREB1, EPB41L5, TAC1, JUN, CAPN7, RTN4, PLCG2, PFN1, ENPP2, ITGA2	0.0665301	0.0793412	0.32798	0.0953	0.37162
GO:0008360	regulation of cell shape	89	PLXNA1, CDC42EP4, PLEKHO1, ARHGDIA, CSF1R, ATP10A, CDC42EP3, CDC42SE1, BAIAP2, FGD4, PRPF40A, RAC1, CDC42SE2, BRWD3, PLXNA3, FGD1, CCL2, FAM171A1, PHIP, MYL12B, GAS2, DLC1, ZMPSTE24, SEMA3E, DAPK3, PLXNA4, DIAPH1, RHOG, S100A13, HPN, PTN, WDR1, RND3, PLXNB2, FES, FN1, ARAP1, RND1, STRIP2, KIT, VEGFA, SEMA4D, RHOF, ITGA7, FGR, BRWD1, ERMN, SHROOM3, FBLIM1, FGD5, PLXND1, PDPN, ARHGAP18, ANXA1, FERM…	0.0318414	0.0793959	0.32798	0.0856	0.351461
GO:0048565	digestive tract development	15	OXTR, PDGFC, LGR4, NKX2-2, CLMP, RB1, FOXF1, DCHS1, KIT, CCNB1, NIPBL, SLC4A2, FGFR2, CCKBR, PKD1	0.0436913	0.0794485	0.32798	0.0916	0.365904
GO:0006139	nucleobase-containing compound metabolic process	19	SLC29A1, PNP, CRMP1, TPMT, NUDT2, PRPS2, UPP1, MTAP, GDA, AK1, AK4, DPYSL2, ATIC, POLR3H, NUDT5, PRPSAP1, TK1, RTEL1, DDX11	0.0680002	0.0796012	0.32798	0.0583667	0.30508
GO:0007159	leukocyte cell-cell adhesion	11	EZR, ROCK1, ITGB2, SYK, MSN, PTPRC, CLEC4M, ITGB1, PECAM1, OLR1, TNIP1	0.059057	0.0797844	0.32798	0.0591333	0.305833
GO:0006091	generation of precursor metabolites and energy	25	COX6A2, CROT, ENPP1, CEBPA, POMC, COX17, THTPA, GBE1, FDXR, UQCR11, COX4I1, VGF, COX7A1, PPARD, ATP5IF1, OGDH, MCHR1, SLC25A4, ACO2, PHKA2, COX6A1, DLST, CYB5R4, XYLB, ATP5F1B	0.0840167	0.0799969	0.32798	0.0679333	0.320288
GO:0010243	response to organonitrogen compound	10	CYP2E1, PSMB2, MGST1, NNMT, NCOR2, CCND1, MGST2, FLT3, MGST3, FUNDC1	0.0813567	0.0803053	0.32798	0.0632333	0.315952
GO:0005977	glycogen metabolic process	16	PPP1R3B, PRKAG2, PCDH12, PHKA2, PPP1R3E, PPP1R3D, LEPR, UGP2, PPP1CB, PPP1R1A, GBE1, STK40, PYGL, EPM2A, PPP1CC, IL6ST	0.102785	0.0804823	0.32798	0.0871333	0.352256
GO:0030168	platelet activation	47	TYRO3, P2RY12, RAP2B, MERTK, GNG2, DGKH, PRKCH, PLCG2, FZD6, PRKCG, VAV2, ITPR2, YWHAZ, GNA12, VWF, PRKCB, SYK, VAV3, DGKB, ADRA2C, GNA14, GNAI2, ITPR1, VAV1, COL1A2, DGKG, PIK3R1, PRKCA, ITPR3, GNA15, PIK3CB, PRKCD, MAPK3, SRF, ADAMTS13, GNAQ, DGKD, ARRB1, TRPC3, MAPK1, DGKA, LCP2, DGKI, PIK3CA, ADRA2A, LYN, PDPN	0.045257	0.0805487	0.32798	0.0975	0.376217
GO:0051216	cartilage development	31	ESRRA, ITGB8, SNORC, SULF2, WNT5A, HES5, BMP6, TAPT1, MATN3, MKKS, EDN1, SATB2, CD44, COL11A2, TRIP11, PRRX1, CNMD, PKD1, TIMP1, ZBTB16, MAPK3, SOX5, CSGALNACT1, SMAD1, BMP8B, CHI3L1, SULF1, DDRGK1, GNAS, MGP, HYAL3	0.0677866	0.0810273	0.32902	0.0872667	0.352256
GO:0050821	protein stabilization	95	PEX19, CD74, GTPBP4, LAMP1, EPHA4, CLU, DNAJA3, SOX4, MCM8, BAG3, CCT7, SMAD3, PIN1, CDKN2A, TSPAN1, SWSAP1, WIZ, FLOT2, FBXW7, WNT10B, PIM2, PINK1, RTN4, TCP1, BAG2, WDR81, GRN, TMEM88, HSP90AB1, GPIHBP1, BAG5, TESC, IFI30, PIM1, SEC16A, SMO, CCT5, PDCL3, NLK, TYROBP, PIK3R1, RASSF2, STXBP1, STK4, UBE2B, RPL5, WFS1, HSPA1A, MTMR9, CCNH, CHEK2, TSC1, SAV1, TRIM44, CALR, PLPP3, USP33, USP9X, PRKCD…	0.0611555	0.0815306	0.329522	0.0928667	0.368964
GO:0043280	positive regulation of cysteine-type endopeptidase activity involved in apoptotic process	28	TNF, PDCD5, CYCS, ARRB1, SIRT1, CASP1, GPER1, FIS1, PMAIP1, NLRP3, FOXL2, CTSD, SYK, BCL10, MAP3K5, NKX3-1, BCL2L11, HMGB1, MYC, NDUFA13, BAD, HTRA2, DDX3X, PYCARD, BCAP31, GRAMD4, CARD9, ACVR1C	0.0609209	0.0820814	0.329522	0.0809333	0.34351
GO:1903078	positive regulation of protein localization to plasma membrane	32	CLIP3, RAMP3, PRNP, CIB1, NRXN1, ATP2B4, PRKCH, SORBS1, TREM2, PGRMC1, ZDHHC5, STAC2, DLG1, PPP1R9B, TNF, KCNJ11, GPER1, RHOG, ARHGEF16, PRKCI, ITGB1, RER1, EPHA3, EZR, RAB11FIP2, AKAP5, PIK3R1, NKD2, RAB11A, KIF5B, DPP10, EPHB2	0.0341266	0.0821202	0.329522	0.0777667	0.338136
GO:0033198	response to ATP	10	ABCC9, CASP1, TRPC3, KCNJ11, SLC8A1, IL1B, P2RX4, P2RX5, P2RX6, PANX1	0.0598141	0.082175	0.329522	0.0635	0.315975
GO:0046855	inositol phosphate dephosphorylation	12	IMPA1, INPP4B, SYNJ2, INPP5A, SYNJ1, INPP5E, MTMR2, IMPA2, INPP5B, INPP5K, INPP5J, OCRL	0.110698	0.0827134	0.329522	0.0879333	0.353171
GO:0030866	cortical actin cytoskeleton organization	19	EPB41L3, IKBKB, EHD2, FHOD1, TNF, CDK5, CAVIN3, ROCK1, RHOQ, ROCK2, CALR, FHOD3, DLG1, NCKAP1, EPB41L1, AKAP11, LCP1, RAB13, EPB41	0.0485659	0.0828134	0.329522	0.0695333	0.320288
GO:0030833	regulation of actin filament polymerization	21	CYFIP1, ARPC1B, PPP1R9A, ARHGAP28, PAK3, DBNL, FCHSD2, PFN2, ARHGAP18, DBN1, HCLS1, ARPC5, CORO1A, ESAM, ARPC4, COTL1, PREX1, PFN1, ELN, ARPC3, GBA2	0.0974531	0.0829422	0.329522	0.108933	0.395487
GO:0006911	phagocytosis, engulfment	13	CDC42, GSN, AIF1, ARHGAP25, ITGAM, TREM2, ITGB2, MFGE8, SH3BP1, ABCA1, GULP1, MARCO, IGLL1	0.107311	0.0831079	0.329522	0.111033	0.400154
GO:0007188	adenylate cyclase-modulating G-protein coupled receptor signaling pathway	26	GNAI2, GNA15, GNAZ, VIPR2, ADRA1D, CHRM2, ADRA1B, PTGER4, ADCYAP1R1, VIPR1, GNAL, FPR1, GRK5, GNAQ, PRKACB, ADCY4, ADRB2, GNAS, GLP2R, RIMS2, ADCY2, RXFP1, PTH1R, GNA12, GNA14, CNR1	0.0908537	0.0832607	0.329522	0.104033	0.383755
GO:0042493	response to drug	141	DRD1, SOD2, INHBA, CCNO, SST, STAT1, UBE2B, SREBF1, RET, VEGFC, TIMP4, SRR, CCND1, GAD2, MGST1, SLC12A5, MYC, ASS1, CTNNB1, CARD9, PNP, FZD3, ATG5, GAL, CPT1A, FOS, MAP1B, CDKN1B, LGALS1, TIMP2, GCLM, LRP8, DAD1, ADRA1A, PPARGC1A, GNA12, GNAS, JUN, VAV3, ARRB1, FOSB, IGFBP2, HTR2C, GAD1, NNMT, HDAC5, BCL2, PTN, CRH, DUSP6, EMX1, MCM7, UQCRC2, HMOX1, EEF2, DAB1, BCAR3, RAD54B, CCNB1, PDE3A, HSP90A…	0.0414572	0.0836665	0.329522	0.1025	0.383755
GO:0033077	T cell differentiation in thymus	17	BCL11B, CTNNB1, ZFP36L2, JMJD6, TESPA1, MR1, GLI3, ZFP36L1, FZD7, BCL2, B2M, ZBTB1, DNAJA3, CDK6, GBA, FZD8, MAFB	0.0712904	0.0838216	0.329522	0.104967	0.383923
GO:0045047	protein targeting to ER	10	SRP14, SRPRA, ZFAND2A, SPCS3, SPCS2, MAN1A1, EDEM1, HERPUD1, SEC61G, SPCS1	0.122508	0.0839463	0.329522	0.095	0.37162
GO:0017148	negative regulation of translation	38	DAPK3, ZNF540, TRIM71, INPP5E, SHMT2, PAIP2, IREB2, LARP1, IGFBP5, RBM4, DDX3X, OTUD6B, RPL13A, SYNCRIP, DHX36, SHMT1, MRPL13, EIF4E2, GIGYF2, IGF2BP3, SAMD4A, CELF4, ENC1, CAPRIN1, CNOT7, RPS3, PURA, CALR, TSC1, TOB1, TIA1, YBX1, CPEB3, NANOS1, RIDA, RGS2, ANG, SAMD4B	0.0214573	0.0840916	0.329522	0.103133	0.383755
GO:0007189	adenylate cyclase-activating G-protein coupled receptor signaling pathway	51	GPR26, ADCY3, GPR62, GPER1, ADRA2A, ADRB2, ADGRL3, PTH1R, ADCY7, ADGRE5, ADM5, ADCY8, ADCY4, GNAQ, ADCYAP1, ADORA2B, TBXA2R, RIT2, PTGER3, ADCY2, S1PR2, CNR1, MC1R, PTHLH, DRD1, PTGER4, VIP, GNAL, LPAR2, ADCY1, S1PR5, ADGRB3, GALR1, GPR161, ADGRG1, S1PR1, RAPGEF4, GPR6, ADM, RAMP3, ADGRL2, LGR4, GPR4, ADGRL4, ADGRG6, ABCA1, ADCY9, GNAI2, HTR5A, GNAS, RXFP1	0.0627973	0.0842807	0.329522	0.102633	0.383755
GO:0008584	male gonad development	51	NUDT1, TFPT, PRDX4, LRP2, SFRP1, BCL2, AKR1C3, INHBA, SRD5A1, YBX3, AGO4, KDM5A, ACE, ADAM20, EIF2S2, MMP14, HMGCS1, NKX3-1, WNT5A, CSMD1, TGFBR1, MSH2, HMGB2, CTNNA1, NR0B1, MAMLD1, AR, GFRA1, SOX15, TLR3, ARID5B, CYP1B1, BCL2L11, RNF38, INSR, WNT2B, PDGFA, KITLG, ERCC1, KIT, WNT4, SOX8, MEA1, NUPR1, CITED2, COL9A3, STAR, FGF9, TESC, ADAM15, GJA1	0.0262419	0.0855062	0.333429	0.096	0.373361
GO:0007032	endosome organization	14	PLEKHF1, RAB22A, USP8, TMEM127, LAPTM4B, ALS2CL, AKTIP, RNF26, VPS11, PI4K2A, ARFGEF2, WASHC4, LAMTOR1, SNX10	0.1336	0.0857793	0.333611	0.0872667	0.352256
GO:0006749	glutathione metabolic process	19	EEF1G, GLRX2, GPX4, GSTM3, SLC7A11, GSTP1, MMACHC, ETHE1, SOD1, GSTO2, GLO1, GSTM2, HAGH, CLIC5, GSTM5, SOD2, GSTT1, GSTM1, GSTK1	0.115978	0.0862439	0.334535	0.114867	0.406734
GO:0071377	cellular response to glucagon stimulus	12	ADCY8, ADCY7, ADCY4, GLP2R, PRKAR2A, GNAS, ADCY9, ADCY2, ASS1, ADCY1, ADCY3, PRKACB	0.0588663	0.0867596	0.335653	0.0973333	0.376217
GO:0051260	protein homooligomerization	64	KCNA2, GLRA3, KCNV2, KCNG3, BLM, SUB1, COMP, RIPOR2, ARC, KCTD4, KCTD10, TMEM70, KCTD15, KCTD12, KCNB2, TP53BP1, KCNC4, KCTD1, PRNP, KCNC1, MPP2, TIFA, KCNA1, KCTD3, KCNC3, KCTD18, BCL10, KCNS2, CHMP2A, KCNA3, TMEM120A, ROM1, KCNG1, KCNB1, PNPT1, KCTD9, KCNC2, CARD9, KCTD21, NACC2, PYCARD, KCND3, PRMT1, KCNV1, CALHM1, ADCY8, ZBTB1, TRIM13, EHD1, CEP57, ATL1, KCNS3, TRMT61B, KCTD8, KCNF1, KCTD16, …	0.0257658	0.0880209	0.339641	0.0853667	0.351461
GO:0043086	negative regulation of catalytic activity	46	PPP1R14B, ARPP19, PINLYP, PARVA, PHACTR3, PPP1R17, TESC, OAZ3, PHACTR2, PTN, PPP1R1A, ANXA4, PRPSAP1, GMFG, SLN, PPP1R10, CIT, CABP1, FRY, NQO1, ANXA5, ARRB1, TNK2, ANXA3, TIMP1, LMTK2, ENSA, IQGAP1, CIB1, CLN3, PPP1R14C, OAZ2, PPP1R12A, RNH1, SNCB, ELFN2, GRM7, DGKH, YWHAB, GMFB, NCK1, PPP1R8, HNRNPR, CDC42SE1, OAZ1, PPP1R14A	0.0600988	0.0886872	0.341283	0.114	0.406734
GO:0019886	antigen processing and presentation of exogenous peptide antigen via MHC class II	58	ARF1, SEC24D, DCTN4, CANX, DYNC1I1, HLA-DPA1, SEC24B, DYNC1LI1, DCTN6, SEC23A, HLA-DMB, HLA-DRA, KIF22, KLC2, RILP, HLA-DMA, SEC31A, HLA-DRB5, KIF23, AP1S3, AP2M1, SAR1B, HLA-DOA, AP1S1, RACGAP1, HLA-DQB1, KIF5A, KIF2A, AP1M1, AP2S1, KIF3C, ACTR1B, DYNC1I2, KIFAP3, DYNLL2, OSBPL1A, HLA-DRB3, DYNLL1, KIF3B, LAG3, HLA-DRB4, ACTR1A, B2M, HLA-DPB1, IFI30, ACTR10, HLA-DRB1, AP1S2, KIF2C, KIF26A, CTSD,…	0.0871034	0.0889096	0.341283	0.110667	0.39981
GO:0061025	membrane fusion	16	DNM3, VAMP3, BET1L, VAPA, MYOF, RIMS1, MX1, VTI1B, NSFL1C, RABIF, NAPG, USO1, SNAP29, MX2, OTOF, NAPA	0.0800339	0.0894372	0.341633	0.0942667	0.371522
GO:0071549	cellular response to dexamethasone stimulus	18	CFLAR, ASS1, PLAT, JAK2, ERRFI1, AQP1, DNMT3B, PCK2, FBXO32, RPS6KB1, ATP5F1A, SRD5A1, NR3C1, USP8, CRH, SERPINF1, STAR, FOXO1	0.0587081	0.0894762	0.341633	0.0871333	0.352256
GO:0006469	negative regulation of protein kinase activity	34	DVL1, TRIB3, DEPTOR, TRIM27, PPM1E, ITGB1BP1, MLLT1, SNCA, YWHAG, GADD45B, TRIB1, DBNDD1, CAMK2N2, RB1, INPP5K, CDKN2A, PRKAG2, ILK, PYDC1, GNAQ, SPRED1, GSKIP, RGN, PTPRC, THY1, HSPB1, EPHB2, DTNBP1, GSTP1, DNAJA3, AKT1S1, NF2, CAMK2N1, CRIPAK	0.0866913	0.0898631	0.341633	0.116533	0.409953
GO:0019433	triglyceride catabolic process	13	FABP3, LIPE, DDHD2, PNPLA4, FABP5, LIPC, FABP6, LPL, FABP7, PLB1, GPIHBP1, MGLL, PNPLA3	0.121993	0.0899278	0.341633	0.1258	0.427065
GO:0051402	neuron apoptotic process	22	POLB, OXR1, RB1, GBA, FAM162A, NCSTN, SCN2A, CDK5, GRIK2, BNIP3, DIABLO, PIGT, CASP3, AIFM1, TNFRSF21, APAF1, CIT, TRPC5, BCL2, MAX, SIAH1, BID	0.0637234	0.0912338	0.344738	0.101133	0.383755
GO:0007018	microtubule-based movement	38	KIF15, ACTR10, DNAH12, DNAH2, DYNC2H1, STARD9, KIF3C, KIFAP3, DYNC1LI1, KIF26A, KIF17, KIF26B, KIF9, DNAH5, DYNC1I2, KIFC2, DNAH9, KIF6, DYNC1I1, KIF21B, KIF3B, KIF5B, KIF2A, KIF1C, KLC2, KIF5C, KIF27, KIF22, DNAH14, KIF2C, KIF21A, KIF16B, RACGAP1, KIF23, DYNLT3, KIF5A, DNAL4, KIF13B	0.048753	0.091348	0.344738	0.102167	0.383755
GO:1902476	chloride transmembrane transport	31	SLC26A8, GABRG3, SLC26A10, GLRA3, GABRB2, SLC4A8, GABRG1, GLRA2, ANO5, SLC12A8, APOL1, GABRD, GABRA3, GABRB1, BEST1, SLC12A5, GABRE, GABRG2, ANO2, ANO7, GABRA5, GLRB, GABRA1, SLC12A7, GABRA4, GABRB3, CLCN6, LRRC8A, GABRA2, SLC26A4, ANO3	0.0329511	0.0914469	0.344738	0.0762	0.336747
GO:0030865	cortical cytoskeleton organization	12	RND1, EPB41L3, RHOG, WDR1, RHOBTB2, RHOC, RND3, RND2, RHOF, PPP2R3C, RHOBTB1, RAC1	0.0830688	0.0923556	0.347276	0.0823667	0.346881
GO:0060045	positive regulation of cardiac muscle cell proliferation	10	MAPK1, GLI1, CCNB1, NRG1, ZFPM2, FGFR2, FGF9, PIM1, FGF2, MEF2C	0.0691506	0.0926607	0.3473	0.0998	0.382091
GO:0045861	negative regulation of proteolysis	10	CDK5, CSTB, PLAT, CAMK2N1, KNG1, NR1H3, NR1H2, IDE, DNAJC1, CLN3	0.0544397	0.0928332	0.3473	0.0871	0.352256
GO:0010575	positive regulation of vascular endothelial growth factor production	14	IL6ST, SULF1, CCBE1, SULF2, PTGS2, BRCA1, ATF4, ISL1, C3, IL1B, RORA, CYP1B1, ADORA2B, FLT4	0.0300271	0.0931969	0.347778	0.113533	0.406734
GO:0045668	negative regulation of osteoblast differentiation	25	NBR1, TNF, BAMBI, SKI, PTCH1, SMAD3, HDAC7, SUFU, GDF10, RANBP3L, RORB, CHRD, TMEM64, SEMA4D, HDAC4, OSTN, SFRP1, TWIST1, TOB1, PPARG, SMAD6, CRIM1, CDK6, IGFBP5, VEGFC	0.0322789	0.093628	0.348408	0.1137	0.406734
GO:2001244	positive regulation of intrinsic apoptotic signaling pathway	16	BCL2, BBC3, CLU, GSDME, PLEKHF1, NKX3-1, BECN1, PLAGL2, BID, NUPR1, SIAH1, FIS1, BCAP31, PMAIP1, BCL2L11, BAD	0.0511237	0.0938385	0.348408	0.0897	0.359287
GO:0051781	positive regulation of cell division	20	PTN, PDGFD, THBS4, FGF9, VEGFA, PDGFA, FGFR2, ITGB1BP1, FGF7, ZNF16, PDGFB, FGF2, IL1B, MDK, NKX3-1, BTC, VEGFC, YBX1, SIRT2, PDGFC	0.0493124	0.0945154	0.349402	0.114267	0.406734
GO:0032480	negative regulation of type I interferon production	13	HERC5, NLRX1, TAX1BP1, PCBP2, ISG15, IFIH1, PIN1, GPATCH3, NPLOC4, IRF3, UBE2L6, DHX58, UFD1	0.0761776	0.0946715	0.349402	0.1041	0.383755
GO:0097193	intrinsic apoptotic signaling pathway	16	SIVA1, PMAIP1, APAF1, CUL2, CUL3, CD24, HTRA2, HRAS, CLU, BAD, NOL3, DIABLO, DDX3X, CDKN2A, CUL4A, IFI6	0.107039	0.0948175	0.349402	0.118067	0.413209
GO:0044267	cellular protein metabolic process	61	FN1, SPP1, SPARCL1, KNG1, LAMB1, AHSG, WFS1, MGAT4A, MFGE8, HEXB, IGFBP5, RCN1, CDH2, SFTPA1, IGFALS, IGFBP6, SFTPD, QSOX1, TIMP1, SCG3, HRC, PENK, TNC, ALB, L2HGDH, STC2, MATN3, CSF2RA, FBN1, CCDC59, GIGYF2, APOL1, SCG2, VWA1, GAS6, IGF1, TMEM132A, MELTF, HSP90B1, C3, SHISA5, APOE, GOLM1, VGF, LAMC1, DMBT1, ANO8, CTSH, TF, LMCD1, SERPINA1, FUCA2, PRSS23, CHRDL1, LGALS1, MXRA8, FSTL1, ADORA2B, IG…	0.0539669	0.0953215	0.349627	0.1183	0.413209
GO:0032007	negative regulation of TOR signaling	12	TNFAIP8L1, AKT1S1, EPM2A, ENDOG, UBR2, SIRT1, DEPDC5, PRKAA2, DEPTOR, TMEM127, TSC1, ARNTL	0.06702	0.0953529	0.349627	0.104067	0.383755
GO:0022400	regulation of rhodopsin mediated signaling pathway	12	METAP1, NMT2, FNTA, CNGB1, METAP2, NMT1, PPEF1, GUCA1B, RHO, GRK4, CALM1, PDE6B	0.101361	0.0959722	0.350357	0.1149	0.406734
GO:0051897	positive regulation of protein kinase B signaling	79	INSR, MFHAS1, IGFBP5, FGFR1, ITGB1BP1, FAM110C, PDGFA, IRS1, CX3CR1, VAV1, TRIB3, ADAM8, HSP90AB1, PIK3CB, ANGPT1, TCF7L2, HCLS1, PTPRJ, MC1R, MYDGF, RAMP3, XBP1, PIK3R2, PDGFRA, PINK1, TNFAIP8L3, FLT3, OSBPL8, MEIS3, AKR1C3, TEK, FGF9, KIT, HGF, P2RX4, STRN, FGFR3, FGF18, BTC, ILK, C1QTNF12, ERBB2, PIK3CD, VEGFA, RICTOR, FGF7, MST1R, GAS6, TSPYL5, PIK3CA, MET, ITGB1, RAC1, FERMT2, SEMA5A, FGFR2,…	0.0263992	0.0962462	0.350357	0.103467	0.383755
GO:0006511	ubiquitin-dependent protein catabolic process	128	RNF167, UBE2S, CACUL1, CHFR, USP49, RNF11, RNF8, UBE2L6, UBE2D1, ARIH2, TP53INP2, USP9Y, UBE2G1, USP4, TOPORS, USP35, TRIM58, SPSB1, UBE2B, RNF19B, RCHY1, KEAP1, KCTD21, SPSB2, SKP1, UBE2L5, PTTG1, USP51, LNX1, UBA6, NEDD4L, USP37, USP46, CUL2, USP1, UCHL1, NTAN1, TRIP12, BTRC, WWP2, UBE4B, USP45, RNF6, RNF26, FZR1, BIRC6, ANAPC15, UBE2D2, USP9X, ZNRF3, UFD1, CUL4A, KLHL25, UBL7, SIAH1, CDC34, NP…	0.0244082	0.096265	0.350357	0.1059	0.385424
GO:0003009	skeletal muscle contraction	15	CCDC78, CHRNB1, RPS6KB1, MYH7, TNF, RCSD1, TNNI3, TCAP, STAC2, EEF2, TNNC2, CHUK, ATP2A2, TNNT1, HOMER1	0.0407955	0.0970169	0.351855	0.0987667	0.37912
GO:0097623	potassium ion export across plasma membrane	10	KCNA2, KCNT2, KCNIP2, KCNE5, KCNB1, KCNQ1, KCNH2, KCND3, KCNE4, KCNA5	0.0443413	0.0973886	0.351855	0.075	0.334879
GO:0035024	negative regulation of Rho protein signal transduction	13	HEG1, ITGB1, RIPOR2, RASIP1, MET, DLC1, ARHGAP42, SCAI, ADRA1A, CUL3, KCTD10, TNFAIP1, STMN1	0.0351514	0.0973928	0.351855	0.105533	0.38504
GO:0008286	insulin receptor signaling pathway	41	BCAR1, ATP6V0D1, BCAR3, SOGA1, PTPN2, IDE, ATP6V0A1, AP3S1, PIK3R2, ATP6V1B2, ATP6V0C, NDEL1, SHC1, ATP6V0A4, SMARCC1, SLC39A14, PIK3R1, ATP6V1E1, ATP6V1C1, GPLD1, ATP6V1A, ATP6V0E2, SOS1, FOXO1, INSR, GRB10, ATP6V0A2, ZNF106, CAV2, ATP6V1E2, SREBF1, SORBS1, PTPRA, PHIP, IRS1, BAIAP2, ATP6V1H, STXBP4, APPL1, RHOQ, GRB14	0.0171241	0.0979847	0.352501	0.104867	0.383923
GO:0071300	cellular response to retinoic acid	34	AQP1, NTRK3, MYB, TNC, TBX1, WNT10B, PPARG, LTK, WNT5A, BRINP1, HDAC2, SERPINF1, CYP26B1, ABCA1, EPHA3, LYN, FZD7, WNT6, TNF, FZD10, RORB, MYC, WNT7B, ADNP2, NDUFA13, BRINP2, WNT3, FZD4, RET, ZNF35, TESC, BRINP3, HTRA2, FGFR2	0.0309705	0.0980499	0.352501	0.103167	0.383755
GO:0050885	neuromuscular process controlling balance	21	SHANK1, NEFL, IGDCC3, GPR88, RBFOX1, JPH4, HEXB, GRIN2C, ALDH1A3, GIGYF2, DLG4, JPH3, PAFAH1B1, TPP1, NKX6-2, SHANK3, HERC1, CLN3, BCR, CAMTA1, NRXN1	0.0381502	0.0983566	0.352744	0.0982333	0.378057
GO:0006464	cellular protein modification process	42	ST8SIA4, CPE, UBE2S, SERP1, LOXL2, QPCT, MMP15, AP3B1, PLOD2, UBL5, CHRM3, UBE2L6, FBXL2, UBE2I, RIMKLB, MSRA, FBXO2, TGM1, BAP1, UBA52, NAGPA, UBE2D2, UBE2M, MCRS1, WWP2, PHKA2, TTLL5, ATG3, RIMKLA, GGCX, TTLL12, CDC34, LCMT1, SEPHS1, ST3GAL1, UBA3, PLAT, RPN2, NEDD8, TTLL11, PPP4R2, ST3GAL6	0.0393869	0.0986426	0.352911	0.1098	0.397654
GO:0030705	cytoskeleton-dependent intracellular transport	10	TUBA1C, KIF5A, CCDC88B, KIF5C, TUBA1B, MAP6D1, TUBB, KIF1C, TUBA1A, KIF5B	0.0685573	0.0992261	0.353789	0.0816	0.344637
GO:0006471	protein ADP-ribosylation	12	ZC3HAV1, ART3, SIRT4, PARP16, PARP3, SIRT5, TNKS2, PARP1, SIRT2, SIRT3, TNKS, PARP8	0.0361479	0.0995589	0.353789	0.1044	0.383755
GO:0090090	negative regulation of canonical Wnt signaling pathway	83	STK4, PSMD4, PSMC1, GLI1, TLE1, DVL2, NKD2, FZD6, KREMEN1, DVL1, PSMD9, ANKRD6, BICC1, NKD1, PSME3, WNT5A, PSMC3, EGR1, PSMB8, DAB2, PSMD8, KLHL12, TLE2, SDHAF2, FRZB, PSMA5, PRICKLE1, SEM1, PSMD2, RAPGEF1, SNAI2, APOE, FERMT1, IGFBP6, ZNRF3, PSMB2, TMEM170B, CDH2, IGFBP2, ISL1, SFRP1, MAD2L2, CUL3, KREMEN2, AMER1, CTNNBIP1, JADE1, FZD4, HECW1, PSMD6, PSMB10, PSMD1, CTNNB1, PSMA7, PSMD7, NPPA, GL…	0.0599028	0.0998929	0.353789	0.127233	0.427538
GO:0008089	anterograde axonal transport	13	SOD1, AP3B2, AP3B1, DTNBP1, AP3S1, ARL8A, MGARP, ARL8B, SNAPIN, BLOC1S2, KIF3B, AP3M2, NEFL	0.145927	0.100206	0.353789	0.131967	0.431438
GO:0021987	cerebral cortex development	37	BTBD3, PAFAH1B1, MCPH1, TACC3, SLC38A2, TBR1, MKKS, ATIC, GART, NEFL, NTRK2, MDK, SRD5A1, CCDC85C, GNG12, CEP120, PPP1R9B, BAD, SLC2A1, ASCL1, PLCB1, NPY, TACC1, BCL2A1, BNIP3, BLOC1S2, PTPRS, FOXP2, NDE1, SMO, LHX2, NSUN5, CNTNAP2, TSC1, DMD, CELF1, CDH2	0.0325559	0.10041	0.353789	0.100167	0.382502
GO:0007009	plasma membrane organization	10	BAIAP2L2, MTSS1, FER1L4, MYOF, ANK3, TLCD2, OTOF, OSBPL2, SERP1, BAIAP2	0.108768	0.10045	0.353789	0.1397	0.439995
GO:0006457	protein folding	87	CRYAB, TTC1, PPIF, BAG3, PDIA2, GNAZ, PPIL3, TBCA, FKBP5, HSPA9, ZMYND10, PDRG1, DNLZ, HSPA8, P3H1, GNB2, PPIL2, PPIL6, SIL1, PDIA5, TBCD, RANBP2, TCP1, HSPE1, NFYC, ERO1B, HSP90B1, PLSCR4, GRPEL2, CCT7, CCT6A, PPIC, VBP1, LMAN2L, DNAJC25, RGS9, RGS7, LTBP4, BAG2, PDIA3, PSMC1, CCT6B, VCP, SPHK1, GNB3, SACS, DNAJB1, GNG2, CCT5, CLPX, DNAJC19, TBCE, GNB5, DNAJA4, CLGN, ERP44, NGLY1, AHSA1, GNAI2, …	0.0489263	0.100568	0.353789	0.128367	0.42756
GO:0009611	response to wounding	34	ZFP36L2, RAC1, FGF7, TNC, EDNRA, NRP1, TMIGD3, SULF2, INHBB, MYC, ITGB4, PDGFA, MDK, PAX6, HHEX, FN1, KLK6, CCR1, GAP43, RPS6KB1, GRIN2A, CX3CR1, VWF, NMNAT3, GFAP, GRIN2C, CDK5, ADM, VASH1, PDGFB, GLI1, MAP2K4, FGFR1OP2, ZFP36L1	0.103602	0.100898	0.354103	0.1323	0.431438
GO:0048709	oligodendrocyte differentiation	13	PTPRZ1, SOX8, NRG1, CDKN2C, GLI3, NTRK2, SRSF1, TRPC4, TSPAN2, ERBB2, CDK5, SUZ12, BNIP3	0.0723333	0.101367	0.35415	0.1321	0.431438
GO:0048208	COPII vesicle coating	34	USO1, TRAPPC2L, CTSC, TRAPPC2, FOLR1, GRIA1, SEC16A, TRAPPC6A, CD59, KLHL12, SEC23A, SEC22B, SERPINA1, CNIH2, TRAPPC5, MCFD2, NAPA, PPP6R3, F8, GOLGA2, SEC31A, ANKRD28, TRAPPC6B, SEC24D, CNIH3, TMED10, CUL3, COL7A1, SAR1B, NSF, SEC24B, CNIH1, CTSZ, TRAPPC1	0.0378941	0.101645	0.35415	0.128033	0.42756
GO:0034314	Arp2/3 complex-mediated actin nucleation	10	MAGEL2, ARPC3, ARPC5, WASHC1, ARPC1B, JMY, ARPC2, TRIM27, ARPC4, WHAMMP3	0.0572327	0.101653	0.35415	0.124	0.42628
GO:0009725	response to hormone	23	RBM14, LONP1, OXCT1, TAC1, ANG, TIMP2, HCLS1, NOS2, SRF, MMS19, TXN2, DHCR24, FHL2, RERG, NOS1, ADRA1A, PIAS3, LYN, STEAP2, TIMP1, TIMP4, NQO1, ME1	0.0804943	0.102466	0.35415	0.1342	0.433061
GO:0042127	regulation of cell proliferation	64	CDKN1B, PLAU, ARX, BCL6B, BID, PLA2G4A, MAFG, TBX19, SOS1, BIRC6, PURA, RAPGEF2, KIT, CHST11, BRICD5, IER5, TCFL5, NUAK1, JAG2, SGK2, FANCL, CCND3, MBD2, CADM4, STAT4, MITF, NFKBIA, CREB3, IL4R, HRAS, SQLE, GRPR, CNN2, JUN, JUP, STAT6, LTK, BRAF, CIB1, SAV1, TRNP1, NOS2, ESRRA, SIRT1, TSPO, PPP1R9B, SCGB3A1, PRDM1, TOPORS, PDS5B, CLU, SIX3, TNC, DUSP22, FES, PKD2, PLCD3, S100A11, ALK, KCNH1, ANXA…	0.0255424	0.102665	0.35415	0.1171	0.410965
GO:0051092	positive regulation of NF-kappaB transcription factor activity	82	TIRAP, ITGB2, NFKBIA, DDRGK1, UBA52, MID2, LRRFIP1, CLOCK, AR, RHEBL1, TNFRSF11A, CFLAR, MAP3K13, TRIM68, ANKRD42, PSMA6, CARD14, TRAF5, ALK, LAMTOR5, PYCARD, TICAM1, HSPA1A, IKBKB, TRIM62, ZBTB7A, DHX9, TAB3, FLOT2, TRIM13, IL1B, AIM2, CAPN3, CARD9, TRIM27, CARD16, MTDH, NLRP3, TRIM32, PRDX3, TRIM37, TRIM22, SPHK1, CTH, RPS27A, DHX33, IL1RAP, RIPK2, PRKD1, RPS6KA4, AMH, RTKN2, TRADD, TLR2, IRAK1…	0.0314697	0.102889	0.35415	0.1021	0.383755
GO:0007017	microtubule-based process	20	TUBA1B, TUBB2A, TUBB2B, TUBB3, TUBB6, PAFAH1B1, TUBA1A, TUBA1C, TUBA4A, DYNLL1, DYNLL2, TUBD1, TUBB8, VBP1, TUBB, TUBE1, DCTN2, SRRD, DNAL4, KIFAP3	0.126376	0.103044	0.35415	0.136367	0.436018
GO:0009615	response to virus	46	IKBKB, IFNAR2, NMI, IVNS1ABP, CCT5, ISG15, XPR1, CLU, CHUK, ENO1, PIM2, HSPB1, DDX1, MX2, TPT1, EEF1G, AP1S1, FGR, CREBZF, TRIM22, DCLK1, IL17RA, IFIT1, ITGB8, LAMTOR5, EXT1, HYAL3, IFIH1, MX1, DDX3X, RSAD2, CHRM2, IFIT2, MST1R, NPC2, CXCL12, ZC3HAV1, ODC1, CDK6, DHX58, CXCR4, BCL3, SAP30BP, BATF3, STMN1, TNF	0.0510486	0.103255	0.35415	0.124433	0.426546
GO:0032465	regulation of cytokinesis	22	RAB11FIP3, PIN1, RAB11FIP4, RAB11A, MYO19, PLK5, ZFYVE26, CALM2, PRPF40A, PDXP, CALM1, BIRC6, PLK2, BECN1, PRC1, SH3GLB1, CALM3, KLHL13, GIT1, FSD1, CETN2, KLHL21	0.0451711	0.103616	0.35415	0.115067	0.406734
GO:0051893	regulation of focal adhesion assembly	15	ACTG1, SLC9A1, ROCK1, EPHA3, MACF1, LDB1, DUSP3, PTPRA, WDPCP, ROCK2, GPM6B, DAPK3, VCL, EFNA5, TSC1	0.0456481	0.103682	0.35415	0.101033	0.383755
GO:0006953	acute-phase response	12	SIGIRR, CD163, SERPINA1, APOL2, F8, CEBPB, AHSG, FN1, IL6R, TFRC, SAA2, ASS1	0.0592218	0.103763	0.35415	0.0921333	0.367039
GO:0035902	response to immobilization stress	13	NR0B1, GOT1, CRH, PPARG, SLC8A1, SOD2, FOS, BRD1, GAL, PPP1R9B, ERCC1, GPI, HNMT	0.0870556	0.103794	0.35415	0.126033	0.427065
GO:0034113	heterotypic cell-cell adhesion	14	PARVA, CD58, PTPRC, NRCAM, SIRPA, ITGB7, ITGB2, ITGAX, ITGA7, ITGAV, PERP, MADCAM1, CD200, ITGB1	0.101965	0.104148	0.354485	0.142	0.444391
GO:0034614	cellular response to reactive oxygen species	21	PPARGC1B, FOS, JUN, PXN, RPS3, MAPK1, CAMKK2, PTPRK, PRDX3, AKR1C3, PDGFRA, PRDX5, AGAP3, CHUK, SLC8A1, MPV17, ROMO1, PKD2, CRYGD, MAPK3, TPM1	0.0685201	0.104649	0.354485	0.134267	0.433061
GO:0050714	positive regulation of protein secretion	29	TTN, GOLPH3L, ACHE, MYOM1, EXPH5, ATP13A2, MYH10, APBB3, APBB1, UNC13B, TMED10, BMP6, TREM2, FRMD4A, IGF1, CD33, SYTL4, EZR, PCSK1, ANG, ADAM9, ADAM8, KCNN4, VEGFC, ARF1, RPH3AL, PARD6A, GOLPH3, ABCG1	0.0562893	0.10467	0.354485	0.131033	0.431123
GO:0001568	blood vessel development	19	COL1A2, COL5A1, EGFL7, APLNR, RAPGEF1, FLVCR1, MEF2C, RAPGEF2, MAP3K3, AHR, LAMA4, SPHK2, TCF7L2, PAX6, FOXC1, SPHK1, FOXO1, FOXF1, TBX1	0.0386581	0.105232	0.354485	0.1222	0.423818
GO:0008202	steroid metabolic process	12	MSMO1, DHRS4, ERLIN1, CRH, CYP2E1, RDH5, TSPO, CYP1B1, AKR1C1, AKR1C4, AKR1C3, DHCR24	0.120857	0.105564	0.354485	0.124067	0.42628
GO:0046718	viral entry into host cell	41	CD81, TYRO3, CLEC4G, XPR1, GAS6, HYAL3, SIVA1, SLC20A2, CXCR4, CXADR, CTSL, SELPLG, TNFRSF4, HTR2A, MOG, ITGA2, VAMP8, HSPA1A, TFRC, IDE, NECTIN1, EFNB2, NRP1, TNFRSF14, WWP2, MRC1, PVR, SLC52A2, ITGB7, ITGB1, INSR, ITGB5, CLEC4M, CCR5, LDLR, NCAM1, EFNB3, SLC3A2, LAMP1, ITGAV, WWP1	0.0597652	0.105742	0.354485	0.138467	0.438615
GO:0043122	regulation of I-kappaB kinase/NF-kappaB signaling	15	PIDD1, BTRC, ZFAND6, TRAF5, CAPN3, UFL1, HSPB1, OPTN, TRAF3, PLCG2, TNF, ANGPT1, WNT5A, IL1B, SPHK2	0.0704791	0.105955	0.354485	0.1341	0.433061
GO:0043388	positive regulation of DNA binding	19	PPARG, FOXC1, IGF1, ISL1, HES1, TXN, ITGA2, SKI, MYC, HMGB1, PLAUR, NME1, CALM3, CALM1, JAK2, ERCC2, SIRT2, HMGB2, CALM2	0.0600639	0.105978	0.354485	0.125667	0.427065
GO:0046686	response to cadmium ion	13	B2M, SPARC, KIT, GSS, ERCC1, PCNA, CDKN1B, CYB5A, SOD2, GOT1, NUDT1, PRNP, GPI	0.086734	0.106057	0.354485	0.1297	0.429613
GO:0021983	pituitary gland development	13	SOX3, PCSK1, ADCYAP1, SRD5A1, MSX1, GLI1, SIX3, INHBB, ISL1, TBX19, PAX6, NR0B1, CDH1	0.070692	0.10633	0.354594	0.1381	0.438615
GO:0006893	Golgi to plasma membrane transport	10	ARFGEF2, RAB10, STEAP2, EXOC5, GOPC, STXBP6, ARL3, EXOC6, OSBPL5, RAB3IP	0.0711485	0.107246	0.356188	0.125133	0.427065
GO:0000083	regulation of transcription involved in G1/S transition of mitotic cell cycle	15	CDK14, CDT1, CDC6, KLF11, E2F1, CDK18, E2F6, NPAT, CCNE1, CDK5, CCNA1, PCNA, CDK17, TFDP2, TFDP1	0.0462014	0.107292	0.356188	0.1042	0.383755
GO:0034605	cellular response to heat	24	BAG3, TCIM, HDAC2, ATP2A2, PDCL3, STUB1, DHX36, HMOX1, ATXN3, HSP90AB1, IER5, DAXX, IRAK1, SCARA5, VCP, TFEC, HSPA1A, HTRA2, TPR, CLPB, PTGS2, ST8SIA1, LYN, SLU7	0.0468626	0.108151	0.358234	0.1211	0.420994
GO:0035690	cellular response to drug	35	UMPS, NME1, AIM2, IL1B, MEF2C, UCHL1, KCNQ1, PRNP, PRKAA2, EHMT2, RBM22, EDN1, CXCR4, PPP1R9B, PPAT, NKX3-1, NOS2, PDE4A, QDPR, PDE2A, BRAF, PDE4B, RAP1B, GPLD1, GAS6, CHEK2, TLR3, CERS1, CRHBP, PPM1E, MYC, PPP1R12A, SLAMF8, KCNH2, TFRC	0.0394874	0.108632	0.359021	0.136033	0.435898
GO:0035914	skeletal muscle cell differentiation	19	NUPR1, ASB2, MAFF, SCX, BCL9, SOX11, MYLK2, EGR1, KLHL41, HLF, RB1, FOS, HIVEP3, EGR2, CITED2, SAP30, HEYL, SOX8, EEF2	0.0438701	0.109184	0.36004	0.125433	0.427065
GO:0002040	sprouting angiogenesis	19	VEGFC, SEMA3E, ANGPT1, ESM1, PARVA, TEK, NRP1, CDH13, FLT4, VEGFA, CDC42, YJEFN3, JMJD6, LEF1, NAXE, ADGRA2, CCBE1, LOXL2, RSPO3	0.0651324	0.110019	0.361983	0.148467	0.452432
GO:1901215	negative regulation of neuron death	29	PSMC1, REL, APOE, DTNBP1, SERPINF1, GHR, HLA-F, SNCA, TIGAR, CD200, LRRK2, GBA, NENF, PPARGC1A, ATP13A2, CDK5, AP2B1, CHGA, BTBD10, NPY, INPP5A, TAC1, CHMP4B, SORL1, VPS35, CHMP4A, HTRA2, SIRT1, GPNMB	0.0893368	0.110636	0.363202	0.139467	0.439995
GO:0031334	positive regulation of protein complex assembly	27	BBC3, TRABD2A, BID, CLU, ICE1, NRG1, BRK1, RPS3, MPP7, TNF, CCK, SPIDR, CDT1, TIRAP, CDC42EP2, SH3GLB1, FNIP2, PPP2R5B, VCP, BAK1, BCL2L11, SLF1, SYK, HRK, VEGFA, RHOC, TFRC	0.0566652	0.1115	0.365225	0.131867	0.431438
GO:0006986	response to unfolded protein	28	HERPUD1, KBTBD6, SERPINH1, HSPH1, CREBRF, DNAJB5, HSPB2, EDEM1, HSPB1, DNAJA1, HSPA4L, THBS4, DNAJB1, DNAJC4, ERP44, MANF, STT3B, HSPA8, HSP90AB1, DERL1, HSPA1A, MFN2, COMP, HSPB3, EDEM3, CHAC1, HSPA4, HSPE1	0.0627643	0.112498	0.3673	0.149467	0.452973
GO:0048813	dendrite morphogenesis	20	TRAK2, ITGB1, SLITRK5, MINK1, RERE, DVL1, DTNBP1, ABI1, BTBD3, LRP8, MAP2, CTNNA2, KLF7, VLDLR, MEF2A, DCLK1, CDK5, DSCAM, ELAVL4, FARP1	0.015065	0.112632	0.3673	0.116267	0.409953
GO:0045595	regulation of cell differentiation	20	CEBPB, PTBP3, FADS1, KLK6, NANOG, NRG1, PLEKHB2, PLEKHB1, CEBPD, TBX19, RUNX2, FGFR1, SPOCK2, LIF, BCL6B, POU3F2, FES, LTBP4, TCFL5, HES5	0.0271957	0.113175	0.368255	0.127267	0.427538
GO:0030216	keratinocyte differentiation	16	TGM1, INTU, BCR, SAV1, STK4, WNT5A, ASAH1, DSP, MAP2K1, PAX6, OPN3, AKR1C3, CASP3, ADAM9, ANXA1, POU3F1	0.0379411	0.113814	0.368907	0.1371	0.437414
GO:0046847	filopodium assembly	15	FGD5, EZR, S1PR2, TTYH1, PPP1R9B, SH3BP1, DNM3, ITGB4, FGD3, SRGAP2, ARHGEF4, CDC42, FGD4, FGD1, SPATA13	0.0850266	0.114098	0.368907	0.147733	0.452432
GO:0007076	mitotic chromosome condensation	11	CDCA5, AKAP8, PHF8, NCAPD2, RB1, SMC2, TTN, CCNB1, MCPH1, PHF13, CHMP1A	0.0662939	0.114126	0.368907	0.1145	0.406734
GO:0045746	negative regulation of Notch signaling pathway	18	MMP14, ARRB1, YTHDF2, METTL3, SLC35C1, DLK2, FBXW7, OVOL2, ZBTB7A, HEY1, BEND6, NEURL1, RITA1, EGFL7, CHAC1, TCIM, NFKBIA, WWP2	0.0505312	0.11497	0.368941	0.1189	0.414323
GO:0010972	negative regulation of G2/M transition of mitotic cell cycle	31	SEM1, PSMB8, USP47, PSMA7, PSME1, PSMA5, PSMD7, PSMB5, AVEN, PSME3, PSMD2, SKP1, RFPL1, PSMB7, PSMB2, PSMD4, PSMD12, PINX1, PSMC3, PSME2, PSMD1, PSMC1, FHL1, PSMB6, PSMD6, PSMA6, PSMD9, PSMD8, PSMB10, PSMB1, PSMC2	0.119265	0.115324	0.368941	0.149733	0.452973
GO:0006521	regulation of cellular amino acid metabolic process	31	PSMD2, NQO1, PSMD9, AZIN1, PSMB5, OAZ2, PSMD12, PSMB2, PSMA7, PSMD1, PSMB1, ODC1, PSME1, PSMC3, PSMC1, PSMD4, OAZ1, PSME2, PSMB10, PSMB8, PSMB7, SEM1, PSMA6, PSMD6, OAZ3, PSMD8, PSMC2, PSMB6, PSMD7, PSME3, PSMA5	0.162501	0.115507	0.368941	0.150533	0.453456
GO:1901800	positive regulation of proteasomal protein catabolic process	10	TMTC3, DDRGK1, PSMC3, PSMC1, FBXW7, PSMC2, TREM2, BAG2, ECSCR, NUPR1	0.148406	0.11572	0.368941	0.152067	0.453456
GO:0007595	lactation	21	VEGFA, GOT2, SLC29A2, OXTR, APLN, NEURL1, KALRN, HK2, SLC29A1, ATP7B, APRT, UMPS, SOCS2, NCOR2, CDO1, USF2, ZBTB7B, PPAT, NME1, CCND1, DDR1	0.026388	0.115819	0.368941	0.128833	0.427703
GO:0051146	striated muscle cell differentiation	10	CASP3, CHUK, RB1, IGFBP5, CDH2, BVES, KRAS, POPDC2, SPAG9, POPDC3	0.0454709	0.115865	0.368941	0.127	0.427538
GO:0071346	cellular response to interferon-gamma	41	GSN, ASS1, VAMP3, TNF, CCL2, STXBP4, WNT5A, CDC42, VPS26B, CASP1, ADAMTS13, AIF1, RPS6KB1, DAPK3, CD58, STX8, EDN1, ZYX, TLR2, TLR3, RAB7B, TLR4, GBP3, MRC1, CDC42EP4, KIF5B, SIRPA, STAT1, STAR, RPL13A, AQP4, HLA-DPA1, GBP2, STXBP1, MYC, GBP4, NOS2, SYNCRIP, ACTG1, CDC42EP2, STXBP3	0.0578129	0.115888	0.368941	0.144733	0.447556
GO:0030198	extracellular matrix organization	123	ITGA2, HSD17B12, NPNT, ITGB8, COL8A2, ITGB5, VWA1, ACAN, COL4A1, COL11A2, LAMB1, SMOC2, CD44, VIT, COL16A1, ITGB7, ITGB4, ICAM3, COL13A1, BCL3, LAMC1, MMP15, FGF2, COMP, COL11A1, ICAM5, FBLN2, COL1A2, SPP1, ITGAV, COL5A1, VWF, COL9A3, RXFP1, NR2E1, PECAM1, ITGAM, LAMA4, ICAM2, ADAMTS4, AGRN, PDGFRA, COL4A4, HPSE2, PRDX4, ADAMTS8, OLFML2A, GFAP, COL23A1, ADAMTS5, COL9A2, ELN, FBLN5, ITGA11, LAMA1,…	0.0447203	0.116381	0.36971	0.144833	0.447556
GO:0006887	exocytosis	54	RIMS4, RAB11A, SYTL2, KCNB1, CADPS2, SYT17, EXOC5, STX1A, CPLX1, SYTL4, UNC13C, BRSK2, SYT4, WASHC1, CCR1, SYTL3, RPH3AL, ANK1, MICAL3, ARHGAP44, RIMS1, STXBP5, VAMP3, RALA, BAIAP3, DNAJC5, WASHC3, STX2, STXBP6, TNFAIP2, RAB11B, EXOC6, RAB3IP, LGI3, STXBP5L, RIMS2, ARFGEF2, CPLX2, SNAP47, PAK1, SNAP29, STX1B, LIN7C, SCAMP5, CADPS, STX19, NSF, SYTL5, UNC13B, SNAP25, RIMS3, LIN7B, NKD2, LIN7A	0.0332172	0.117034	0.370984	0.131033	0.431123
GO:0002931	response to ischemia	40	BVES, SLC8A2, BCL2L2, UCHL1, CPEB4, PPARGC1A, PINK1, CAMK2A, NQO1, NOL3, CIB1, GJA1, PANX2, MAP2K3, EIF4EBP1, PANX1, TIGAR, PIK3CB, MLYCD, FAIM2, PPIF, KCNJ11, P2RX4, HK2, TREM2, CSF1R, PER2, EGR1, MEF2C, EEF2, MAP2K6, BCL2, MAP3K5, ROCK2, ARID1B, RNLS, CX3CR1, EEF2K, AIFM1, STUB1	0.0430627	0.117308	0.371057	0.1231	0.42494
GO:2000379	positive regulation of reactive oxygen species metabolic process	10	PDGFB, TSPO, NQO2, AKR1C3, GADD45A, DHRS4, AKR1C1, ROMO1, CYP1B1, PID1	0.125631	0.118223	0.372295	0.154	0.453456
GO:0070373	negative regulation of ERK1 and ERK2 cascade	37	ERRFI1, PIN1, GSTP1, RAPGEF1, SPRED1, PTPN2, LMO3, ARRB1, TLR4, DUSP3, LIF, TNIP1, PTPRC, EZR, DMD, DLG1, DUSP6, CNKSR3, XBP1, RANBP9, SIRT3, CAMK2N1, DAB2, GPER1, TBC1D10C, RGS14, SPRY1, LYN, DUSP1, ITGB1BP1, BTN2A2, DUSP4, SPRY4, EPHB2, EPHA4, SIRPA, PTPRR	0.0656276	0.118362	0.372295	0.148733	0.452432
GO:0006631	fatty acid metabolic process	41	CROT, SNCA, ACSF3, LPL, THEM4, ECHDC3, AOAH, MECR, BAAT, MBLAC2, ECI2, GGT1, NAAA, CPT1C, CRYL1, PER2, PLA2G5, AASDH, CREM, ACSL3, HACL1, HSD17B10, CPT1A, DBI, GGT5, FABP3, ACSF2, UCP3, CYP2E1, PPARD, ACOT2, FA2H, GNPAT, ALKBH7, LYPLA1, MSMO1, C3, HADH, ACSL4, PPARG, ASAH1	0.0477236	0.118629	0.372295	0.152033	0.453456
GO:0001934	positive regulation of protein phosphorylation	98	MOB1B, GAS6, FLT4, MARCO, NTRK2, SENP2, SIRT1, LRRK2, MOB3A, PRR5L, DVL1, ARRB1, ANGPT1, TREM2, IL1B, TNIK, MOB3B, CD6, C3, HLA-DRB1, EDNRB, DVL2, CCND1, PLAUR, PIN1, HGF, LEPR, VEGFC, TFRC, LYN, WDFY2, CCND3, HRAS, KRAS, INSR, ERBB2, FGF2, FGF9, MT3, IL34, TBX1, LIMK2, RAC1, GPNMB, RALBP1, FAS, ILK, DAB2, RASGRP1, TEK, FGF18, TNF, NTRK3, PRR5, XBP1, RALB, CSF1R, SEMA7A, MYDGF, FGF17, EPHA7, PINK…	0.0481631	0.11871	0.372295	0.146167	0.450732
GO:0071364	cellular response to epidermal growth factor stimulus	20	DAB2, MCM7, PPP1R9B, SNAI2, ERRFI1, ZFP36L1, BECN1, MYC, PTPN12, FOXC1, DUSP3, BAIAP2, SYAP1, INPP5K, GSTP1, ERBB2, CFLAR, IQGAP1, DUSP22, ZFP36L2	0.0651558	0.11962	0.373791	0.154267	0.453456
GO:0009612	response to mechanical stimulus	26	DCN, MMP14, RPS6KB1, MEIS2, CCNB1, CLCN6, IGFBP2, TNC, KCNK2, PPL, PTGER4, BDKRB2, CITED2, JUN, MBD2, CHI3L1, ACTG1, KCNA5, PTCH1, ENDOG, STAT1, MAP1B, ACTA1, FOSB, SUN1, PPARG	0.0371835	0.119694	0.373791	0.122533	0.423977
GO:0006919	activation of cysteine-type endopeptidase activity involved in apoptotic process	42	PPARG, HSPE1, TNF, CCK, TRADD, VCP, MTCH1, SMAD3, CASP10, BID, ROBO1, FAS, BCL2L11, CRADD, DIABLO, ST20, DNAJA3, NKX3-1, BEX3, SNCA, CTSH, CFLAR, JAK2, PYCARD, KHDC1L, AIFM1, DLC1, PIDD1, FAM162A, DAP, IFT57, APAF1, BAD, PMAIP1, RET, LAPTM5, CDKN2A, SENP1, KHDC1, TNFRSF10B, CASP8AP2, BBC3	0.0719338	0.120662	0.37532	0.149967	0.452973
GO:0033574	response to testosterone	18	KCNJ11, CALR, NME1, MTAP, NKX3-1, NQO1, TSPO, FOXP2, GBA, EDN1, BAD, GPI, DUSP1, CFLAR, TBXA2R, RPS6KB1, FOXP1, GNRH1	0.0514273	0.120693	0.37532	0.130033	0.429751
GO:0031146	SCF-dependent proteasomal ubiquitin-dependent protein catabolic process	45	PSMD6, PSMA5, PSMD7, PSMA6, FBXL2, FBXL15, FBXL18, PSMB8, PSMB10, PSME3, FBXL3, FBXO33, FBXL4, PSMD4, PSMD12, FBXL16, PSMB5, PSMD2, BTRC, CUL2, PSMC1, PSMB6, PSMA7, PSMB7, CUL4B, FBXW5, FBXO9, PSMD1, PSME2, PSMC2, SEM1, PSMB1, PSMC3, PSMD9, FBXL12, PSME1, FBXO31, CUL4A, PSMB2, SKP1, FBXO44, FBXW7, PSMD8, FBXO2, AMN1	0.108663	0.121589	0.376348	0.154067	0.453456
GO:0009887	animal organ morphogenesis	61	LY6H, EFNB2, HRAS, SYK, PAX6, DCN, SMARCC1, DGCR6, PDGFC, EVL, GAMT, FGF18, ELN, COMP, FOXF2, FOXF1, LAMA3, TLE2, LAMB1, LAMA1, TLE1, NTN4, LAMB3, LAMC3, FGF7, NTNG1, ATRNL1, ONECUT2, PTCH1, STX2, LAMA2, TMEM176B, FGFR2, LAMC1, DGCR2, AGRN, NTNG2, MEIS1, FGF9, TMEFF2, GREM2, ASXL3, PDGFA, PBX4, FGF17, NRP1, MEIS2, COL18A1, MEIS3P1, CCL2, ITGA2, MEIS3, ITGAX, VEGFC, GMNN, PHLDA2, BRAF, PBX3, FGD1,…	0.0436032	0.121767	0.376348	0.154433	0.453456
GO:0009408	response to heat	19	MAP2K7, CASQ1, RPS6KB1, IGF1, DNAJA3, NOS1, CXCL12, PIRT, EIF2B5, DNAJA4, MICB, SOD1, DNAJA1, EIF2B2, SST, TRPM2, MICA, TRPV2, PSIP1	0.0575603	0.12179	0.376348	0.1552	0.454801
GO:0003281	ventricular septum development	15	PDE2A, LRP2, LMO4, HES1, CNTRL, AP2B1, PAX8, TRIP11, SUFU, LUZP1, HEG1, HECTD1, PRDM1, SMAD6, MATR3	0.0217863	0.12214	0.376642	0.1336	0.433061
GO:0071260	cellular response to mechanical stimulus	40	PDE2A, FAS, SLC2A1, ITGA2, TNFRSF10B, PTGS2, RAC1, GOT1, CASP1, SLC9A1, CRADD, MAPK3, PTGER4, TLR4, ATP1A1, BMP6, CASP8AP2, MAP3K14, SCX, SLC38A2, BCL10, IL1B, AQP1, NPPA, KCNJ2, MAG, GADD45A, HDAC4, ARHGDIA, BAD, CNN2, TMEM150C, BAG3, MAP2K4, BNIP3, BAK1, RIPOR2, TLR3, NFKB1, GJA1	0.0534681	0.123075	0.378732	0.154	0.453456
GO:0006816	calcium ion transport	49	CACNA1A, CACNA1B, SLC3A2, STIM1, CACNG3, CACNB3, CAMK2A, PANX1, PKD1, CACNG8, CACNA1C, GRIN3A, CCR5, PRKCB, ITPR1, CCR1, ATP2C1, ATP2B2, TRPC4, RYR2, PPP3CA, TPT1, TRPC1, PSEN2, SLC8A2, TRPC5, CACHD1, KCNN4, TRPM2, STIM2, CORO1A, EFHB, PKD2, ANXA6, CACNA1E, CACNG6, RYR1, CACNA2D3, BSPRY, EPM2A, CACNA2D1, CHRNA4, SLC8B1, TRPM7, TRPC3, SLN, RAMP3, CACNG7, RYR3	0.0178328	0.12362	0.379617	0.127333	0.427538
GO:0051592	response to calcium ion	31	PCDH15, TTN, PPP3CA, MTTP, ACTG1, CCND1, SLC25A13, DUSP1, SLC25A12, CAPN3, CALM1, CALM2, S100A16, CACNG2, SPARC, TRPC1, ITPR3, CALM3, GDI1, PTGES, ANXA11, HOMER1, TNNT2, TRPC3, ADAM9, BAD, PCSK1, ENTPD6, PENK, SEC31A, ALG2	0.0455954	0.124323	0.38044	0.1411	0.443457
GO:0006520	cellular amino acid metabolic process	15	PTS, SRR, GOT2, BPHL, GGT5, GLUD2, QDPR, GLS2, GSS, HDC, SDSL, PEPD, GLUD1, GGT1, SLC16A2	0.0502142	0.124404	0.38044	0.153767	0.453456
GO:0070979	protein K11-linked ubiquitination	14	CDC26, ANAPC10, FZR1, CDC16, UBE2S, RNF26, ANAPC11, ANAPC4, CDC27, UBE2D4, UBE2A, UBE2E2, UBE2L5, UBE2B	0.0901502	0.124705	0.380515	0.153167	0.453456
GO:0032148	activation of protein kinase B activity	18	PINK1, MT3, GAS6, RICTOR, ADRA2C, OSBPL8, ANG, PRR5, IGF1, NTRK3, MLST8, NRG1, INSR, WNT5A, ITGB1BP1, ADRA2A, TXN, PDGFB	0.0752875	0.124945	0.380515	0.161267	0.46518
GO:0006654	phosphatidic acid biosynthetic process	22	GNPAT, LCLAT1, DGKH, GPD1, AGPAT4, GPAT3, DDHD2, DGKB, GPD1L, DGKI, AGPAT3, DGKD, DDHD1, PNPLA3, PLA2G4A, AGPAT1, LPCAT1, DGKA, PLD6, DGKG, LPCAT4, PLA2G5	0.0180038	0.125857	0.382501	0.1278	0.42756
GO:0022617	extracellular matrix disassembly	29	MMP15, PBXIP1, LCP1, SH3PXD2B, KLK5, LAMC1, CTSK, CAPN1, ADAM8, KIF9, ADAM15, CD44, TLL1, CAPNS1, ADAMTS4, MMP16, TIMP2, TIMP1, WASHC1, TLL2, ADAMTS5, CTSV, NOXO1, MMP14, PRSS2, CTSL, KLK7, PRSS1, CAPNS2	0.0565505	0.126234	0.382858	0.156	0.456238
GO:0030282	bone mineralization	26	FGFR3, ERCC2, TMEM38B, ZBTB40, SLC24A3, FGFR2, ZMPSTE24, FBXL15, PTGS2, PKDCC, COL1A2, COMP, PTN, ATF4, LGR4, KLF10, PTH1R, SMPD3, RSPO2, CLEC3B, MINPP1, ALPL, PTHLH, FGR, ASGR2, GPNMB	0.0516597	0.126535	0.382983	0.159733	0.462568
GO:0046579	positive regulation of Ras protein signal transduction	15	KITLG, RASGRP1, RASGRF1, NRG1, ARPP19, IGF1, JAK2, HRAS, VAV1, SHC1, RAPGEF1, LRRC59, RASGEF1A, LYN, DGKI	0.0509746	0.126929	0.38312	0.147667	0.452432
GO:0046856	phosphatidylinositol dephosphorylation	21	MTMR11, INPP5J, MTMR12, MTMR4, INPP5A, SYNJ2, INPP5D, INPP4B, SACM1L, FIG4, MTMR2, INPP5E, MTMR3, INPP5K, INPP5F, SYNJ1, MTMR9, PIP4P2, TPTE, INPP5B, OCRL	0.0566534	0.1271	0.38312	0.135267	0.435334
GO:0007586	digestion	11	PRSS1, AKR1C1, SST, GUCA2B, PRSS2, PIR, CCK, CLPS, PRSS3, LRCOL1, PPARGC1A	0.0966936	0.128051	0.385199	0.1636	0.468245
GO:0016540	protein autoprocessing	11	F12, CTSL, OMA1, KLK6, PIDD1, PCSK1, SPRTN, FXN, PARP1, HTRA2, CASP1	0.0537329	0.128504	0.385286	0.1516	0.453456
GO:0006693	prostaglandin metabolic process	11	HPGD, PTGES, ZADH2, AKR1C1, AKR1C4, AKR1B1, AKR1C3, PTGR1, GSTM1, PTGR2, GSTP1	0.115695	0.128755	0.385286	0.1606	0.464165
GO:0017157	regulation of exocytosis	22	RAB10, RAB3B, RIMS2, RAB15, CPLX1, SYT1, STX1B, STX1A, RAB3D, RPH3AL, RAB3C, PCLO, NSF, RAPGEF4, STXBP5L, CPLX2, RALA, RAB13, RAB12, LGI3, STXBP5, RAB8B	0.0555147	0.129092	0.385286	0.154	0.453456
GO:0006479	protein methylation	15	ETF1, EEF1AKMT1, PRMT1, LCMT1, BTG1, ARMT1, HEMK1, METTL21A, EEF1AKMT2, FAM98B, DNMT3A, FAM98A, PCMT1, SNRPD3, PRMT2	0.0616979	0.129126	0.385286	0.1575	0.459713
GO:0018105	peptidyl-serine phosphorylation	74	MARK1, TLK2, MAPK7, BRSK1, MAPK1, PDK3, RPS6KA2, CAB39, MAP3K10, DCLK2, PRKCB, WNK1, PRKCA, PRKD1, IKBKB, CAMK1, CAMK1D, ILK, MAST4, ULK3, MKNK2, CAMK2D, BRSK2, CDK5, CAMK1G, CAMK4, STK39, MAPKAPK2, CAMK2A, PDGFB, MKNK1, DYRK4, DCLK1, RPS6KB1, TLK1, PRKCG, LRRK2, PINK1, GAS6, RPS6KA4, DYRK2, RICTOR, PRKCD, PKN2, SYK, CHUK, DYRK3, MAPK3, UHMK1, ROCK1, TNKS, ROCK2, LMTK2, ULK2, PLK2, TTBK2, RPS6KA3…	0.0198076	0.129541	0.385574	0.133167	0.433061
GO:0000902	cell morphogenesis	40	CAP2, SLC39A3, CDH8, CAP1, CAPZB, SIDT2, LST1, ADAM8, PDPN, WNT3, FRY, HGF, MSX1, ILK, SHROOM3, NRG1, AP3B1, LIPA, PTPRO, STK4, CDH6, DCHS1, WDR19, IL7R, PSMB10, CLU, CDH22, ITPR1, CDH10, CDH9, ADD1, NCKAP1, CDH12, KLF2, FRYL, CYFIP1, ARHGEF28, CDH11, TBCC, CDH7	0.0254929	0.130406	0.385574	0.1415	0.443768
GO:0030574	collagen catabolic process	12	MMP14, MMP15, KLK6, CTSD, ADAM15, COL19A1, PEPD, COL13A1, CTSL, MMP16, CTSK, PRSS2	0.0646344	0.130444	0.385574	0.1469	0.452047
GO:0048015	phosphatidylinositol-mediated signaling	31	NPR3, PITPNM2, PIK3CA, PLCB4, PLCL1, PLCE1, OGT, PLCH2, PLCB2, PDGFRA, IRS1, KCNH1, PIK3R2, GPR143, EZR, PLCH1, INPP5F, PLCD3, IGF1, PIK3R1, PIRT, PLCB1, PIK3CD, GSN, FGFR1, CSF1R, RPS6KB1, CA8, PIK3CB, PLCD4, PI4KA	0.0276091	0.13045	0.385574	0.144233	0.447556
GO:0001890	placenta development	10	HSP90AB1, ASCL2, PPARG, ANG, NDP, RTCB, CDKN1B, SOD1, PHLDA2, DCN	0.108568	0.13071	0.385574	0.1679	0.47602
GO:0032355	response to estradiol	53	CTNNB1, CALR, MYC, DNMT3A, NQO1, OXTR, SOCS2, MBD2, NCOR2, ADCYAP1R1, GPI, GHR, RBBP8, BAD, CYP1B1, GPX4, IGFBP2, MAP1B, PTN, ASS1, DNMT3B, HTR5A, CDKN1B, WNT7A, HPGD, PTGS2, GGT1, PCNA, KCNJ11, GJA1, EEF2, NR2F2, RGS9, PTCH1, PENK, WFDC1, CCND1, DUSP1, GGT5, ENDOG, CD38, ESRRA, OGG1, CRYAB, ARPC1B, CASP3, PDGFA, STXBP1, ARNT2, GSTP1, MMP15, OPRL1, ANXA1	0.0239444	0.130792	0.385574	0.142867	0.446156
GO:0051225	spindle assembly	18	TUBGCP5, HAUS4, TUBB, NEK6, MAPRE2, MAP9, RPS3, GOLGA8A, TUBGCP4, STARD9, GOLGA2, MAPRE1, HAUS8, CEP63, TUBGCP3, TNKS, HAUS3, HAUS7	0.0454848	0.131256	0.386171	0.147967	0.452432
GO:0016055	Wnt signaling pathway	101	CCND1, GPC4, DAB2, VPS35, DKK3, ZNRF3, BTRC, SOX17, LEF1, RNF43, NKD2, VPS29, TNKS, WNT4, CD24, ZRANB1, DRD2, MACF1, TLE1, MARK1, FZD2, CALCOCO1, RSPO4, WNT2B, TNIK, PLCG2, DACT1, WNT5A, BCL7B, WLS, PKD1, RSPO3, WNT6, TLE4, WWOX, LDB1, CPE, KREMEN2, WNT10B, SNX3, CDK14, FERMT2, TMEM88, DACT3, SFRP1, RNF138, TLE2, DRAXIN, FZD4, CTNNBIP1, DVL1, TRABD2A, DDB1, DVL2, RPS27A, GID8, CUL3, ADGRA2, NDP, …	0.0260459	0.132023	0.38625	0.166667	0.475177
GO:0032006	regulation of TOR signaling	11	RRAGC, TREM2, FBXO9, TMEM127, RRAGB, ZMPSTE24, GBA, GNA12, TBCK, GPAT3, ITFG2	0.0326344	0.132174	0.38625	0.138567	0.438615
GO:1901381	positive regulation of potassium ion transmembrane transport	23	KCNN2, KCNJ3, KCNJ2, KCNN3, RGS7, KCNJ4, NOS1AP, KCNJ5, EDN3, AKAP7, KCNJ12, KCNE5, KCNJ16, KCNMB2, GNG2, KCNMB1, OPRK1, KCNQ1, KCNH2, KCNMB4, GABBR1, AKAP6, KCNN4	0.073324	0.132443	0.38625	0.175667	0.482184
GO:0050690	regulation of defense response to virus by virus	15	PACS1, ARF1, AP1S1, RAC1, CD8B, AP1M1, AP1S3, B2M, AP2B1, AP2S1, AP1S2, ATP6V1H, AP2M1, HCK, CD247	0.0896351	0.132644	0.38625	0.1626	0.466289
GO:0010592	positive regulation of lamellipodium assembly	11	NCKAP1, PLCE1, RAC1, PIK3R1, BRK1, HDAC4, CYFIP1, ARPC2, CDC42, PIK3CA, AVIL	0.0432675	0.132978	0.38625	0.144567	0.447556
GO:0000278	mitotic cell cycle	69	PLK2, CIT, TUBG2, DNMT3A, TUBGCP3, CLIP1, DIS3L2, TUBGCP5, MCPH1, WAPL, TUBD1, HGF, CDK11A, TUBB8, NUDT15, MYB, TUBE1, MYBL1, PPP1R12A, RGS14, KIF22, PPP2R2D, TUBA4A, TUBB4B, PRDM5, PBRM1, USP3, CENPF, TUBB3, TUBB2B, TUBB2A, TUBA1A, CDT1, CLTCL1, TUBGCP4, PLK5, NEK4, TADA2A, CDC6, CDCA5, ENSA, NUP88, TBCD, GEM, VCPIP1, CUL3, TUBB, USP16, CDC14A, ARPP19, KIF15, TTYH1, CENPC, CDC14B, CETN2, RAN, TU…	0.0283323	0.133096	0.38625	0.135867	0.435898
GO:0032024	positive regulation of insulin secretion	27	TM7SF3, LRRC8A, NNAT, GLUD1, TRPM2, SIRT3, GPER1, PCK2, PFKM, TCF7L2, ISL1, GJA1, SOX4, RBP4, TARDBP, DOC2B, PSMD9, SERP1, JAK2, PFKFB2, MYRIP, TRH, ACSL4, RPH3AL, CD38, MCU, BAD	0.0446936	0.133117	0.38625	0.152567	0.453456
GO:0006909	phagocytosis	33	PIP5K1C, ICAM3, ANXA11, ABCA7, RUBCN, C1orf43, RAB11FIP2, ANXA3, ITGB1, JMJD6, LEPR, ELMO2, MET, ELMO3, KIAA1109, TLR4, ICAM5, MERTK, P2RY6, ITGB2, LYST, CORO1A, MST1R, GAS6, LDLR, CDC42SE2, PECAM1, TUSC2, CDC42SE1, ANXA1, PIK3CA, TYRO3, ADORA1	0.0258934	0.134311	0.388948	0.138667	0.438615
GO:0090263	positive regulation of canonical Wnt signaling pathway	78	LGR6, HHEX, NFKB1, VCP, USP47, DACT1, PSMB5, PSMC3, PSMB6, ILK, WNK1, FGF9, WNT10B, ARNTL, PSMC2, BAMBI, LYPD6, JUP, RSPO2, SEM1, PPM1B, TBL1X, FZD9, GPC5, DDX3X, SOX4, PSME1, PSMD2, TNKS, PSMD4, RSPO3, WLS, PSMB7, AMER1, PSMD8, PSME3, PSMA6, LRRK1, PSMA5, TTC21B, TMEM9, LRRK2, GSKIP, JRK, SFRP1, FGFR2, PSMD1, PSMD7, PSMA7, SMAD3, UBR5, UBE2B, PSMD12, PSMB2, PSMD6, ADGRA2, RNF220, FGF2, USP8, PPM…	0.060585	0.134983	0.389885	0.170033	0.477389
GO:0042391	regulation of membrane potential	62	CHRNA2, GABRA2, GABRB2, GABRA5, NTSR2, POPDC3, CACNA1G, KCNH1, GRIK3, KCNH7, SLC1A6, CHRNA6, GABRG1, CHRNA4, DLD, GLRA2, NEDD4L, ASIC1, GABRB3, GABRA1, HCN1, KCNJ11, GABRD, KCNH4, SLC39A8, PXK, GABRB1, RIMS2, CNIH2, KCNH2, DLG1, RIMS3, LRRK2, CHRNB1, RIMS1, GABRE, POPDC2, RIMS4, GABRA3, CACNA1H, ACTN2, KCNH6, HTR3B, HCN3, SLC4A8, CHRNA3, GABRA4, KIF5B, WWP2, HCN2, GABRG3, KCNA5, GLRB, ATP1A4, GAB…	0.037388	0.135164	0.389885	0.143667	0.447556
GO:0042273	ribosomal large subunit biogenesis	13	RPL35A, RPL5, NIP7, NOP16, NVL, HEATR3, RPF2, RPL7, RPL26, ZNF622, MRTO4, GTF3A, RRS1	0.0887539	0.136036	0.391236	0.168733	0.47602
GO:0060071	Wnt signaling pathway, planar cell polarity pathway	48	PSMB5, PSMD2, PSMD12, FZD1, CELSR3, DVL1, FZD6, PSMA6, PSMB1, PSMD1, PSME2, PSMC1, SEM1, PSMD4, PSMA7, PFN1, RAC1, WNT7A, PSMD9, PSMB10, PSMB2, PSMB8, PSMD8, VANGL2, AP2S1, FZD3, DVL2, FZD2, PSMB7, PSMC3, PRICKLE2, PARD6A, PSMD7, PSMB6, PRICKLE1, CDC42, AP2B1, TIAM1, PSMC2, AP2M1, GPC4, WNT5A, FZD4, PSMD6, FZD7, PSME3, PSME1, PSMA5	0.101803	0.136257	0.391236	0.172867	0.478958
GO:0009617	response to bacterium	31	CCDC80, RGS1, SCN7A, NFIB, MACROD2, DGKB, CYP2E1, CFD, FKBP5, TMEM255A, RAB29, NOS2, LPL, BNIP3, GPM6A, HERC6, ADGRL2, ADAMTS9, FUCA2, CCL2, TMEM229B, PYGL, BAIAP2, SNX3, SERPINB9, CEP192, FAM20A, DHX58, CCDC186, C3, CLPS	0.0573922	0.136428	0.391236	0.173833	0.480732
GO:0038095	Fc-epsilon receptor signaling pathway	62	LCP2, MAP2K7, PSMA6, SHC1, LAT2, SKP1, FOS, PSMD2, LYN, PSMC3, IKBKB, PIK3CA, JUN, RAC1, MAPK3, PSMD12, PSMD6, PSMD1, PSMD4, PSME2, NFATC1, PAK1, PSMC2, PIK3R1, BTRC, NFKB1, PSMD9, LAT, PSMB8, MAPK10, PSMB7, PSMC1, CALM1, CHUK, PSME1, VAV1, BCL10, PSMB5, VAV2, PIK3CB, PSMD8, VAV3, PPP3CB, PSMA7, PPP3R1, SOS1, TAB3, PSMD7, SEM1, MAPK1, NFATC3, PPP3CA, PSME3, PLCG2, PSMB2, SYK, PSMB1, PSMB10, PSMA5…	0.0780956	0.136937	0.391932	0.1722	0.478472
GO:0072593	reactive oxygen species metabolic process	19	BCL2, SESN1, PRDX4, NDUFS1, BNIP3, PDGFB, CYB5R4, PLA2R1, NDUFA13, PMAIP1, SFTPD, LRRK2, SOD1, GLS2, RFK, ATP5IF1, IFI6, NDUFS3, VAV1	0.0569807	0.138348	0.395147	0.166033	0.474289
GO:0043687	post-translational protein modification	154	DDB1, ASB8, TF, FBXW5, ASB2, FBXO9, KLHL3, APOE, TNC, KLHL41, PSMA5, CALU, DCAF4, SUMF1, VGF, DCUN1D3, FBXO44, WSB1, DDA1, FBXL16, RBBP7, COPS4, FSTL1, PENK, STC2, HSP90B1, PSMD7, RAB11A, KLHL2, DCAF5, KLHL25, CUL2, SUMF2, COPS5, FBXO40, KLHL11, ASB5, FBXO15, CCDC8, FBXL15, PSME2, ASB13, AHSG, KLHL20, GOLM1, FBXO32, LMO7, CDH2, SPARCL1, CUL3, FN3KRP, PTP4A2, PSMC1, LAMB1, BTBD1, PSMD2, VWA1, LAMC…	0.0584955	0.138596	0.395147	0.172367	0.478472
GO:0006936	muscle contraction	54	TPM3, TMOD3, MYBPC1, KCNIP2, TMOD1, SNTA1, MYL6B, P2RX6, CRYAB, MYH7, UTRN, MYL12B, MYL12A, SLC8A1, OXTR, SLC6A8, ANKRD2, MYL6, TNNT2, CALM1, VCL, RYR1, GAMT, TPM1, ITGA1, CACNA1H, MYBPC2, MYOM2, HSBP1, ITGB5, CHRNB1, SNTB1, MYL5, MYLK, TNNI3, SORBS3, CKMT2, ACTA1, TTN, GJC1, MYOF, TNNT1, SCN7A, MYOM1, PXN, HRC, FXYD1, SORBS1, HCN4, CALD1, KCNJ12, SLMAP, ACTN2, NOS1	0.0773726	0.139848	0.397548	0.178967	0.485845
GO:0048489	synaptic vesicle transport	12	CDK5, LIN7A, SYNJ1, SNCA, TMEM230, SNAPIN, DPYSL2, NLGN1, KIF5B, KIF5C, KIF5A, CTNNB1	0.0303637	0.139978	0.397548	0.1285	0.42756
GO:0046697	decidualization	14	LIF, PTN, PPARD, NDP, CTSV, ASH1L, GJA1, TPPP3, CITED2, PTGS2, MAPK1, SPP1, STC2, MAPK3	0.034037	0.140667	0.398103	0.1723	0.478472
GO:0046835	carbohydrate phosphorylation	12	NAGK, XYLB, RBKS, GALK2, PFKM, PFKFB2, EPM2A, FGGY, GNPTG, TKFC, GNPTAB, HK2	0.0497062	0.140775	0.398103	0.168733	0.47602
GO:0007059	chromosome segregation	32	PMF1, RGS14, DDX3X, NR3C1, ARL8A, BRCA1, CENPW, TOP1, CENPF, RPS3, USP9X, ERCC2, CDT1, ARL8B, TLK2, SLC25A5, MIS18A, CENPN, NUMA1, TLK1, NDE1, NEK6, MMS19, SRPK1, TOP3B, PHF13, NTMT1, SKA2, UBE2I, CENPC, NEK11, NDEL1	0.0321473	0.1412	0.398103	0.171733	0.478472
GO:0043161	proteasome-mediated ubiquitin-dependent protein catabolic process	92	SIRT1, ZNRF1, TNFAIP1, PSMD12, PSME1, SIAH2, FBXW5, KCTD10, RMND5B, PSMB6, AGAP3, RMND5A, PCNP, PELI1, ZFAND2A, ANKRD9, HECW1, PSMB8, UBE2B, DERL1, WDR26, PSME2, PSMB1, BTRC, PSMB2, ARNTL, TBL1X, TRIM71, PSMB5, ATXN3, COP1, TRIM13, SIAH3, DCAF11, NHLRC1, PCBP2, PSMB7, PSME3, TOPORS, PSMD7, SEM1, PSMC1, MAEA, SPSB2, UBE4B, KLHL20, KLHDC3, PSMD1, IFI27, NEDD4L, PSMD4, CUL3, NSFL1C, SPSB3, PSMC3, TR…	0.058224	0.141494	0.398103	0.171567	0.478472
GO:0061418	regulation of transcription from RNA polymerase II promoter in response to hypoxia	34	PSMD6, PSMB10, PSMD7, PSMB8, PSMD1, RPS27A, EGLN1, PSME3, PSMA7, EGR1, PSMB6, PSMC1, PSMB1, PSMD12, UBA52, PSMB5, PSMD9, PSMA6, PSMB2, SEM1, ELOB, PSME1, PSMA5, CUL2, PSMD8, HIGD1A, PSME2, VEGFA, PSMB7, PSMC2, PSMD4, PSMD2, PSMC3, STOX1	0.128698	0.141848	0.398103	0.1792	0.485845
GO:2000300	regulation of synaptic vesicle exocytosis	38	SYN1, ADORA2B, CALM2, CALM1, RIMS1, LRRK2, PRKCG, DRD1, RIMS2, APBA1, ADCY1, DRD2, PREPL, PPFIA2, GIT1, HTR2A, BACE1, GRIN3A, CHRNA6, GIPC1, ADRA1A, DTNBP1, STXBP5L, RIMS4, WNT7A, DVL1, PRKCB, STXBP5, CSPG5, ADRA2A, PFN2, CHRM2, RIMS3, SYP, DGKI, CALM3, SNAPIN, CASK	0.0513648	0.141956	0.398103	0.154267	0.453456
GO:0071480	cellular response to gamma radiation	12	CHEK2, MAP3K20, TSPYL5, ELK1, TMEM109, EGR1, CRYAB, ZMPSTE24, RPL26, HRAS, TLK2, GTF2H5	0.0343741	0.142064	0.398103	0.148867	0.452432
GO:0006914	autophagy	70	BECN1, SH3GLB1, WDR41, TIGAR, CHMP1B, TECPR2, ATG7, C9orf72, DRD2, PRKAA2, ATP13A2, CHMP2A, ULK1, MAP1LC3B, SIRT2, PHF23, RMC1, USP10, RAB33B, DRAM1, LRSAM1, RAB39B, GPR137, VPS11, HMGB1, ATG5, TFEB, ULK2, RAB24, TMEM208, CHMP4A, ATG101, DAP, RAB12, CHMP4B, LRRK2, GBA, TBC1D14, GABARAP, NHLRC1, OPTN, DEPP1, WDFY4, TMEM39A, FOXO1, ATG4D, SEC16A, SBF2, ULK3, CLEC16A, XBP1, ITGB4, VCP, CD84, SUPT20H…	0.0313679	0.142537	0.39867	0.1689	0.47602
GO:0030838	positive regulation of actin filament polymerization	23	NCK2, HCK, SNX9, CARMIL1, NCKAP1, CDC42EP3, CDC42EP4, PFN2, DLG1, RICTOR, ARPC2, NCK1, NPHS1, CDC42EP2, FMN1, BAIAP2, EVL, FCHSD2, BAIAP2L2, PFN1, PYCARD, TENM1, MLST8	0.0483945	0.142868	0.398841	0.1623	0.466289
GO:0042755	eating behavior	13	ATP8A2, OPRK1, TRH, OPRM1, OXTR, CCK, UCHL1, NPY5R, OPRL1, CPT1A, BBIP1, ACE, NMU	0.109423	0.144032	0.40047	0.176467	0.483479
GO:0045736	negative regulation of cyclin-dependent protein serine/threonine kinase activity	12	CDKN2C, IPO5, CDKN1C, CEBPA, NR2F2, CDKN2A, CASP3, HEXIM1, HHEX, CDKN1B, CDKN2D, IPO7	0.0307138	0.144049	0.40047	0.159067	0.462454
GO:0006665	sphingolipid metabolic process	15	CERS4, GBA, SERINC1, SERINC3, FADS3, AGK, GAL3ST1, SPTLC1, SMPD3, TEX2, SPHK2, CERS1, SAMD8, SPHK1, CERK	0.0708358	0.144443	0.40047	0.1816	0.485845
GO:0050731	positive regulation of peptidyl-tyrosine phosphorylation	46	FGF7, PDGFB, LIF, ENPP2, CNTN1, CD81, PRNP, MIF, NRP1, THBS4, MLST8, LRP8, KITLG, HGF, ACVR1, ANGPT1, SYK, GFRA1, TNK2, CD44, IL15, JAK2, CSPG4, EFNA5, HCLS1, PTPRJ, SEMA4D, VEGFA, IGF1, TREM2, IL6R, CD74, PECAM1, RELN, LRRK1, GHR, RIPK2, RICTOR, BMP6, NRG1, CCK, PLCG2, PTPRC, ADNP, HTR2A, TNFRSF14	0.0515609	0.144539	0.40047	0.180433	0.485845
GO:0038061	NIK/NF-kappaB signaling	33	PSMC3, PSMD1, PSMA7, PSMD2, PSME1, CHUK, PSMB6, PSMD12, PSMD9, PSMB8, PSME3, BTRC, REL, PSME2, PSMB5, PSMA5, BIRC3, PSMC2, MAP3K14, ALK, PSMA6, PSMC1, PSMB1, PSMD8, SEM1, PSMB2, RELB, PSMD6, PSMD4, SKP1, PSMB7, PSMD7, PSMB10	0.120707	0.145729	0.403011	0.1819	0.485845
GO:0006814	sodium ion transport	33	SLC38A3, ATP1B3, SLC10A4, SLC5A11, SLC38A7, FXYD1, SCN4B, SCN9A, SLC17A8, NDUFA9, COMMD9, SLC5A4, SCN7A, FGF13, SLC5A6, SLC38A2, SCN3A, SLC9A5, SCN3B, ASIC1, SLC38A1, SCN1A, SLC4A11, SLC17A6, ATP1A4, SCN1B, SCN2A, MFSD4B, ATP1B1, SCN8A, SLC22A4, NEDD4L, SLC38A11	0.0312986	0.146611	0.403233	0.158967	0.462454
GO:0031145	anaphase-promoting complex-dependent catabolic process	44	PSMB6, PSMD9, FBXO31, ANAPC15, CDC16, PSMD12, UBE2D1, PSMD4, PSMB8, PSMA7, UBA52, ANAPC4, PSMC3, RPS27A, CUL3, FZR1, UBE2S, PSME2, PSMB10, PSMD6, ANAPC10, SEM1, PSME3, PSMD7, RNF7, PSMC1, CDC27, PSMB7, PSMA6, BUB3, CDC26, PSMD2, PTTG1, PSMD8, PSMB5, PSME1, PSMB2, PSMD1, PSMC2, ANAPC11, RB1, CCNB1, PSMB1, PSMA5	0.102427	0.146712	0.403233	0.1828	0.485845
GO:1901990	regulation of mitotic cell cycle phase transition	43	PSMD8, DDB1, PSMC1, ANAPC4, UBE2S, PSMB5, PSMD12, PSME1, CDC16, PSMC2, PSMD9, ATAD5, PSMA7, PSME3, PSMD6, FZR1, CDC27, PSMB6, ERCC2, NEK11, ANAPC10, PSMC3, PSME2, PSMD1, PSMA6, PSMD7, PSMD2, PSMB10, BTRC, ANAPC11, SKP1, UBE2D1, PSMB8, PSMA5, CDC26, ANAPC15, PSMD4, BUB3, SEM1, PSMB1, PSMB7, PSMB2, CCNB1	0.10832	0.146858	0.403233	0.182033	0.485845
GO:0006612	protein targeting to membrane	30	ZDHHC11, ZDHHC24, ZDHHC18, NACA, VPS37D, ZDHHC21, ZDHHC14, AQP11, VPS37B, ADORA1, RABGEF1, RAB3IP, SEC63, ZDHHC4, GOLGA7B, MICALL1, ZDHHC20, ZDHHC22, SDCBP, ATG3, CACNG2, ZDHHC2, NACAD, ZDHHC3, RTP1, VPS37C, PRKCI, PARD3, ZDHHC23, ZDHHC12	0.0431558	0.146904	0.403233	0.182933	0.485845
GO:0048147	negative regulation of fibroblast proliferation	12	SOD2, GSTP1, SKI, FTH1, NUPR1, SFRP1, IFI30, PAWR, DACH1, MYC, MED31, TRIM32	0.0652284	0.147337	0.403372	0.185967	0.486368
GO:0030166	proteoglycan biosynthetic process	11	IGF1, ACAN, XYLT2, CHST8, GAL3ST4, CSGALNACT1, CHST11, B3GALT6, CHST9, XYLT1, CHST12	0.0544464	0.147502	0.403372	0.1805	0.485845
GO:0048701	embryonic cranial skeleton morphogenesis	15	SMAD2, MMP14, TGFBR1, MMP16, GNAS, TBX1, WDR19, PRRX1, ALX3, RUNX2, FGFR2, PDGFRA, TWIST1, SLC39A3, SMAD3	0.0377425	0.148312	0.404836	0.181433	0.485845
GO:0001947	heart looping	30	MESP1, CCDC103, BBS5, IFT57, IFT172, BBS7, MKKS, ZIC3, SOX17, CCDC39, MEF2C, AHI1, SMO, GJA1, VANGL2, ARL13B, C2CD3, NDRG4, FOLR1, WNT5A, TBR1, CITED2, PKD2, APLNR, SRF, MICAL2, OVOL2, ASB2, SUFU, SMAD3	0.0244689	0.148787	0.404926	0.161767	0.465711
GO:0050830	defense response to Gram-positive bacterium	33	RPL39, FGR, PPP1R11, FAU, IL6R, CARD9, GBP2, TAC1, RIPK2, HAVCR2, VIP, IL7R, CHGA, TNF, SEH1L, PYCARD, B2M, LYG1, TIRAP, TNFRSF14, NPY, ROMO1, MR1, RNASE6, DMBT1, HMGB2, MPEG1, GBP4, SSC5D, LCE3C, ANG, ADM, TLR2	0.0567546	0.148894	0.404926	0.1835	0.485864
GO:0050852	T cell receptor signaling pathway	86	MOG, CACNB3, PSMD1, SKP1, PSMA6, EIF2B2, FYB1, DENND1B, PSMB5, BTN2A1, INPP5D, HLA-DRB1, LAT, NCK1, BTN3A3, EIF2B5, BTNL9, PAG1, PSMD9, CHUK, WNK1, PSMB1, SKAP1, PSMA5, PSMC1, THY1, HLA-DPB1, THEMIS, BTRC, STOML2, HLA-DRB4, BRAF, CD247, PIK3CA, PSMB7, RFTN1, NFKB1, BCAR1, PLCG2, HLA-DRA, PSMD12, PDE4B, PAK1, BTN3A2, MAPK1, PIK3CD, SPPL3, HLA-DRB3, BCL10, CBLB, BTN2A2, PSMD6, THEMIS2, PTPRC, PSMB8…	0.0615894	0.149443	0.405672	0.185867	0.486368
GO:0006783	heme biosynthetic process	13	TSPO, ALAS1, ABCG2, FLVCR1, SRRD, FXN, TMEM14C, ATP5IF1, UROS, PGRMC1, HMBS, ALB, NFE2L1	0.0826092	0.149754	0.405767	0.193467	0.486973
GO:0097421	liver regeneration	18	MYC, GFER, PNPT1, PCNA, TNF, HMOX1, CPT1A, SULF2, RGN, PTPN3, CEBPB, SRSF1, GLI3, RPS15, GLI1, CCND1, SRSF5, PTCH1	0.0189941	0.150323	0.406561	0.168633	0.47602
GO:0043330	response to exogenous dsRNA	12	DHX36, MAPK1, TICAM1, SLC3A2, RIPK2, RFTN1, TLR3, CARD9, MAPK3, NFKBIA, DDX1, KCNJ8	0.0649013	0.151096	0.40674	0.182	0.485845
GO:0051642	centrosome localization	10	IFT20, SUN1, NDE1, SUN2, KIF5B, NUBP1, INTS13, NDEL1, TMEM201, RANBP2	0.0860955	0.151353	0.40674	0.181433	0.485845
GO:0046628	positive regulation of insulin receptor signaling pathway	10	ERFE, PAK1, SIRT1, GNAI2, IRS1, ZBTB7B, C1QTNF12, SORBS1, SORL1, OSBPL8	0.0262433	0.151531	0.40674	0.1828	0.485845
GO:0007568	aging	93	HTRA2, BAK1, ASS1, GNRH1, ATG7, DNMT3A, ENDOG, UCP3, BCL2A1, MAPK1, FOXG1, CDKN1C, RPN2, ATP8A2, EDNRB, MAPK3, NUDT1, IL15, SOD1, TIMP2, DLD, HMGCR, KYNU, EIF2B5, SOD2, NPY5R, KCNMB1, GCLM, TSPO, BECN1, NPY, CNR1, GLRX2, IGFBP5, CD68, GSS, TIMP1, PPP1R9A, GSN, LITAF, CTNNA1, ITGB2, IRAK1, ATP2B1, JUN, DCN, AMH, TFRC, ELAVL4, RPS6KB1, FADS1, PTH1R, ENO3, SIRT3, NAPEPLD, ADRA1A, HTR2A, ERCC2, ACE, …	0.0438409	0.151581	0.40674	0.184767	0.486368
GO:2000179	positive regulation of neural precursor cell proliferation	12	PROX1, GNAI2, LHX2, NR2E1, TOX, MDK, NAP1L1, INSM1, ASCL1, FZD9, ADGRG1, ELL3	0.0557537	0.151887	0.40674	0.1596	0.462568
GO:2001235	positive regulation of apoptotic signaling pathway	13	INHBB, CTSC, PRKCD, MAGED1, TPD52L1, CTSH, CRADD, RPS3, JAK2, TGFBR1, NKX3-1, APAF1, FAS	0.042185	0.152187	0.40674	0.175267	0.482184
GO:0051281	positive regulation of release of sequestered calcium ion into cytosol	11	APLNR, CAPN3, GPER1, DRD1, CASQ1, NTSR1, CEMIP, SNCA, THY1, AKAP6, TRPC1	0.0689737	0.15282	0.40674	0.1836	0.485864
GO:0043525	positive regulation of neuron apoptotic process	28	BCL2L11, PAK3, TNF, MAP2K4, NQO1, BACE1, ITGA1, PIN1, CDC34, CTNNB1, GRIK2, GRN, PRNP, CASP3, NUPR1, AIFM1, UBE2M, ASCL1, NQO2, CDK5, EPHA7, ATF4, HDAC4, BBC3, JUN, MYB, MAP2K7, CDC42	0.0488333	0.152991	0.40674	0.1858	0.486368
GO:0007584	response to nutrient	39	HMGCR, APAF1, LDHA, STAT1, TBXA2R, ACSL4, STAR, RPS6KB1, ENSA, CCL28, CNR1, IGFBP2, AHCY, AKR1C3, ARSB, UCP3, SLC8A1, GNAI2, SHANK2, TFRC, TTPA, DAD1, CYBB, AGL, OXCT1, CYP1B1, C2, SST, ERCC1, GCLM, ACSL3, ASS1, PPARG, NQO1, HMGCL, GNPAT, HAT1, OGT, COX4I1	0.0612162	0.153023	0.40674	0.180267	0.485845
GO:0045088	regulation of innate immune response	10	DHX58, APPL1, TREM2, N4BP1, BIRC3, FGR, TKFC, APOE, TIRAP, LRP8	0.0541024	0.153292	0.40674	0.1883	0.486937
GO:0002224	toll-like receptor signaling pathway	17	TRAF3, RPS6KA3, BCL10, SFTPA1, PLCG2, CTSL, HMGB1, IRAK1, TLR4, SFTPD, LY96, TLR3, AP3B1, CTSK, HSP90B1, TLR2, MAPKAPK2	0.0521118	0.15343	0.40674	0.184133	0.486368
GO:0051928	positive regulation of calcium ion transport	12	WFS1, STIM2, TSPO, HOMER1, MCHR1, CAMK2A, CREB3, ATP2B1, MYLK, CACNB2, CCR1, P2RX4	0.0460094	0.154187	0.40674	0.175333	0.482184
GO:0051453	regulation of intracellular pH	12	SLC4A8, SLC4A3, CA7, SLC9A7, ATP5F1B, CLN3, SLC9A5, SLC9A6, SLC4A2, HVCN1, SLC4A9, SLC9A1	0.0734209	0.154407	0.40674	0.1819	0.485845
GO:0019222	regulation of metabolic process	23	GPR6, MC1R, S1PR1, ABCA1, S1PR5, FDFT1, CNR1, HMGCS1, TIAM2, ME1, TNFRSF21, FADS1, G0S2, TXNRD1, HMGCR, ANGPTL4, TRIB3, FHL2, LPAR2, GLIPR1, ALAS1, RGL1, S1PR2	0.0691608	0.154513	0.40674	0.191633	0.486973
GO:0032722	positive regulation of chemokine production	22	DEFB131A, RIPK2, TICAM1, ADORA2B, HMOX1, TLR2, CSF1R, AIRE, IL4R, PYCARD, CARD9, EGR1, IL33, TLR4, LPL, CD74, WNT5A, IL6R, HAVCR2, AIF1, TNF, TLR3	0.0570007	0.154528	0.40674	0.181933	0.485845
GO:0050890	cognition	28	ADORA1, NSUN5, JAKMIP1, FAM107A, GPR155, NIPBL, SLC1A4, CHL1, CHRNA4, CHRM1, DGCR2, GNAS, GRM5, CYFIP1, C12orf57, TUSC3, SOBP, SLC8A2, TNF, LINS1, PTCHD1, MGAT3, RP9, HLA-DRA, HRH3, MFSD2A, CUX2, ST3GAL4	0.0260504	0.155453	0.408445	0.172367	0.478472
GO:0014068	positive regulation of phosphatidylinositol 3-kinase signaling	45	PDGFB, NTRK2, KIT, DCN, RELN, FLT3, SIRT1, PDGFRA, IGF1, UBE3A, FGR, AGAP2, TEK, INSR, TNF, PIK3CB, PDGFD, ANGPT1, HCLS1, TREM2, SEMA4D, PDGFA, VEGFA, NTRK3, PRR5, FGF2, HCST, NKX3-1, UNC5B, PRR5L, FLT1, MYDGF, PIK3CA, GPER1, PIK3R1, BECN1, LYN, PDGFC, JAK2, PPARD, RGL2, PIK3CD, FGFR1, FN1, HGF	0.0334648	0.156276	0.409878	0.193033	0.486973
GO:0010862	positive regulation of pathway-restricted SMAD protein phosphorylation	13	INHBB, SDCBP, DAB2, ACVR1, BMP8B, GDF10, LEFTY1, ACVRL1, PPARG, ACVR2A, TGFBR1, BMP6, INHBA	0.0548367	0.157302	0.411487	0.191333	0.486973
GO:0008053	mitochondrial fusion	10	MIGA1, MFN2, BAK1, CHCHD3, PARL, PLD6, THG1L, MFF, MFN1, FIS1	0.064687	0.157448	0.411487	0.188767	0.486973
GO:0007096	regulation of exit from mitosis	20	CDC14A, ANAPC10, CDC16, ANAPC4, NPM2, CDKN1C, ANAPC15, UBE2D1, RPS27A, BUB3, ANAPC11, SIRT2, CDC14B, CDKN1B, UBA52, CDC27, ANLN, UBE2S, CDC26, PPP1R9B	0.0443718	0.159225	0.415393	0.1911	0.486973
GO:0042326	negative regulation of phosphorylation	11	CDKN1B, CDKN1C, SIRT1, ANKLE2, INHBA, ROCK1, CDKN2A, CDKN2D, GRB10, DYNLL1, CDKN2C	0.025202	0.159645	0.415513	0.175667	0.482184
GO:0001836	release of cytochrome c from mitochondria	16	PMAIP1, MFF, BBC3, GGCT, FIS1, CLU, SOD2, BCL2, TIMM50, FZD9, BAK1, BID, JUN, IFI6, CCK, BAD	0.08403	0.159834	0.415513	0.1928	0.486973
GO:0042744	hydrogen peroxide catabolic process	12	HBM, GPX3, PRDX5, PXDN, HBQ1, PRDX4, HBZ, PRDX1, PRDX2, HBG1, PRDX6, PRDX3	0.116093	0.160452	0.416384	0.197733	0.494837
GO:0000187	activation of MAPK activity	57	AVPI1, DUSP6, CD81, GRM1, WNT5A, CD74, FGF2, ALK, MAPKAPK2, PIK3CB, MAP2K4, MAP2K2, MAP2K7, MAPK3, IL1B, MAP2K3, PLCE1, FPR1, TNF, STK39, GRM4, ITGA1, CXCR4, MAPK11, UBA52, KIT, LRRK2, CSPG4, INSR, IRAK1, SHC2, TAB3, PRDX2, MUC20, RET, ADORA2B, MAP2K5, NRG1, DUSP7, GNG3, GHR, RIPK2, NTRK3, S1PR2, SOD1, MAP2K1, IGF1, PTPRC, MAP2K6, SHC1, PEA15, RPS27A, TLR4, IGFBP6, ARRB1, HGF, MAPK1	0.0599058	0.161673	0.418123	0.198867	0.495965
GO:0032526	response to retinoic acid	23	GDAP2, CDKN2D, MICB, GJA1, SREBF1, IGFBP2, SLC10A3, SYNJ1, PTGES, ASCL1, TIE1, CTSH, RBP4, TFRC, DNAAF2, BMP6, CD38, SUZ12, PTCH1, PDGFA, RXRA, DUSP1, CYP26A1	0.0503539	0.161866	0.418123	0.206867	0.505081
GO:0051091	positive regulation of sequence-specific DNA binding transcription factor activity	54	FANK1, HCLS1, HDAC5, TRIM14, SRF, IL1B, SMAD3, NEUROD2, PINK1, NEUROD1, TRIM41, TRAF5, TRIM22, JUP, FZD2, WNT10B, TNFRSF11A, PLCG2, TRIM8, FZD4, PPARGC1B, PYCARD, PLPP3, TRIM62, HDAC4, KIT, MID2, TFDP1, PPP2R5B, FZD1, NDP, JMY, ARID5B, TNF, TRIM37, ANXA3, EDN1, DVL2, JAK2, TP53BP1, NKX3-1, TRIM26, PPARGC1A, BEX1, TRIM32, TRIM27, PPP3CA, CTNNB1, SAV1, CYTL1, TRIM52, RNF220, COPS5, PPARG	0.0177323	0.161979	0.418123	0.169367	0.476425
GO:0030041	actin filament polymerization	23	DIAPH1, GSN, ANG, DIAPH3, WASHC3, TTC17, MSRB1, PSTPIP1, ARHGAP6, WASF3, AIF1, HCLS1, WASF1, CORO7, FAM107A, GAS7, ARPC4, ARPC2, RAC1, MSRB2, SPIRE2, PREX1, JAK2	0.0602658	0.162257	0.418123	0.1916	0.486973
GO:0019369	arachidonic acid metabolic process	13	CYP1B1, FAAH2, PLA2G4A, CYP4Z1, GPX4, MGLL, MAPK3, EPHX1, ABHD12, ALOX5, ABHD6, FADS1, PLA2G4C	0.0771235	0.162932	0.418799	0.1942	0.48765
GO:0016310	phosphorylation	72	PRPS1, TOLLIP, EPHA7, EPHB2, PGK1, BCKDK, PAPSS2, PIP5KL1, MAPK3, CERK, PIP4K2A, GUK1, FN3KRP, PMVK, ALK, PRKCG, PRR5, NMRK1, PAPSS1, N4BP2, TPK1, RICTOR, CKMT2, TRRAP, SPHK2, PIP5K1C, IP6K2, AGK, GK, PPIP5K2, UCK2, SEPHS1, CKMT1A, CDK5, AK6, PRPS2, CKMT1B, COASY, NOL9, PANK3, GK3P, PGM2L1, PAK1, PI4K2A, PIP4K2B, XYLB, PIK3CD, PIK3CB, NADK2, PIP5K1B, TK1, RFK, TOP1, ETNK1, SPHK1, PHKA2, PANK1, PI…	0.0417304	0.163319	0.418799	0.1919	0.486973
GO:0016477	cell migration	119	RHOC, GPC5, SLC9A1, CDC42BPA, PBXIP1, SH3KBP1, NDEL1, TMEM18, NCKAP1, USP45, SYDE2, NANOS1, MAPRE1, RND3, GPC4, ITGB4, ITGB2, JUP, NCK1, CTNNA2, SPATA13, SNAI1, PPP1R9B, RHOQ, BCAR1, PRPF40A, PIK3CB, CD248, PIK3CD, CTNNA3, RPS6KB1, FLT1, ZRANB1, USP9X, RND1, CORO1A, STRIP2, CD151, ANG, SPDL1, ATRNL1, ITGB5, MERTK, LAMA3, RASGEF1A, LAMC1, TIAM1, NTNG1, PRKCI, MST1R, NCK2, RHOF, ADGRG1, ITGB8, VAV2…	0.0199646	0.163372	0.418799	0.1871	0.486937
GO:0048714	positive regulation of oligodendrocyte differentiation	12	PTPRZ1, TENM4, MDK, HDAC2, NKX2-2, RHEB, PPARG, IL34, ZNF365, TLR2, CXCR4, PTN	0.077807	0.164048	0.419314	0.199433	0.495965
GO:0001525	angiogenesis	114	THSD7A, ANGPTL2, UNC5B, VEGFA, FGFR2, HMOX1, ITGAV, YWHAZ, ACVR1, MFGE8, ATP5IF1, ATP5F1B, TBX1, ACTG1, PRKCA, NRCAM, RASIP1, TNFSF12, COL8A2, ANXA2, EPHB1, AMOTL1, APOLD1, WNT7A, ACKR3, MEIS1, TIE1, ADAM15, EMC10, SIRT1, PKNOX1, APLN, TMEM100, PLXDC1, CALD1, SOX17, PIK3CA, TGFBR3L, ANGPT1, PTGS2, FLT4, RAMP3, ECSCR, SAT1, UBP1, FOXC1, PTPRB, COL18A1, TNFAIP2, ANGPTL4, ROBO4, RORA, EMCN, FN1, TNF…	0.0362274	0.164597	0.419314	0.204467	0.502306
GO:0009410	response to xenobiotic stimulus	117	MAOB, NEUROD1, TXN2, SRR, CCND1, CCNO, FZD1, JUN, NPAS2, CD38, TNF, STAT1, TERF1, CENPF, GNPAT, ABCC1, OGG1, ITGA2, EMX1, RPN2, HDAC2, CPT1A, TIMP4, MAP2K6, BCHE, NNMT, ATP1A1, TSPO, HSP90AB1, FZD3, MYC, DRD1, RET, DAD1, HMOX1, TOP1, PDE3A, TIGAR, SRD5A1, BCL2, FOSB, MGMT, TBXA2R, GAL, ADRA1A, HTR2A, OXTR, USP47, ASS1, PTGS2, BECN1, PTCH1, DUSP6, BAD, LYN, SNCA, PTPRM, INHBA, GRIN2A, KCNJ11, MDK,…	0.0155109	0.164643	0.419314	0.1806	0.485845
GO:0070527	platelet aggregation	21	GNAS, FIBP, ITGA2B, STXBP1, FN1, STXBP3, MYL12A, TYRO3, P2RY12, HSPB1, METAP1, ACTG1, VCL, PIK3CB, RAP2B, ACTB, SLC7A11, PDGFRA, COMP, MPL, ILK	0.0638011	0.164761	0.419314	0.200633	0.497031
GO:0009306	protein secretion	28	RAB8B, GOLPH3, CANX, CBLN4, MON1A, SCG2, RCN3, PAFAH1B1, RAB3D, MTTP, RAB3B, RAB13, CBLN1, GNAS, RAB10, SNCG, NECAB3, RAB12, COMP, CAVIN1, TANGO6, ARFGAP3, RAB15, OLFM2, RAB3C, TANGO2, ABCA1, ARL4D	0.0538479	0.164995	0.419314	0.201233	0.497681
GO:0032868	response to insulin	36	EGR1, IRS1, EIF6, TSC1, MAX, ADM, TLR2, EPM2AIP1, HADH, INSIG2, UCP3, SIRT1, FADS1, ZBTB7B, GRB10, STXBP3, LYN, KBTBD2, EGR2, HSD11B2, SORT1, NPPA, FABP3, OPRK1, ACVR1C, KCNQ1, GCNT1, GGH, OGT, ABCC8, GOT2, VGF, GAL, SLC2A1, IGFBP2, CRY1	0.018401	0.16647	0.422334	0.187967	0.486937
GO:0033627	cell adhesion mediated by integrin	19	COL16A1, ITGA7, ITGA11, ITGB5, ITGA8, ITGA2, ITGAM, ITGB2, EXT1, ITGAV, ITGB4, ITGB7, ITGA2B, ITGB8, ITGA1, ITGAX, ADAM9, ITGB1, FBN1	0.0551824	0.167157	0.422924	0.1936	0.486973
GO:0072332	intrinsic apoptotic signaling pathway by p53 class mediator	11	ZNF385B, DDX5, JMY, E2F1, PERP, MYBBP1A, PYCARD, WWOX, PMAIP1, TP53BP2, HINT1	0.0309313	0.167383	0.422924	0.188067	0.486937
GO:0050829	defense response to Gram-negative bacterium	25	VIP, B2M, TAC1, PYCARD, NPY, MR1, LYPD8, TREM2, IL6R, RNASE6, TNFRSF14, NOS2, ADM, RPS19, AQP1, ROMO1, LCE3C, PRKD1, TLR4, SSC5D, CHGA, DMBT1, MPEG1, OPTN, HMGB2	0.0714439	0.167563	0.422924	0.204	0.501997
GO:0000082	G1/S transition of mitotic cell cycle	38	BCAT1, TAF10, CUL3, MYC, TRIM71, RB1, CAMK2A, CDK6, CUL2, RPS6KB1, CACUL1, CCND1, PPP3CA, ACVR1, CCNE1, CDKN1B, RBBP8, E2F3, CDKN2C, PHF8, CUL4A, ID4, CDKN2D, PPAT, ZNF324, ITGB1, CRLF3, PIM2, E2F1, CCNH, CDC34, MAX, PLK2, CUL4B, EIF4EBP1, INHBA, CDKN2A, USP37	0.0205618	0.169035	0.425911	0.167767	0.47602
GO:0031290	retinal ganglion cell axon guidance	14	NRCAM, PTPRM, SEMA4F, EPHB3, SLIT1, NRP1, EPHB2, ISL1, EFNA5, ALCAM, EPHA7, RPL24, ROBO2, EPHB1	0.0481155	0.169817	0.427022	0.217267	0.521582
GO:0021762	substantia nigra development	29	MAOB, INA, UCHL1, CALM3, GNB4, MAG, ZNF148, CALM1, ATP5PF, ATP5PB, FGF2, YWHAQ, YWHAH, GLUD1, LDHA, NDUFS3, SEC16A, SIRT2, SYNGR3, CALM2, PLP1, MBP, ENO3, BASP1, ACTB, FGF9, CCDC14, DYNLL1, CDC42	0.0856124	0.170055	0.427022	0.2074	0.505302
GO:1901687	glutathione derivative biosynthetic process	12	GSTK1, GSTT1, GSTM5, GSTM3, GSTM1, ESD, MGST1, MGST2, MGST3, GSTP1, GSTM2, GSTO2	0.0622904	0.170731	0.427989	0.1931	0.486973
GO:0045862	positive regulation of proteolysis	10	STUB1, OGT, BAK1, PERP, HDAC2, CLN6, CAPN3, BAD, TRIM32, BTRC	0.0398812	0.171315	0.428724	0.192467	0.486973
GO:0030097	hemopoiesis	27	KIRREL3, ADD2, CDK13, ZBTB16, CUL4A, CRIP2, MPL, KIT, SOD2, FLT3, NOTCH4, SELPLG, RUNX2, IL7R, RTKN2, PGM3, PBXIP1, ANGPT1, ASH2L, CSF1R, ROGDI, MEIS1, MKNK2, SH2B3, CIAPIN1, CNN2, ZFP36L2	0.0279934	0.171699	0.428956	0.206267	0.505081
GO:0071347	cellular response to interleukin-1	27	MAPK11, AKAP12, OTUB1, TANK, AQP4, MAPK13, USP10, CEBPB, PTGIS, SFRP1, NFKB1, RORA, KLF2, MYC, NKX3-1, GBP2, CACTIN, NR1D1, HYAL3, GBP3, SIRPA, CHI3L1, PYCARD, EDN1, CCL2, HES1, INHBB	0.0275571	0.173695	0.433208	0.199267	0.495965
GO:0002223	stimulatory C-type lectin receptor signaling pathway	49	PSME2, PSMA5, PSMB5, CHUK, PSMC1, IKBKB, PSMD8, PSMD1, TAB3, MUC20, KLRC2, PSME3, PSMD6, PRKCD, PSMB8, PSMA7, PSMD7, LYN, TYROBP, PSMC2, PSMC3, PSMD2, ICAM3, PAK1, PSMA6, NFKB1, PSMB7, RELB, HRAS, PSME1, BCL10, PSMD12, PSMD4, KLRC3, CARD9, PAK3, PSMB1, SYK, KRAS, PRKACB, ICAM2, BTRC, PSMB2, PSMB6, SEM1, PSMB10, PLCG2, SKP1, PSMD9	0.0864299	0.174966	0.435397	0.206367	0.505081
GO:0071425	hematopoietic stem cell proliferation	10	ETV6, WNT10B, GBA, YJEFN3, WNT5A, MECOM, ARIH2, YTHDF2, WNT2B, CTC1	0.0629186	0.175163	0.435397	0.191667	0.486973
GO:0008217	regulation of blood pressure	31	SOD2, SOD1, KCNQ1, EDN1, NISCH, GNA12, ACE, PTGS2, LNPEP, GUCY1A1, STK39, COL1A2, NPY1R, NPR3, POMC, TRHDE, ATP2B1, ATP1A1, EXT1, GNB3, NPR2, EDNRA, NPY, TAC1, PPARG, P2RX4, HMOX1, CHGA, EDNRB, ACVRL1, NPPA	0.0319035	0.176879	0.437931	0.206967	0.505081
GO:0002862	negative regulation of inflammatory response to antigenic stimulus	54	CRH, FGR, ADCY4, VIP, VIPR1, CD163, HCK, ADCY8, GGT5, GNG2, ADCY1, HRH2, ADCY2, ADCY3, GPR83, GPR20, ADCY9, PRKAR2A, ADCYAP1, VIPR2, RXFP1, CD247, ADM, GLP2R, MC1R, GPR176, ADCYAP1R1, HTR4, GNAS, DRD1, PTGER4, PRKACB, MKRN2, SYK, ADORA2B, ADRB1, GGT1, POMC, PTHLH, RHBDF2, HLA-DRB1, TREM2, PTH1R, GPR27, FCGR3A, PLCG2, FCGR2A, ADRB2, LYN, PLK2, ADCY7, GPR150, RAMP3, HTR7	0.0271152	0.176996	0.437931	0.1973	0.494592
GO:0031667	response to nutrient levels	14	RPS6KB1, ATF4, TNF, PROX1, EHMT2, CPT1A, SIRT5, MBD2, ACE, GSS, PCSK1, NR1H2, SOD1, KRT18	0.0700101	0.177074	0.437931	0.2111	0.510938
GO:0032870	cellular response to hormone stimulus	16	DUSP1, ROBO2, UCP3, IGFBP2, ADRA2A, FOSB, PLOD3, SOCS2, INPP5K, FOS, NCOA3, SLIT3, GHR, RAMP3, CACNA1H, AIF1	0.0314831	0.17768	0.438337	0.199867	0.495965
GO:0030336	negative regulation of cell migration	59	TMEFF2, NAV3, GTPBP4, MITF, CITED2, ARHGAP4, DPYSL3, NISCH, ARHGDIA, LDLRAD4, PTPRJ, ZMYND8, PTPRK, DUSP3, SRGAP2, IGFBP5, CYP1B1, DRD2, DUSP22, STK26, TIE1, CLDN5, SFRP1, AFDN, CD74, STK24, CX3CR1, ROBO1, DLG5, ARID2, PTN, DACH1, WNT4, SRF, EMILIN2, BCL2, PIP5KL1, CNN2, PTPRT, NF2, OSBPL8, THY1, SCAI, ADAM15, CHRD, RAP2B, VCL, ABHD6, SULF1, ACVRL1, DLC1, SINHCAF, EPHA4, MCTP1, TPM1, MIF, CDH1, S…	0.0379294	0.177833	0.438337	0.2192	0.522817
GO:0001756	somitogenesis	14	FOXF1, LEF1, ABI1, PCDH8, POGLUT1, TBX19, NKX3-1, SEMA3C, SMAD3, WNT5A, TCAP, FOXC1, NLE1, DLL3	0.0602873	0.178451	0.439127	0.222333	0.523513
GO:0071363	cellular response to growth factor stimulus	29	CPNE3, INSR, MAPK7, ACVR1, ACVR2B, MAP1B, GAS6, MAP2K5, FEZ1, TGFBR1, TWIST1, CIB1, LRP8, CTNNB1, HTRA2, RPS6KB1, LRP2, ACVR2A, PDGFB, ERBB2, ACVR1C, SFRP1, PPP2R5B, SPHK1, ACVRL1, NOS1, SHC1, PLK5, SRD5A1	0.0144386	0.179294	0.439883	0.2035	0.501604
GO:0035567	non-canonical Wnt signaling pathway	15	RYK, DVL2, FZD1, FZD8, FZD6, FZD4, FZD7, DVL1, FZD2, WNT5A, FZD3, SFRP1, FZD9, FZD10, FRZB	0.0475936	0.179355	0.439883	0.2253	0.526285
GO:0050709	negative regulation of protein secretion	12	DRD2, ADTRP, APOE, SYT4, ANXA1, RSAD2, SERGEF, RHBDF2, DPH3, CYP51A1, HMGCR, FRMD4A	0.0554028	0.179898	0.440249	0.2191	0.522817
GO:0060325	face morphogenesis	12	CLDN5, PDGFRA, TBX1, RAB3GAP1, ARID5B, CRISPLD1, NIPBL, SKI, LEF1, SCX, MSX1, PLEKHA1	0.037566	0.180102	0.440249	0.186633	0.486898
GO:0007219	Notch signaling pathway	58	TIMP4, SUSD5, FBXW7, KCNA5, SORBS2, MIB2, CNTN1, CEBPA, APH1B, DTX1, NOTCH4, CFD, CNTN6, PSENEN, FOXC1, ASCL1, NEURL1B, APH1A, ITGB1BP1, NCSTN, MYC, NEURL1, YBX1, MDK, NLE1, JAG2, CDH6, TMEM100, GRIP2, MESP1, CHAC1, SPEN, DLL3, HES5, MAML1, SNAI2, KRT19, HEY1, HEYL, CDK6, HES1, PSEN2, DNER, RITA1, MAML2, BLOC1S2, ANXA4, PERP, GOT1, DTX4, ZNF423, MAML3, IFT74, DTX3, IFT172, CDKN1B, GMDS, ONECUT1	0.0512725	0.180487	0.440461	0.2202	0.52293
GO:0007265	Ras protein signal transduction	53	HRAS, RASGRP1, RGL1, RAPGEF2, RALGPS2, PLCE1, RGL2, RFXANK, RASGRF2, SDCBP, IGF1, DHCR24, RAPGEF4, RAPGEF1, JUN, RAPGEFL1, RALB, RAPGEF6, SHC3, PLK2, RERG, RASGEF1A, RRAS2, RIT1, DOK1, RB1, SOS1, KSR2, USP8, RAPGEF5, MAPK11, CDKN2A, ADRA2A, KRAS, SHC1, RGL3, RALA, FGF2, SHC2, RALGPS1, MRAS, RIT2, RASGRP3, RASGRF1, RREB1, RASGEF1C, RASGEF1B, RALGDS, RASGRP2, DOK3, PRKD1, LAT, USP28	0.0371711	0.181401	0.441432	0.222967	0.524167
GO:0006878	cellular copper ion homeostasis	10	ARF1, ANKRD9, PRNP, SLC31A2, ATP7B, SLC31A1, MT2A, ATOX1, ABCB6, SCO2	0.0660502	0.181517	0.441432	0.2101	0.509354
GO:0002053	positive regulation of mesenchymal cell proliferation	13	SMO, MYC, FGFR2, FGF9, VEGFA, PDGFA, CHRD, CTNNB1, FOXF1, TBX1, WNT5A, PRRX1, STAT1	0.0518022	0.181784	0.441432	0.222067	0.523513
GO:0010506	regulation of autophagy	43	NUPR1, RAB39B, HSPB1, RRAGC, TMEM150C, RRAGB, MFSD8, GPR137, BECN1, RRAGD, PYCARD, FBXL2, ERCC4, PIP4K2B, WAC, DAPK3, USP10, LRRK2, TRIB3, DEPDC5, USP33, ITPR1, USP13, KAT8, RMC1, DEPP1, SOGA1, SOGA3, DRAM1, C9orf72, MTMR3, ROCK1, CASP1, MTCL1, DCAF12, MTMR4, KEAP1, CISD2, DAPK2, WDR41, PIK3R2, PIP4K2A, ZMPSTE24	0.0150947	0.182095	0.441461	0.187967	0.486937
GO:0043488	regulation of mRNA stability	56	PSMB8, MAPKAPK2, ELAVL4, PABPC1, PSMD8, CACNG7, PSMB7, EXOSC8, PSMB6, TNPO1, PSMA6, CSDC2, PSME3, PSMD7, SEM1, IGF2BP3, HSPA1A, ZFP36L1, PSMD9, PSMD6, PSMD2, PSMB10, RPS27A, PSMB5, DHX36, PSME1, PSMD12, UBA52, PSMC1, PRKCD, ZFP36L2, DCP1A, PSMB1, HSPA8, SAMD4B, PCBP4, CARHSP1, PSMA5, YTHDF2, RNASEL, DCP2, HSPB1, PSMC2, PSMA7, PSMD1, SAMD4A, PSME2, PRKCA, YWHAZ, RBM24, PSMD4, PUM1, PSMC3, DIS3, PS…	0.0787685	0.182572	0.441891	0.214867	0.517506
GO:0043409	negative regulation of MAPK cascade	14	DUSP8, DUSP7, ABCA7, ASH1L, DUSP6, GSTP1, DUSP2, NF2, DUSP1, PIK3R2, DUSP3, SPRED1, LILRB4, DUSP4	0.0249138	0.185323	0.447812	0.199833	0.495965
GO:0009235	cobalamin metabolic process	11	CD320, TCN2, PRSS1, MMACHC, MMAB, ABCD4, MMAA, ABCC1, PRSS3, MTR, MTRR	0.0319107	0.185926	0.448206	0.1861	0.486368
GO:0036388	pre-replicative complex assembly	36	PSMD6, PSMB5, PSMC3, PSME3, PSMA5, GMNN, CDT1, PSMC2, ORC6, PSMD12, PSMA6, PSMC1, MCM3, PSMD2, PSMD1, RPS27A, PSMD8, MCM6, PSMB2, PSMB1, PSMD4, MCM5, PSMA7, SEM1, PSMD7, PSMB10, MCM7, PSME1, UBA52, MCM8, PSMB7, CDC6, PSMD9, PSME2, PSMB6, PSMB8	0.0907471	0.186525	0.448206	0.220433	0.52293
GO:0099560	synaptic membrane adhesion	19	SLITRK1, NLGN1, LRRC4C, LRFN5, SPARCL1, NTNG1, SLITRK3, FLRT3, GPC4, PTPRS, PCDH17, PTPRF, NRG1, EFNA5, IL1RAP, PTPRD, CDH9, NTNG2, LRRC4	0.0175193	0.187191	0.448206	0.190067	0.486973
GO:0043536	positive regulation of blood vessel endothelial cell migration	18	VEGFA, ATP5F1A, ANGPT1, PRKCA, VEGFC, TMSB4X, NUS1, P2RX4, PRKD1, HSPB1, FGF18, FGF2, SIRT1, ATP5F1B, HMGB1, PDGFB, MAP2K3, FGFR1	0.0422137	0.187797	0.448206	0.218467	0.522817
GO:0060996	dendritic spine development	10	EPHB3, EPHB2, SRGAP2, CAMK2A, SLC12A5, NCK2, ACSL4, UBA6, IQSEC1, EPHB1	0.0470384	0.188113	0.448206	0.2096	0.508979
GO:0021895	cerebral cortex neuron differentiation	10	C21orf91, EMX1, NR2E1, PAFAH1B1, BLOC1S2, ELAVL4, CHD5, TOX, ID4, OPHN1	0.0276228	0.188165	0.448206	0.190667	0.486973
GO:0031116	positive regulation of microtubule polymerization	14	RPS3, CDKN1B, MAPRE1, SLAIN2, FES, NUMA1, CLIP1, SLAIN1, ARL3, MET, NAV3, MAP1B, RAC1, PAK1	0.0354356	0.188201	0.448206	0.1858	0.486368
GO:0007169	transmembrane receptor protein tyrosine kinase signaling pathway	73	DDR1, TIE1, NRG1, ALK, FRK, EPHA7, SHC2, EPHB3, MERTK, PIK3CB, BCAR1, SH2B3, GFRA2, NTRK3, TEK, DOK6, FES, KIT, PTPRG, TNK2, RET, BDKRB2, SHC3, INSR, EPHA4, SAMD12, EPHB1, EPHB2, AHI1, STYK1, DOK4, FGFR2, FGFR1, LCP2, PTPRT, FLT3, MTSS1, MPZL1, NTRK2, MET, TRADD, SYK, CD8A, FGFR3, RYK, FGR, SLA, EPHA6, CD8B, HCK, TYRO3, EPHA10, EPHA5, LTK, DOK3, RAPGEF1, BDNF, EPHB6, MST1R, EPHA3, LYN, BLNK, FLT4…	0.0171793	0.188295	0.448206	0.190667	0.486973
GO:0051930	regulation of sensory perception of pain	16	ADORA1, GRM1, OPRK1, ZFHX2, NPFF, SLC9A1, VIP, TAC1, FABP5, TMEM100, MGLL, NTSR1, ADRA2C, OPRM1, EDN1, EDNRB	0.0623965	0.188471	0.448206	0.225833	0.526285
GO:0050999	regulation of nitric-oxide synthase activity	11	LYPLA1, ACVR2A, DDAH2, NOS1AP, NOSTRIN, CALM1, IL1B, CYGB, ZDHHC21, DDAH1, SPR	0.0693654	0.188526	0.448206	0.2258	0.526285
GO:0045995	regulation of embryonic development	13	LAMA2, LAMA4, EHMT1, INSR, LAMA1, SOX17, TDG, DHX36, TRIP12, NIPBL, PHLDA2, LAMA3, RACGAP1	0.0240566	0.189896	0.450707	0.201667	0.497917
GO:1901379	regulation of potassium ion transmembrane transport	11	KCNIP3, CD63, DPP6, KCNE5, KCNIP4, PRNP, DPP10, KCNH2, KCNAB3, KCNIP2, KCNN2	0.0289814	0.19019	0.450707	0.215633	0.518505
GO:0030900	forebrain development	22	ITGAM, LRP2, POU3F1, APAF1, TYROBP, KDM2B, E2F1, MYO1D, MSX1, DNAJB1, FOXP2, DRAXIN, SSTR1, DCLK1, ATRX, DLC1, PRKG1, PPARGC1A, NR2F2, SSTR2, HTRA2, DYNC2H1	0.0240556	0.190808	0.450749	0.225667	0.526285
GO:1900026	positive regulation of substrate adhesion-dependent cell spreading	21	RREB1, MYADM, FERMT2, LIMS2, BRAF, PREX1, MDK, CARMIL1, CIB1, ARHGEF7, RAC1, CSPG5, NEDD9, DAB2, OLFM4, S100A10, CDC42, CALR, ILK, ARPC2, NRP1	0.0784811	0.190838	0.450749	0.232733	0.528768
GO:0006695	cholesterol biosynthetic process	22	MSMO1, FDFT1, DHCR7, HMGCS1, CYP51A1, PMVK, ACAA2, ACAT2, TM7SF2, DHCR24, EBP, HMGCR, MVK, IDI1, SQLE, CYB5R3, LSS, MVD, NSDHL, FDPS, PRKAA2, INSIG2	0.125765	0.191395	0.450749	0.233533	0.528768
GO:0016266	O-glycan processing	21	ST3GAL4, GALNT2, GALNT13, ST3GAL3, B3GNT4, GALNT3, ST3GAL2, MUC20, B3GNT5, GALNT15, GCNT1, GALNT1, C1GALT1, ST6GAL1, GALNT10, GALNT14, ST3GAL1, GXYLT2, B4GALT5, B3GNT2, GALNT7	0.0498788	0.191431	0.450749	0.231667	0.528768
GO:0016601	Rac protein signal transduction	11	RHOG, TIAM1, RAC1, BRK1, NISCH, CDH13, WASF1, CYFIP1, DBNL, AIF1, NCKAP1	0.0848319	0.191893	0.451118	0.2187	0.522817
GO:0032720	negative regulation of tumor necrosis factor production	21	TLR4, ARG2, BCL3, CACTIN, IGF1, CIDEA, TRIM27, GAS6, HAVCR2, TREM2, GSTP1, MC1R, POMC, CD33, AKAP8, SIRPA, LILRB4, GPNMB, ERRFI1, TSPO, TWIST1	0.0567003	0.193455	0.454065	0.239767	0.538744
GO:0042742	defense response to bacterium	31	STAB1, CEBPB, SYK, ANXA3, SLAMF8, NOS2, BCL3, TREM2, CFP, GNLY, TLR3, TMF1, MPEG1, VGF, ADAMTS5, SFTPD, PRKCD, TLR4, ROMO1, CHGA, LYST, COCH, LEAP2, ZNFX1, GSDMB, SHC1, ISG15, MICA, DEFB131A, COLEC12, IGLL1	0.0259201	0.194786	0.455287	0.227633	0.52774
GO:0042475	odontogenesis of dentin-containing tooth	22	TBX1, TNC, RUNX2, CTNNB1, ROGDI, SOSTDC1, BCL2L11, FOXC1, LEF1, NF2, ACVR2B, ADM, PDGFRA, MSX1, ACVR2A, CTNNA1, GLI3, HDAC2, WNT6, BCL11B, SMO, JAG2	0.0227699	0.194867	0.455287	0.220667	0.52293
GO:0006470	protein dephosphorylation	82	PPM1M, PHLPP2, SDHAF2, PTPRM, PTPRA, PPP3R1, CAMK2G, PPM1H, PTPRD, PTPRR, EPM2A, PPP3CB, LRRK2, PTPN12, CPPED1, PPP2R5B, PTPRG, LRRC39, PTPN14, PDP2, PPM1E, MTMR3, PTPRC, TPTE, PPP4R3A, PTPRZ1, DUSP7, PPM1N, PTPRH, BTRC, DUSP8, PPP2R5D, PPM1J, PTPRF, FIG4, LHPP, DUSP4, PTPRO, DUSP1, FAM220A, DUSP6, DUSP2, PPP2R5C, PPP1R3E, PPM1K, PPM1L, PPP1R3D, BCL2, CDC14B, PPEF1, PPP3CC, MTMR2, PTPN3, PTPN4, P…	0.0216124	0.194931	0.455287	0.208167	0.506333
GO:1902036	regulation of hematopoietic stem cell differentiation	34	PSMD4, CDK6, LMO2, MYB, YTHDF2, PSMB10, PSMB6, PSMA7, PSMB7, PSMB5, LDB1, PSME1, PSMD1, PSMD7, PSMD2, CBFB, PSMD9, PSMC1, METTL3, PSMA5, PSMB1, KMT2A, PSME3, SEM1, LMO1, PSMB8, PSMD6, PSMD12, PSMD8, PSMC2, PSME2, PSMB2, PSMA6, PSMC3	0.0873186	0.195316	0.455287	0.2278	0.52774
GO:1901224	positive regulation of NIK/NF-kappaB signaling	30	TLR3, TRADD, TLR4, NR3C2, HMGB1, NFAT5, EDN1, ZNF268, LAPTM5, SPHK1, TCIM, IRAK1, TRIM44, TLR2, IL1B, C1QTNF4, AGO3, RTKN2, TREM2, PDCD4, NMI, ILK, HAVCR2, RPS3, DDX3X, ACTN4, C20orf27, CALR, EDARADD, TNF	0.0313342	0.19552	0.455287	0.231967	0.528768
GO:0060716	labyrinthine layer blood vessel development	10	GGNBP2, MAPK1, HES1, VASH1, OVOL2, HS6ST1, NSDHL, HEY1, PLCD3, VASH2	0.0736834	0.196171	0.456083	0.244767	0.544274
GO:0008631	intrinsic apoptotic signaling pathway in response to oxidative stress	10	STK24, JAK2, PRKCD, ZNF622, DIABLO, SOD2, MAP3K5, GSKIP, BCL2, CYP1B1	0.0444228	0.196827	0.45629	0.2125	0.512643
GO:0070498	interleukin-1-mediated signaling pathway	47	IKBKB, PSMD7, PLCB1, PSMB2, PSMD4, NFKBIA, PELI3, PSMD1, PSMD8, UBA52, BTRC, MAP3K3, TAB3, PSMA7, PSMC3, NFKB1, TOLLIP, PSMC2, MAPK3, PSMB1, IL1RAP, PSMB10, PSMB6, CHUK, PSME2, PSMB8, SEM1, EGR1, PSMD12, PSME1, PSMD6, PELI2, IRAK1, PSME3, PSMC1, PSMB7, PELI1, PSMA5, RIPK2, SKP1, IL1B, PSMD9, PSMA6, PSMD2, RPS27A, RPS6KA4, PSMB5	0.067882	0.196898	0.45629	0.2289	0.52801
GO:0001578	microtubule bundle formation	13	MAPRE1, NAV1, CLIP1, CCDC66, NUMA1, AAAS, CCSER2, MTCL1, PRC1, TPPP3, MAP1B, FES, MAP2	0.0365811	0.197189	0.45629	0.222333	0.523513
GO:0008285	negative regulation of cell proliferation	191	KLF10, SMAD1, CDH13, PTGES, CAMK2N1, KIFAP3, AGTPBP1, NUDT6, CHD5, FRK, P3H2, WDR6, JAK2, DDAH1, FTH1, GLI3, PLPP1, TRIM24, BCL11B, TPTE, ARID2, FABP6, ITGA1, CDKN2A, ABI1, TPBG, RPS6KA2, ACKR3, LYN, CTBP2, COL18A1, TMEM127, RASSF5, NME1, HRAS, ATG101, BTG3, CLMN, SIRT2, GTPBP4, CDKN2C, CELF1, DLG5, MYO16, GABBR1, NCK2, AZGP1, CGREF1, SOX4, ADRA1A, MAP2K1, P3H3, SSTR1, NEURL1, PDCD5, GLMN, STK4, …	0.0314243	0.197792	0.456662	0.228833	0.52801
GO:0036498	IRE1-mediated unfolded protein response	25	ATP6V0D1, WFS1, PARP16, KLHDC3, PPP2R5B, XBP1, TATDN2, FKBP14, SHC1, SRPRA, VAPB, EXTL3, TPP1, TSPYL2, ADD1, SERP1, EXTL2, DDX11, EDEM1, LMNA, MYDGF, SEC31A, WIPI1, EXTL1, PDIA5	0.0243885	0.198208	0.456662	0.211933	0.512114
GO:0043410	positive regulation of MAPK cascade	86	PTPRJ, INSR, KIT, VEGFA, LAMTOR1, GRM5, FLT4, CD74, SPAG9, WWC1, CAV2, FLT1, TEK, GPER1, HRAS, HMGB1, ADRB2, FGF9, CARTPT, ADRA2C, ADRA1A, FGFR2, ADORA1, PDGFB, ERBB2, FLT3, ALK, IGFBP6, ADRA2A, ROCK2, ZNF622, DOK4, TMEM106A, GRM1, SORBS3, SOD1, JAK2, PRDX2, CTNNB1, JCAD, PDGFA, CD81, ITGA1, PLCG2, FGF2, LAPTM5, MAP2K3, FGFR1, SHC2, NTRK2, HGF, SHC1, TGFBR1, IL6R, ADRA1B, RYK, DOK6, LIF, GSDME, I…	0.0319408	0.198466	0.456662	0.232467	0.528768
GO:0032757	positive regulation of interleukin-8 production	19	CD58, CD74, TLR4, SYK, IL1B, WNT5A, AFAP1L2, TNF, CHI3L1, TIRAP, TLR2, LAMTOR5, BCL10, HSPA1A, IL17D, PYCARD, TLR3, NOS2, HMGB1	0.052001	0.198589	0.456662	0.2262	0.526285
GO:0070830	bicellular tight junction assembly	19	TBCD, PATJ, STRN, DLG1, OCEL1, PECAM1, CLDN5, AFDN, PARD6B, PARD6A, RAB13, PARD3, CLDN10, SRF, CLDN4, MPP7, MTDH, PRKCI, ESAM	0.038696	0.199174	0.457295	0.223567	0.524741
GO:0002027	regulation of heart rate	18	MYH7, EDNRB, CALM3, EDNRA, SLC8A1, HRC, DRD2, RYR2, DMD, GPD1L, POPDC2, CALM2, TMEM161B, CALM1, HCN4, BVES, SNTA1, SEMA3A	0.0389871	0.199712	0.457815	0.232667	0.528768
GO:0007596	blood coagulation	55	ENPP4, F12, LNPK, VWF, GNA12, MAFF, EHD2, F13A1, PLAU, ITGA2, ZFPM2, P2RX5, MICAL1, HBG1, F8, DTNBP1, AKAP1, ITPK1, PAPSS2, P2RY12, CBX5, GGCX, GNAQ, GAS6, CAPZB, THBD, KNG1, MAFG, COL1A2, MAFK, PRKACB, CDC42, ANXA5, SERPING1, MFN2, CARMIL1, PRKAR2A, SH2B3, DOCK9, RAC1, RAD51C, HPS5, P2RX6, SERPINA1, P2RX4, JAK2, PRSS56, LYN, CD59, JMJD1C, EHD1, PLAUR, AP3B1, PLAT, HDAC2	0.0199769	0.200859	0.459729	0.231833	0.528768
GO:0035264	multicellular organism growth	38	SLITRK6, SMPD3, CDKN1C, APBA1, SMO, ATF5, PLAG1, GIGYF2, HEG1, ARID5B, KLF2, ATRX, SLC25A25, STK40, PKDCC, SOS1, FLVCR1, CTC1, COMP, TAF10, TNKS2, SLITRK1, ZFP36L1, GNAS, ADD1, RARB, SLC12A5, ERCC1, TTC8, ERCC2, CCM2, WDR48, AR, RMI1, ZMPSTE24, TAL2, PLEKHA1, EXT1	0.0180907	0.203151	0.464255	0.221933	0.523513
GO:0010033	response to organic substance	15	ABCG1, KCNA5, CTSC, TIMP1, GART, DGKD, CDH1, GLRX2, SOD1, ANXA5, WNT5A, CASQ1, TIMP4, SQLE, TIMP2	0.0412169	0.203821	0.464303	0.2353	0.531951
GO:0001558	regulation of cell growth	39	DDR1, PLCE1, CHPT1, JADE1, IGFBPL1, ATAD3A, EPB41L3, MAD2L2, BCAR1, CAMK2D, EBAG9, SGK2, TMEM97, IGFBP5, NANOS1, LAMTOR2, ARHGEF11, IL17RB, TMC8, LTBP4, SOCS2, XBP1, LAMTOR1, RASGRP2, KIAA1109, CRIM1, CDK11A, FAM107A, NUBP1, DCUN1D5, BAP1, FBLN5, CREB3, NRG3, NET1, TNC, KAZALD1, WFDC1, EPM2A	0.0332041	0.203988	0.464303	0.242167	0.542181
GO:0030513	positive regulation of BMP signaling pathway	16	ILK, SMAD2, ZNF423, FOXD1, ACVR2B, NUMA1, HES5, ACVRL1, FBXL15, ACVR2A, RNF165, SOX11, UBE2O, SULF1, MSX1, HES1	0.0416098	0.204117	0.464303	0.2424	0.542181
GO:0010811	positive regulation of cell-substrate adhesion	17	FBLN2, VWC2, RELL2, NPNT, RSU1, EDIL3, HSD17B12, CCDC80, PDGFB, PTN, FOXF1, RAC1, NPY, JAK2, HACD1, VIT, SPOCK2	0.0473672	0.204848	0.464885	0.236667	0.533405
GO:0014059	regulation of dopamine secretion	19	SNCG, CHRNA4, SYT10, SYT4, SYT6, CHRNA6, DRD2, SYT15, SNCA, SYT17, HTR2A, SYT13, DTNBP1, SYT12, SYT2, SYT3, SYT5, KCNA2, SYT1	0.0414231	0.205153	0.464885	0.246833	0.544274
GO:0002250	adaptive immune response	75	LAT2, JAK2, YWHAB, GPR183, LAG3, CD6, RASGRP2, SIPA1, LAT, HLA-C, TAP2, HLA-DQB1, ANXA1, RNF19B, BTNL9, TNFRSF21, HLA-DRB1, PRDM1, LILRB4, CX3CR1, HLA-DPA1, PAG1, HLA-DPB1, BCL10, ALCAM, HAVCR2, MICB, HLA-DRB4, SKAP1, RAP1B, HLA-DMB, PRKG1, BTN3A3, RAP1GAP, HLA-DRB3, PRKACB, PRKCB, BTN2A1, PIK3CD, DBNL, PPL, HMGB1, OTUB1, MCOLN1, DCLRE1C, CTSL, SYK, ARG2, TNFRSF11A, HLA-B, TAP1, RASGRP1, KLRC2, C…	0.0429422	0.205319	0.464885	0.235667	0.531964
GO:0048278	vesicle docking	14	STX1A, CEP83, STX7, STX1B, TSNARE1, SYT1, STX8, CAV2, STX12, BVES, NDRG4, STX2, STX19, STX16	0.021717	0.206103	0.465615	0.220333	0.52293
GO:0010629	negative regulation of gene expression	117	FOXP1, MKKS, CRYAB, IGF1, AGO3, HMGB2, PC, CELF1, POU3F2, REL, C1QTNF3, FGF2, AFF2, CHD4, FLOT2, SFRP1, NME1, MYCN, MAP2K1, NKX3-1, NDFIP2, MECP2, AKIRIN2, TNRC6C, CNOT7, STOX1, NDFIP1, SERPINF1, ZNF503, CLDN5, VPS35, TARDBP, RNASEH2B, ROBO1, MYC, SLC2A10, AIF1, TMF1, CRH, APOE, TNF, NFKB1, APLNR, ITGB8, PDGFB, AGO1, HEYL, WWP2, HES1, APLN, ZNF148, NRXN1, LDLR, PINK1, EPM2A, ID2, PAWR, ROCK2, CCR…	0.0312279	0.206273	0.465615	0.246767	0.544274
GO:0030163	protein catabolic process	19	IDE, PSMC1, LONP1, LNPEP, CLN6, PJA1, UCHL3, TRIM24, PRSS16, PSMC2, CAPN3, SIAH1, EXT1, LRSAM1, CLPX, PSMC3, RNF165, TPP1, IL17RA	0.0361961	0.2072	0.466992	0.245333	0.544274
GO:0097352	autophagosome maturation	21	MCOLN1, CHMP2A, RUBCNL, MAP1LC3A, SNAPIN, CHMP4B, SNAP29, MAP1LC3B, MFSD8, GABARAPL2, MAP1LC3B2, CHMP4A, CHMP1B, GABARAP, LIX1, LIX1L, VCP, CHMP1A, BECN1, CLN3, VAMP8	0.0606982	0.208229	0.467838	0.2319	0.528768
GO:0060348	bone development	28	MAPK11, PLS3, SULF2, NPR2, SULF1, PDGFC, AKAP13, SPNS2, PAPSS2, AMER1, FGFR2, SH3PXD2B, NSD2, MAP2K6, SMAD1, BBX, GNAS, SRD5A1, GJA1, TTC9, IFT172, DYM, TMEM38B, MCPH1, P3H1, TULP3, PTGER4, TRIM45	0.0126698	0.208331	0.467838	0.233533	0.528768
GO:0003333	amino acid transmembrane transport	16	SLC38A11, SLC7A7, SLC38A7, SLC38A1, SLC7A11, SLC6A12, SLC7A14, SLC38A5, SLC38A9, SLC7A8, SLC36A1, SLC38A2, PDPN, SLC38A3, SLC6A15, SLC7A5P2	0.0649845	0.208527	0.467838	0.2374	0.534241
GO:2000249	regulation of actin cytoskeleton reorganization	11	TRPM2, GMFG, MDK, ESAM, CSF1R, ARHGDIB, SEMA3E, PDGFRA, ARHGDIA, DAPK3, PHPT1	0.0654969	0.209555	0.467857	0.247167	0.544274
GO:0046676	negative regulation of insulin secretion	20	ACVR1C, KCNJ11, VSNL1, PPP3CA, NPFF, DRD2, SYTL4, SREBF1, HADH, STXBP5L, INHBB, PFKL, IRS1, SIRT4, ADRA2A, CHGA, ABCC8, KCNB1, PSMD9, SFRP1	0.032421	0.209674	0.467857	0.230867	0.528768
GO:0006959	humoral immune response	20	TNFRSF21, HLA-DQB1, POU2AF1, ST6GAL1, BCL2, CD83, TFEB, TREM2, YTHDF2, HLA-DRB1, GPI, ALOX5, MEF2C, GPR183, POU2F2, BLNK, CCL2, TNF, AIRE, PSMB10	0.06633	0.209795	0.467857	0.244833	0.544274
GO:0090314	positive regulation of protein targeting to membrane	20	MFF, CIB1, ERBB2, ANK3, ITGAM, HPCA, ITGB2, HRAS, KCNB1, FIS1, ITGB1BP1, CACNB3, C2CD5, CEMIP, STOM, MTCL1, PAK1, MIEF1, CDK5, PRNP	0.0654578	0.209806	0.467857	0.241467	0.541738
GO:0031589	cell-substrate adhesion	13	PPARD, SMAD6, CORO1A, SORBS1, VWF, GAS6, ITGB1, ITGA2, SORBS3, EPHB1, TTYH1, ANGPT1, ITGAV	0.0416826	0.211072	0.469309	0.228067	0.52774
GO:0008033	tRNA processing	15	ELAC2, TRPT1, THG1L, RPP30, DTWD2, TSEN54, PUSL1, DTWD1, NMNAT3, GRSF1, ZBTB8OS, DDX1, TRMU, TRIT1, ELP3	0.0202607	0.211212	0.469309	0.231767	0.528768
GO:0043524	negative regulation of neuron apoptotic process	72	ARRB1, CEBPB, ADNP, KDM2B, VSTM2L, HMOX1, TYRO3, CORO1A, STAR, GABRA5, PTPRZ1, JUN, CLN3, WFS1, MAG, TOX3, DRAXIN, GBE1, NTRK2, GCLM, ANGPT1, GRN, NR4A2, BDNF, ROCK1, NEFL, GBA, PRKCG, MT3, CPEB4, UNC5B, APOE, CRLF1, BRAF, ILK, PPARGC1A, HSP90AB1, HRAS, CHL1, IL6ST, BCL2, RETREG1, GRIK2, FOXQ1, DNAJC5, CCL2, PINK1, SNCB, MSH2, AGAP2, PRKCI, FAIM2, MDK, SOD2, GABRB2, SNCA, OXR1, JAK2, SOD1, ISL1, …	0.0306545	0.211548	0.469309	0.247767	0.544274
GO:0030511	positive regulation of transforming growth factor beta receptor signaling pathway	13	ITGA8, SDCBP, DAB2, HSP90AB1, SLC2A10, CDKN1C, NPNT, CITED2, ING2, C20orf27, GOT1, FERMT1, GIPC1	0.0597108	0.21173	0.469309	0.247767	0.544274
GO:0006302	double-strand break repair	33	HPF1, VCP, BRCA1, RAD52, PARP3, MDC1, NSD2, ACTR5, PARP1, BARD1, MARF1, UIMC1, SMCHD1, RNF168, KPNA2, CHEK2, BAP1, XRCC4, BABAM2, DDX1, KDM4B, BABAM1, APBB1, MSH2, TDP2, MAD2L2, CDCA5, CIB1, EYA3, TP53BP1, GGN, EXD2, RNF8	0.0329376	0.212918	0.471233	0.247567	0.544274
GO:0042149	cellular response to glucose starvation	26	PRKAA2, SESN1, SUV39H1, UPP1, PICK1, TBL2, SLC2A1, SZT2, BRSK2, SH3GLB1, SIRT1, ATF4, NIM1K, IMPACT, NUAK1, BCL2, ITFG2, XBP1, CPEB4, PMAIP1, BRSK1, BECN1, PRKAG2, MTMR3, SIK2, MYBBP1A	0.0358548	0.213954	0.472753	0.248167	0.544342
GO:0048167	regulation of synaptic plasticity	34	PLK2, LZTS1, YWHAG, RIMS2, CX3CR1, ITPKA, HRH1, ERC1, JPH3, MAP1A, CPEB3, GIPC1, GRIN2C, GRIN2B, PPP3CB, FGF14, GRIN2A, BRSK1, JPH4, MEF2C, PLAT, RASGRF1, YWHAH, RAPGEF2, ATF4, CNTN4, SIPA1L1, RIMS3, CDK5, RIMS1, ERC2, BAIAP2, PTN, VGF	0.0347895	0.214246	0.472753	0.226367	0.526285
GO:0031032	actomyosin structure organization	20	CDC42BPA, EPB41L3, ROCK1, CNN1, FRMD3, FRMD5, MYH10, CNN2, ROCK2, EPB41L4B, ACTC1, CDC42BPB, CIT, FRMD6, TRPM7, EPB41L1, EPB41L5, EPB41L4A, EPB41, CNN3	0.0267099	0.21458	0.472781	0.233367	0.528768
GO:0048041	focal adhesion assembly	14	BCL2, ACTN2, THSD1, SORBS1, THY1, PTPRK, ARHGEF7, ARHGAP6, FERMT2, BCR, DLC1, RCC2, ACTN1, ITGA2	0.0281868	0.215973	0.474626	0.257333	0.553736
GO:0033209	tumor necrosis factor-mediated signaling pathway	57	PSME2, ILK, PSMB5, PSMA5, PSMD12, TRADD, PSMC2, PSME3, CDIP1, PSMB1, LTB, ACTN4, EDARADD, TNFRSF12A, PSMD6, PSMC3, TRAF5, TNFRSF14, PSMD9, TNFSF13B, PSMD4, CARD14, FAS, TNFRSF4, TNF, PSMB8, CHUK, PSMD1, PSMB6, AIM2, KRT18, TMSB4X, TNFSF12, PSMD2, TNFRSF11A, TNFRSF25, NFKBIA, PSMB7, KRT8, PSMA7, MAP3K14, PYCARD, PSMD8, IKBKB, TXNDC17, PSMB2, STAT1, SEM1, JAK2, PSME1, TRAF3, PSMA6, PSMD7, PYDC1, BI…	0.0501044	0.216061	0.474626	0.2518	0.550818
GO:1904706	negative regulation of vascular smooth muscle cell proliferation	15	MEF2C, S1PR2, GNA12, PRKG1, EFEMP2, CNN1, GSTP1, CDKN1B, SOD2, PDCD4, APLN, TPM1, PPARG, HMOX1, GPER1	0.0419749	0.216765	0.475463	0.246167	0.544274
GO:0016032	viral process	200	POLR2E, SH3RF1, OPTN, NDC1, PTPRC, APLN, AP1G2, PCNA, ZYX, HLA-B, PSME3, RFPL3, APLNR, VPS29, TAPT1, MICB, CCNT1, CBX5, CACNA1C, SMAD3, IFI27, CUL2, KRT18, SLC25A4, BECN1, PSMB8, KIN, MSN, SUV39H1, BTRC, SGTA, TUFM, GADD45GIP1, RAE1, SNAPIN, MPDZ, RNF8, TRIM22, ASGR1, DDB1, MDFIC, UBE3A, SPSB2, TAP2, KRT8, RTN3, BRD2, ERCC2, EIF1AX, NUP205, NCKAP1, PSMB1, NUP54, SERINC3, WAPL, PSMB7, PLA2G4C, CFL…	0.0231089	0.217518	0.476407	0.2539	0.551176
GO:0008630	intrinsic apoptotic signaling pathway in response to DNA damage	19	TOPORS, SOD2, BRCA1, SIRT1, HMOX1, BAK1, PCBP4, BAD, E2F1, BCL2L11, HTRA2, CHEK2, BCL2L2, TNF, PIK3R1, FNIP2, BCL2, BCL2A1, POLB	0.0268914	0.218094	0.47696	0.2573	0.553736
GO:0017158	regulation of calcium ion-dependent exocytosis	14	SYT10, SYT2, DOC2A, SYT4, DOC2B, SYT5, SYT6, SYT13, SYT15, SYT12, SYT1, SYT3, RPH3AL, SYT17	0.0463521	0.218719	0.477618	0.261433	0.558482
GO:0045087	innate immune response	174	HLA-B, KLRC2, C1RL, SFTPD, COLEC12, C1S, METTL3, POLR3D, TRIM68, ZC3HAV1, HMGB1, LYN, TLR4, SARM1, CHUK, PYDC1, FES, REL, RELB, TRIM11, TNFRSF14, TOLLIP, MAP4K2, STYK1, IL34, TKFC, TRIM32, TRIM8, PCBP2, ECSIT, DMBT1, ARG2, ARID5A, ITGAM, TMEM106A, PPARG, TRIM35, TRAF3, CCDC92, FGR, C1R, RSAD2, TICAM1, AKIRIN2, ZCCHC3, NLRX1, MR1, LY86, TRIM58, DDX3X, IL17RA, CACTIN, PTX3, SDHAF4, MIF, TRIM62, TRI…	0.025298	0.219089	0.477718	0.252467	0.551063
GO:0000027	ribosomal large subunit assembly	13	RPLP0, RPL24, RPL6, NLE1, NOP2, MRPL20, RPL5, RRS1, MRTO4, RPF2, BRIX1, NOP53, RPL3	0.0497661	0.21967	0.478278	0.253533	0.551176
GO:0005513	detection of calcium ion	10	KCNIP2, KCNMB1, CALM1, STIM1, KCNMB4, RYR2, CALM3, KCNMB2, CALM2, SYT1	0.0833237	0.222413	0.483535	0.2477	0.544274
GO:2000251	positive regulation of actin cytoskeleton reorganization	12	HCK, TEK, HCLS1, BAIAP2, FES, CDK5, NRP1, CDC42, BAIAP2L2, CCL27, HRAS, NTRK3	0.069024	0.223391	0.484946	0.256067	0.553434
GO:0048146	positive regulation of fibroblast proliferation	28	CD74, WAPL, PDGFRA, S100A6, ZMIZ1, ANXA2, RNASEH2B, GAS6, WNT5A, PDGFA, MIF, FOSL2, MYC, IGF1, PDGFB, E2F1, CDK6, DHX9, JUN, CDC6, CTC1, AQP1, CCNB1, FN1, PDGFD, BTC, PDGFC, SPHK1	0.0364233	0.223947	0.485429	0.252867	0.551063
GO:0042632	cholesterol homeostasis	41	NR1D1, ABCA1, DGAT2, XBP1, SIRT1, LIPC, GPIHBP1, LDLR, APOM, RORA, CNBP, LCAT, ABCG1, LAMTOR1, AKR1C1, APOE, FABP3, MALL, NFE2L1, EHD1, CYP7B1, TMEM97, NPC2, ABCA5, GRAMD1B, ABCG4, LDLRAP1, TTC39B, MTTP, NR1H3, HDAC9, NR1H2, MED13, LPL, TSKU, COMMD9, CD24, RALY, NUS1, HMGCR, SOAT1	0.0199246	0.224272	0.485429	0.2559	0.553434
GO:0000715	nucleotide-excision repair, DNA damage recognition	10	CETN2, DDB2, RPS27A, CUL4A, CUL4B, PARP1, COPS5, UBA52, COPS4, DDB1	0.084271	0.224935	0.48615	0.244667	0.544274
GO:0030512	negative regulation of transforming growth factor beta receptor signaling pathway	41	UBA52, ZBTB7A, SIRT1, FKBP1A, WFIKKN2, ONECUT2, CHST11, GLG1, SKI, CIDEA, RASL11B, SMAD3, MTMR4, ONECUT1, RPS27A, LDLRAD4, SMAD6, SPRED1, WFIKKN1, SMAD2, PRDM16, VASN, STUB1, PIN1, PPARG, TGFBR1, XBP1, IL17RD, PMEPA1, SNX25, STRAP, BAMBI, HSPA1A, SKIL, FAM89B, PEG10, LEMD3, ADAMTSL2, CAV2, SPRY1, SLC2A10	0.0401277	0.225569	0.486807	0.260267	0.556797
GO:0002576	platelet degranulation	56	CLEC3B, IGF1, SCG3, PDGFA, CLU, F13A1, TTN, PDGFB, AHSG, TF, HGF, CYB5R1, PHACTR2, ECM1, TMSB4X, PECAM1, SOD1, SPARC, TAGLN2, GAS6, TIMP1, VTI1B, SERPINA1, VWF, MANF, CALM1, SERPING1, VEGFA, CFD, VCL, PCDH7, SYTL4, CD63, ALB, ENDOD1, TUBA4A, ACTN1, ISLR, NHLRC2, SELENOP, ACTN2, VEGFC, FN1, LYN, MAGED2, WDR1, F8, ACTN4, KNG1, ANXA5, QSOX1, ITGA2B, STXBP1, RAB27B, SCCPDH, CHID1	0.0489225	0.227587	0.489763	0.2686	0.562381
GO:0045666	positive regulation of neuron differentiation	39	VWC2L, FEZF2, IMPACT, BRINP3, TIMP2, CYB5D2, DNMT3B, NAP1L2, BRINP2, MMD, ETV5, MEF2C, ADRA2C, SOCS2, SH3GL3, GDPD5, BEND6, KDM4C, BMP6, FEZ1, SPAG9, MAP1B, NRCAM, CXCL12, SOX11, FOXG1, FGFR1, TRIM32, NKX2-2, TRPC5, DMD, BRINP1, DAB1, NEUROD2, ASCL1, VWC2, NEUROD1, PCP4, HEYL	0.0172232	0.227603	0.489763	0.259	0.55651
GO:0008283	cell proliferation	61	CITED2, LRP2, DACH1, CNTNAP2, PPARD, ERCC1, YME1L1, USP28, ESRRB, SORL1, USP13, ITGA2, TBCK, TACC1, BAK1, LARP1, GNAI2, RAP1B, DAZAP1, PRDX1, CSF1R, USPL1, ECD, BCL2, BYSL, YPEL5, UCHL1, GNG2, NRG1, CKS1B, OCA2, ZNF324, TXNRD1, IGF1, MCM7, SETMAR, CDK9, MYC, RAC1, LIPA, ASCC3, ERCC2, PURB, ATAD5, TBX1, CSPG4, TGFBI, ZFP36L1, FOXC1, TACC3, ANKRD45, EDNRA, MORF4L1, POLR3G, SH2D2A, LTK, PDS5B, CD74,…	0.0192152	0.228151	0.489891	0.266433	0.559434
GO:0000079	regulation of cyclin-dependent protein serine/threonine kinase activity	26	CCNT1, BLM, CCNY, CDC37, GADD45A, ACTB, CDKN2C, CCNE1, DIRAS3, CCNI2, CCNI, CCNH, CCND3, CCNB3, CCNG2, CDC6, CCNA1, GTPBP4, CCND1, CCNO, CDKN2D, CCNB1, BCCIP, CDKN1B, CCNL1, HERC5	0.0200437	0.228328	0.489891	0.265533	0.559434
GO:0019216	regulation of lipid metabolic process	41	ABCA7, PPARD, SC5D, FDPS, CYP51A1, OPA3, NR1D1, PLCG2, BCL11B, C1QTNF2, FDFT1, HMGCR, RXRA, RUBCNL, IDI1, GOLM1, LSS, ID2, NCOR2, TREM2, NFYB, SQLE, MVD, SREBF1, NR1D2, PMVK, CHD9, PLPP1, PPARG, SIN3B, HMGCS1, MVK, TNFAIP8L3, ZMPSTE24, ZFP69, NFYC, SMARCD3, TM7SF2, DHCR7, DNAJC15, TBL1X	0.0614584	0.229895	0.492536	0.265933	0.559434
GO:0061028	establishment of endothelial barrier	12	PPP1R16B, RAPGEF1, MSN, PDE2A, EDNRA, EDNRB, RAPGEF2, EZR, PECAM1, MYADM, RAP1B, ROBO4	0.0417502	0.231647	0.495441	0.268467	0.562381
GO:0001817	regulation of cytokine production	17	ZNF287, TLR2, IQGAP1, MOG, MAP2K3, JPH4, LYN, IGF2BP3, BCL6B, SFTPD, BTN2A2, BTN3A2, TRAF3, BTN3A3, BTNL9, LITAF, BTN2A1	0.0285768	0.231923	0.495441	0.2531	0.551063
GO:0032496	response to lipopolysaccharide	68	SNCA, MGST1, TIRAP, RPS6KA3, GJA1, PCSK1, TNFRSF11A, IRAK1, HDAC2, ACE, TLR4, PLCG2, JUN, PELI1, LOXL1, OPRM1, TIMP4, NOS2, ADM, HPGD, GNG12, C2, TAC1, NOS1, ALPL, SMAD6, EDN1, IL12RB2, FOS, JAK2, PRDX2, GGT5, PRDX3, FOXP1, CASP3, LIAS, MGST2, PCK2, MAPKAPK2, RPS6KB1, CHUK, DIO2, CD6, PTGS2, MAOB, AKIRIN2, THBD, ABCC8, KCNJ8, ATP2A2, IL10RA, PENK, DCN, TRIB1, FGFR2, AKAP12, SOD2, LY96, SPARC, GGT…	0.0334057	0.232983	0.496986	0.2662	0.559434
GO:0006906	vesicle fusion	20	STX8, STX19, SNAP25, STX12, VTI1B, SNAP29, TSNARE1, VAV3, SYT13, STX1A, VAMP1, STX16, SNAP47, STX2, STX7, SYT4, STX1B, VAMP3, VAMP8, CAV2	0.0253143	0.233895	0.497708	0.277533	0.574556
GO:0070536	protein K63-linked deubiquitination	14	ATXN3, OTUB2, ZRANB1, YOD1, USP13, BABAM1, OTUD1, SHMT2, STAMBPL1, USP8, OTUD4, USP33, STAMBP, BABAM2	0.025727	0.233997	0.497708	0.251867	0.550818
GO:0002062	chondrocyte differentiation	19	WNT2B, NFIB, FGF9, COL11A2, WNT10B, ARID5A, SOX5, GPLD1, SLC39A14, PTH1R, EXT1, WNT7A, RUNX2, MEF2C, RB1, SCX, CYTL1, FGFR3, TGFBI	0.0198331	0.234658	0.49785	0.2557	0.553434
GO:0007519	skeletal muscle tissue development	22	MYL6B, NEURL1, NPHS1, SKIL, POPDC2, NR2F2, GPCPD1, CASQ1, ITGA7, CDK5, BVES, COL19A1, CFL2, ELN, MYL6, CFLAR, POPDC3, MEF2C, DCN, DMD, HOXD9, SRPK3	0.0200973	0.234739	0.49785	0.264967	0.559434
GO:0010977	negative regulation of neuron projection development	40	PAFAH1B1, RTN4RL2, STMN2, RIT2, BAG5, PRAG1, BCL11A, CIB1, RAB29, PTPRO, NEU4, LGALS1, TSKU, RTN4R, STX1B, PTPRG, PTPRS, RTN4RL1, ITM2C, GFAP, MT3, DAB2, DPYSL3, DCC, CD38, TSC1, SNAPIN, ZNF365, EPHA4, HES1, HDAC2, NR2F1, CRMP1, B2M, APOE, EFNB2, INPP5J, MAG, SEMA3A, LRRK2	0.039177	0.23553	0.49881	0.2699	0.563502
GO:0098869	cellular oxidant detoxification	38	GLRX, MGST3, TXNRD2, GSTP1, PXDN, HBG1, HBQ1, MGST2, TXN, TXNRD3, HBZ, MGST1, APOM, ALB, CYGB, SESN1, TXNDC17, PRDX6, GSTM2, PRDX4, GPX7, PRDX3, PRDX5, SRXN1, PTGES, GSTK1, HBM, APOE, NXN, SELENOW, GPX4, GSTT1, ALOX5AP, PTGS2, IPCEF1, GSTO2, GPX3, TXNRD1	0.0454057	0.236834	0.500324	0.262	0.558546
GO:0045727	positive regulation of translation	39	SERP1, KRT17, METTL3, EIF4G2, SAMD4A, MAPK1, CTIF, METTL5, POLDIP3, LARP1, PLXNB2, PRR16, PINK1, ITGA2, METTL14, PASK, MYC, EIF2B5, CPEB3, DDX3X, PYM1, EEF2, EIF6, OTUD6B, RPL26, LARP4, SOX4, RBM3, EIF3D, CYP1B1, BCL3, NSUN5, LARP6, ERBB2, RPS6KB1, UPF3A, RPL5, MAPK3, ZCCHC4	0.0205856	0.237304	0.500324	0.263667	0.559434
GO:0097191	extrinsic apoptotic signaling pathway	19	KRT18, BAD, IL33, INHBA, KRT8, WWOX, FAS, CIB1, TNF, NDUFA13, TRADD, SIVA1, G0S2, JAK2, TLR3, SMAD3, IFI27, IL6R, TNFSF12	0.0272827	0.237442	0.500324	0.2573	0.553736
GO:0006997	nucleus organization	11	CHMP2A, ATXN7, CHMP4A, CHMP1A, NUMA1, GOLM1, SYNE1, LEMD3, CHMP4B, CHMP1B, PITPNB	0.0387762	0.237633	0.500324	0.260067	0.556797
GO:0060326	cell chemotaxis	26	CXCL12, LEF1, BCAR1, CCR5, PDGFRA, SEMA5A, CXCL14, HMGB2, CXCR4, HGF, ARHGEF16, ACKR3, DOCK4, KIT, PRKCD, PDGFB, ELMO2, CCR1, CCL27, RHOG, ABCC1, EPHB1, CCL28, CX3CR1, TPBG, CCR10	0.0341919	0.237942	0.500324	0.280033	0.576493
GO:0000186	activation of MAPKK activity	20	MAPK3, MAP3K20, ADAM9, GADD45B, MAP3K5, MAP2K1, MAP3K6, BRAF, YWHAB, GRM1, ADORA1, CARTPT, MAP2K2, TGFBR1, LAMTOR2, LRRK2, JAK2, MAP3K13, MAPK1, RAPGEF1	0.0239375	0.238597	0.500987	0.259867	0.556797
GO:0007267	cell-cell signaling	80	GNRH1, LTB, SEMA5A, GAL3ST4, PTHLH, PCSK5, FADS1, GJA1, PDGFA, IL15, GPNMB, ZYX, CX3CR1, GJB1, AR, AFDN, GUCA1B, VIPR2, CARTPT, PCSK1, EFNB1, FJX1, ADRA2C, AMH, FAT1, CCR5, POMC, MERTK, ADGRE5, FGF17, ADORA1, ADRA1D, CCR1, FZD1, TRHDE, TEK, FGF9, STAB1, PCDH1, SST, IL1B, EFNB3, GJC2, EDN3, FGFR2, FGFBP3, CCL27, NRP1, ADCYAP1, TAC1, EFNB2, INHBA, PANX2, FGF14, TNFRSF11A, SH3KBP1, PCDH8, ADRA1B, IT…	0.0293493	0.239061	0.501165	0.275933	0.572853
GO:0002479	antigen processing and presentation of exogenous peptide antigen via MHC class I, TAP-dependent	43	CYBB, HLA-G, IKBKB, B2M, PSMB10, VAMP8, PSMA7, TAP2, PSMD4, PSMD2, PSMC2, HLA-C, HLA-H, PSMB8, PSME2, ITGB5, SEM1, HLA-B, PSMD8, PSMD12, PSME3, PSMC3, PSMB2, PSMD9, PSMC1, TAP1, PSMB6, CHUK, PSMB5, PSMB1, PSMA5, PSMB7, VAMP3, ITGAV, PSMD7, PSME1, SEC22B, PDIA3, PSMD1, PSMD6, HLA-F, CALR, PSMA6	0.0658965	0.239363	0.501165	0.2624	0.558546
GO:0030335	positive regulation of cell migration	126	ONECUT1, FGR, ONECUT2, SEMA3E, ROCK2, CD151, RET, ZNF268, MAPK1, TMSB15B, SEMA5A, NEDD9, LYN, SPHK1, SDCBP, CDH13, MMP14, CREB3, MAPRE1, XBP1, CIB1, SEMA7A, SEMA6B, S1PR1, PTP4A1, FZD4, CPNE3, FAM107A, CLDN4, DRD1, SYNPO2, ACTG1, GNAI2, SEMA4F, CD274, LGR6, EPHB2, DDRGK1, EDN1, NTRK3, ADAM9, MYADM, DAPK3, FAM89B, PREX1, SEMA3A, CSF1R, PAK1, ELP3, PPP3CA, DAB2, PECAM1, ILK, ITGAV, SMO, ACTN4, HRAS…	0.0221841	0.241427	0.50393	0.2768	0.573844
GO:0009755	hormone-mediated signaling pathway	16	CRHBP, PPARD, LGR4, RXRA, THRA, TRH, NR1D1, NR1H3, NR1D2, RARB, RXFP1, PPARG, KDM3A, THRB, GHR, OSTN	0.0324973	0.241631	0.50393	0.273633	0.568879
GO:0016358	dendrite development	20	PAK3, BAIAP2, MCF2, DAB1, GRIN3A, FLRT1, MECP2, STRN, RELN, KLHL1, FEZF2, GRIP1, LST1, SLC25A46, MAP1A, MAP2, HDAC2, PPP1R9B, MAP1B, PRKG1	0.0277026	0.241843	0.50393	0.272667	0.56767
GO:0042789	mRNA transcription from RNA polymerase II promoter	16	THRB, SREBF1, ZBTB1, TAF11, ATF4, TAF5, TAF4B, RXRA, TAF13, TAF3, NR1H3, NCBP2, TAF2, PPARG, TAF10, AP3B1	0.0228792	0.24227	0.50393	0.289333	0.583416
GO:0071230	cellular response to amino acid stimulus	29	DNMT3A, NSMF, TNF, CPEB1, CEBPB, PDGFC, CPEB3, RRAGB, LAMTOR1, LAMTOR5, CPEB4, COL1A2, ASS1, RRAGC, RRAGD, COL4A1, GLRA2, COL6A1, XBP1, IPO5, COL16A1, SLC38A9, NTRK2, PDGFD, COL5A2, PDGFRA, NEURL1, LAMTOR2, LAMTOR4	0.0229146	0.242841	0.50393	0.287867	0.581254
GO:0051000	positive regulation of nitric-oxide synthase activity	10	APOE, CALM3, NPR3, NOS1AP, TNF, CALM2, KRAS, CALM1, PIK3CB, NUS1	0.0350075	0.243061	0.50393	0.2648	0.559434
GO:0051403	stress-activated MAPK cascade	18	MAP3K5, MAP3K13, SKP1, MAP3K20, CRYAB, IKBKB, MAPK13, MAP2K7, MAPK3, MAPK1, MAPK11, UBA52, CHUK, NFKB1, CCM2, BTRC, MAP2K6, RPS27A	0.024993	0.243076	0.50393	0.265267	0.559434
GO:0038096	Fc-gamma receptor signaling pathway involved in phagocytosis	42	ARPC2, VAV3, PRKCD, PLPP4, ARPC3, RAC1, BRK1, NCK1, CYFIP1, FCGR2A, FGR, PIK3R2, CD247, ARPC5, WIPF3, SYK, FCGR3A, CDC42, BAIAP2, ACTG1, ABI1, ELMO2, NCKAP1, ARPC1B, WIPF2, HSP90AB1, HCK, MAPK1, LIMK1, ACTB, PIK3CA, PIK3R1, VAV2, WIPF1, NCKIPSD, VAV1, LYN, PAK1, MAPK3, PLCG2, ARPC4, PIK3CB	0.0443513	0.245378	0.507988	0.266233	0.559434
GO:0007271	synaptic transmission, cholinergic	10	CHRNA6, LYNX1, CHRNA4, LYPD1, NQO1, APOE, CHRNB1, CHRNA3, CHRNA2, CHRM3	0.0555434	0.245859	0.50827	0.283867	0.578553
GO:0045776	negative regulation of blood pressure	11	SCPEP1, NOS2, OPRL1, APLN, NOS1, DRD2, NPY, CNR1, MKKS, VEGFC, RNLS	0.0276173	0.24865	0.51332	0.284533	0.578553
GO:0001654	eye development	24	PBX3, FOXC1, MEIS3, SH3PXD2B, BMP6, CPAMD8, RBP4, SMG9, SCO2, SMOC1, SIX3, PBX4, PAX6, MEIS3P1, FGF9, RAB18, HMGB1, SIPA1L3, ZDHHC16, BBS7, ATF6, MEIS2, MEIS1, CHRDL1	0.0451869	0.249988	0.514389	0.286467	0.581254
GO:0015908	fatty acid transport	17	PPARD, RBP1, GOT2, MFSD2A, FABP5, RBP7, SLC27A2, SLC27A3, FABP7, SLC25A17, CROT, SLC27A6, ACSL4, FABP5P3, FABP6, CRABP1, FABP3	0.0445054	0.250646	0.514389	0.279067	0.576112
GO:0007162	negative regulation of cell adhesion	28	DAB1, RIPOR2, CDH13, ADAM22, EPHA4, DSCAM, ANGPT1, EPHB2, PLXNC1, KNG1, SIPA1, SEMA4D, MDK, RND1, ARHGDIG, ARHGDIA, PLXNB2, ACVRL1, DACT2, ARHGDIB, PLXND1, SEMA5A, TNC, DUSP1, PLXNA3, PLXNA4, PLXNA1, TGFBI	0.0272613	0.250776	0.514389	0.283433	0.578553
GO:0007266	Rho protein signal transduction	26	COL1A2, ARHGAP6, CDC42EP3, ARHGAP1, ARHGAP4, ARHGDIA, CDC42EP4, CDC42EP2, CHUK, GNA12, ROCK2, RHOG, PDPN, ADRA2A, CTNNAL1, ARHGDIG, PLEKHG5, ARHGEF11, ROCK1, CDH13, ADGRG1, ARHGDIB, MYO9B, ARHGAP29, LIMK1, PHACTR4	0.0183725	0.251186	0.514389	0.278067	0.574853
GO:0090050	positive regulation of cell migration involved in sprouting angiogenesis	12	PTGS2, CIB1, HDAC7, PLK2, ANXA1, FGF2, VEGFA, MAP3K3, HDAC9, NRP1, JCAD, HMOX1	0.0244214	0.251487	0.514389	0.2816	0.578461
GO:0006289	nucleotide-excision repair	13	FANCC, RPA2, DDB2, ERCC4, GTF2H5, MMS19, ATXN3, ERCC2, SLX4, ERCC1, CETN2, OGG1, DDB1	0.0408139	0.251527	0.514389	0.2626	0.558546
GO:0001954	positive regulation of cell-matrix adhesion	12	UTRN, JUP, CCL28, DMD, CIB1, FERMT1, ILK, SFRP1, EMP2, CDH13, SKAP1, CDK6	0.0604647	0.251611	0.514389	0.287833	0.581254
GO:2000147	positive regulation of cell motility	10	TWIST1, TF, PHPT1, SPOCK2, CCDC25, EPCAM, TRIM32, CSF1R, CAVIN1, MALAT1	0.036523	0.25338	0.517289	0.282167	0.578461
GO:0070268	cornification	21	CAPNS1, KRT19, KRT18, KLK5, KRT31, PCSK6, KRT17, KRT14, PKP3, PERP, PPL, CAPN1, TGM1, KRT83, KRT86, JUP, KAZN, KRT8, DSP, TCHH, CYP26B1	0.0279643	0.255055	0.519988	0.2977	0.59702
GO:0015949	nucleobase-containing small molecule interconversion	15	AK1, AK8, NME1, NME3, DCTD, RRM2B, AK5, AK2, CMPK1, AK4, TXNRD1, CTPS2, AK6, GLRX, GUK1	0.016142	0.255899	0.520987	0.279567	0.576337
GO:0042552	myelination	23	EIF2B5, XK, CLDN5, MBP, KLK6, FAM126A, GAL3ST1, ERBB2, ADGRG6, SBF2, BCAS1, SCN2A, MAL2, CMTM8, TSC1, EGR2, MALL, TSPAN2, TNFRSF21, SCN8A, EIF2B2, HEXB, NAB1	0.0215058	0.256901	0.522307	0.310433	0.608682
GO:0014911	positive regulation of smooth muscle cell migration	13	NRP1, S100A11, SEMA6D, RPS6KB1, BCL2, HDAC4, IGF1, PDGFB, P2RY6, TLR4, CYP1B1, MYC, ITGA2	0.0234479	0.25742	0.52264	0.284567	0.578553
GO:1900740	positive regulation of protein insertion into mitochondrial membrane involved in apoptotic signaling pathway	17	E2F1, BID, YWHAZ, PPP3CC, YWHAB, YWHAG, PPP3R1, YWHAH, PMAIP1, BBC3, YWHAQ, TFDP1, BCL2, BAD, NMT1, TP53BP2, TFDP2	0.0482762	0.258983	0.52509	0.2977	0.59702
GO:0043085	positive regulation of catalytic activity	16	APH1A, NPM2, PSEN2, PHACTR4, AZIN2, NR4A2, YWHAB, APH1B, FXN, MT3, CIB1, BCL2, NCSTN, PSENEN, DCP1A, SOD1	0.0514538	0.260726	0.527899	0.287533	0.581254
GO:0006952	defense response	25	CD83, CYBB, COLEC12, SSC5D, RNASE6, STAT6, STAT4, CXCL12, INHBB, IL17RB, NLRP3, MX1, CXCL2, INHBA, CD84, DMBT1, TNIP1, CAMLG, ACKR1, MST1R, TAP1, STAT1, MX2, KCNN4, HLA-B	0.0121086	0.261891	0.529348	0.269467	0.563396
GO:0043950	positive regulation of cAMP-mediated signaling	11	ADCYAP1R1, TOR2A, OPRM1, GPR62, FFAR4, POMC, GPR61, RAPGEF2, GNAS, CRH, ADCYAP1	0.0219594	0.262364	0.529348	0.281867	0.578461
GO:2000649	regulation of sodium ion transmembrane transporter activity	12	SCN2B, SCN3B, UTRN, FXYD1, FXYD6, FGF12, SCN4B, SCN1B, GPD1L, YWHAH, FXYD7, PTPN3	0.0400444	0.262519	0.529348	0.312467	0.608682
GO:0007409	axonogenesis	46	SLITRK5, SLITRK1, PAK3, MAP1B, NUMBL, DSCAML1, CCK, PARD3, BRSK1, SLITRK6, ATL1, BAIAP2, CDK5, S100A6, ATP8A2, ACTB, APBB1, KLF7, BCL2, DOCK7, S100B, RTN4R, CNTN4, WNT7A, NTNG1, FGFR2, PLPPR4, PTPRZ1, DRD2, ISL1, RYK, LMTK2, SLITRK3, NRCAM, ADCY1, MAP1A, PARD6B, CTNNA2, NTNG2, BRSK2, NEFH, ANK3, SPTBN4, DCC, RAB10, STMN1	0.0281235	0.263585	0.529916	0.2907	0.585371
GO:0010737	protein kinase A signaling	10	PRKACB, EDN1, TTN, EDNRA, GAL, FBN1, MYOM1, RAB13, EZR, LCP1	0.045612	0.263691	0.529916	0.291167	0.585511
GO:0031295	T cell costimulation	16	PAK1, EFNB2, CDC42, PIK3CA, TNFRSF14, VAV1, CD24, CD274, TNFSF13B, EFNB3, PIK3R1, EFNB1, LGALS1, PAK3, RAC1, LYN	0.0474609	0.26388	0.529916	0.304233	0.60675
GO:0051482	positive regulation of cytosolic calcium ion concentration involved in phospholipase C-activating G-protein coupled signaling pathway	11	EDN1, GNA15, GRM1, LPAR6, S1PR1, GPR20, OPRL1, GPR4, HTR2C, DRD2, DRD1	0.0351517	0.264492	0.530424	0.311	0.608682
GO:0032481	positive regulation of type I interferon production	24	DHX9, DHX33, DHX58, POLR2E, POLR2K, POLR3H, POLR3D, IRF3, POLR3C, PLCG2, STAT6, POLR3G, POLR3GL, POLR2L, POLR2H, ZCCHC3, IRAK1, CTNNB1, SYK, LRRFIP1, IRF5, DHX36, NFKB1, POLR3K	0.0235374	0.266078	0.532878	0.304567	0.60675
GO:0007163	establishment or maintenance of cell polarity	25	RHOC, PARVB, KIAA1614, RHOBTB1, RHOF, PARD3, PARD6B, RHOG, SPINT2, PARD6A, CAP1, RHOBTB2, CDC42BPB, PARVA, FAT1, CDC42, DLG1, RND3, CAP2, ACTB, CTNNA1, RND1, RND2, RAC1, STK25	0.0242211	0.267408	0.534816	0.3036	0.60675
GO:0019882	antigen processing and presentation	32	HLA-F, RAB4A, EXT1, RAB33A, HLA-DMA, HLA-DQB1, HLA-DRB4, HLA-DRA, RAB3C, HLA-B, WDFY4, RAB3B, HLA-DPB1, CD8A, RELB, RAB8B, HLA-DRB3, PSMB8, RAB34, HLA-C, RAB35, CTSH, CD74, HLA-DMB, CTSL, CLEC4M, HLA-DPA1, RAB10, HLA-DRB5, GBA, HLA-DRB1, RAB32	0.0647359	0.268318	0.535179	0.284567	0.578553
GO:0010212	response to ionizing radiation	19	RAD54B, PAXIP1, NABP1, UIMC1, USP28, DNMT3A, DCLRE1C, BABAM2, KRT14, RNF8, RNF168, BRCA1, BABAM1, MRNIP, STAR, DNMT3B, INIP, EYA3, COP1	0.0417419	0.268449	0.535179	0.316267	0.610153
GO:0031396	regulation of protein ubiquitination	11	HSPA1A, TGFBR1, WASHC1, MTBP, DAXX, HSP90AB1, SIAH2, EPM2A, HERPUD1, PINK1, FBXO2	0.0231077	0.26889	0.535179	0.2827	0.578553
GO:0006801	superoxide metabolic process	11	CCS, NOXO1, SH3PXD2A, SOD2, NCF1C, CYBB, SH3PXD2B, CYB5R4, SOD1, NOS2, PREX1	0.0320629	0.269042	0.535179	0.324933	0.614009
GO:0000165	MAPK cascade	154	MAP2K5, TNIK, PSMB2, MINK1, CALM1, RAPGEF2, MEF2A, MAP3K9, SPTBN5, ERBB2, FGF2, PSME1, RASGRP3, FLT3, RASGRP1, BTC, IL3RA, PSMB5, FGFR1, RALGDS, NCAM1, MBP, RASAL1, PPM1L, YWHAB, RGL2, PSME2, KITLG, NEFL, MAP3K21, FGF13, DUSP7, MAP3K14, PIK3R2, ANGPT1, MET, GFRA1, ABHD17B, FNTA, PSMA7, PAK3, PPP1CB, PSMD1, ABHD17A, SMAD1, PSMD9, DLG2, PSMC3, GRIN2B, MAPKAPK2, LYPLA1, MAPK3, MAP3K5, PSMB8, CCL2, L…	0.0148442	0.26962	0.535606	0.287767	0.581254
GO:0001649	osteoblast differentiation	50	IGFBP5, FHL2, HSD17B4, UFL1, RPS15, GTPBP4, SMO, GPNMB, SOX8, WWOX, RSPO2, TNC, SIRT7, GABBR1, SEMA7A, SPP1, ITGA11, GJA1, RRAS2, MEF2C, LEF1, SYNCRIP, LGR4, RUNX2, BMP6, GLI1, SFRP1, COL6A1, CBFB, MAP2K6, FBL, CCDC47, HNRNPC, COL11A2, FGF9, MYBBP1A, GLIS1, GDF10, HSPE1, ATP5F1B, ID4, SNAI1, TWIST1, DHX9, MAPK11, SNAI2, PENK, TP53INP2, PSMC2, ALPL	0.0179212	0.270924	0.537472	0.315867	0.610153
GO:0016126	sterol biosynthetic process	14	EBP, HMGCR, CYB5R1, MSMO1, SQLE, SC5D, FAXDC2, PRKAG2, INSIG2, PMVK, CH25H, DHCR7, FDFT1, TM7SF2	0.072204	0.272044	0.538844	0.2998	0.600415
GO:0051090	regulation of sequence-specific DNA binding transcription factor activity	13	HCK, SYK, MAPK10, STK36, KDM5A, JUN, ZBTB7A, MAPK11, HMOX1, MAPK1, CREBZF, FOS, MAPK3	0.0124468	0.272347	0.538844	0.2707	0.564373
GO:0006821	chloride transport	31	ANO10, GABRB3, GABRG3, GABRD, BEST1, CLDN4, GABRE, GABRA4, CLCN5, GABRA5, CLCN2, SLC26A8, GLRA2, FXYD1, TSPO, TTYH1, GABRB1, GABRA1, GABRG2, GABRA2, CLNS1A, ANO2, GLRA3, CLCN4, GABRB2, CLCN6, CLCC1, ANO7, CLIC5, ANO5, ANO8	0.0285169	0.273756	0.540483	0.3216	0.614009
GO:0045907	positive regulation of vasoconstriction	13	HRH1, HTR2A, ACE, HRH2, OXTR, ADRA1A, TBXA2R, ADRA1D, PTGS2, ADRA1B, CD38, GJA1, ADRA2C	0.0305705	0.273908	0.540483	0.311567	0.608682
GO:0070301	cellular response to hydrogen peroxide	33	HDAC2, NET1, AQP1, TRPM2, FXN, PRKCD, PDGFD, MYB, ANKZF1, ZNF277, NQO1, CYP1B1, PPIF, STAT6, MAP3K5, ANXA1, EDN1, FOXO1, PLEKHA1, PCNA, SIRPA, SPHK1, SMPD3, SIRT1, RPS3, BECN1, MAPK7, IMPACT, MAPK13, AIFM1, MAP1LC3A, BNIP3, KLF2	0.0345129	0.27681	0.545388	0.3217	0.614009
GO:0042981	regulation of apoptotic process	96	VCP, CALR, TOX3, SRA1, ACTN4, FAS, APAF1, BID, CFLAR, TRAF5, CARD14, ACTN2, GJA1, FANK1, IRF3, TRAF3, APOE, BCAR1, BCL2L11, CARD17, ACTN1, TNFAIP8L1, ALK, SIRT1, PMAIP1, RASSF5, LGALS1, ALX3, NF2, CIDEC, PLK5, AKT1S1, PINK1, PAX8, USP36, STK26, BEX2, CARD9, IFT57, PEA15, ING2, SARM1, JAK2, BCL2L2, CAAP1, DLG5, GLS2, TP53AIP1, NME1, OMA1, BCL10, RASSF3, BBC3, PERP, PRELID1, PRDX2, FLT3, TNFRSF10B,…	0.0181283	0.277364	0.545388	0.322133	0.614009
GO:0043123	positive regulation of I-kappaB kinase/NF-kappaB signaling	85	IRAK1, TNF, SLC20A1, TRIM32, PLEKHG5, TRIM27, NEK6, CD74, BCL10, IL1B, TMEM101, FKBP1A, MIER1, TMED4, CFLAR, TLR4, NDFIP2, HLA-DRB1, CASP1, RHOC, PRKCB, TRIM52, CARD9, TAB3, PELI1, CASP10, RIPK2, MAP3K14, TICAM1, IRF3, PINK1, PELI2, TMEM106A, LITAF, LGALS1, MID2, REL, TNFRSF10B, TRAF5, DHX36, TRIM14, LAMTOR5, TRIM13, NDFIP1, HMOX1, IKBKB, BIRC3, CARD16, TRIM68, ATP2C1, TLR3, SHISA5, TSPAN6, TRIM8…	0.0185104	0.277796	0.545388	0.312033	0.608682
GO:0048812	neuron projection morphogenesis	28	DBN1, UGT8, PACSIN1, SRGAP2, MINK1, KIRREL3, TNIK, GPM6A, GJA1, NEFL, GAS7, ILK, MYO16, DMD, DBNL, SLC9A6, LRRK2, EPB41L3, ANKRD27, PAK1, DTNBP1, CNTNAP2, DCLK1, BDNF, NCKAP1, ITGA1, TRIO, WNT7B	0.0259457	0.278438	0.545388	0.305133	0.60675
GO:0043407	negative regulation of MAP kinase activity	20	UCHL1, SPRY1, INPP5K, GSTP1, PIK3CB, DUSP1, PTPRJ, IL1B, HMGCR, SORL1, DUSP7, SH2B3, SPRY4, APOE, PPARG, PRKCD, GBA, RGS2, RGS14, LYN	0.0440122	0.278776	0.545388	0.309867	0.608682
GO:0007015	actin filament organization	74	BCL2, TPM1, AVIL, TMSB15B, FAT1, TMSB10, ERMN, ARHGAP6, DIAPH2, MYO1E, MYO1F, RND2, ELMO3, TF, BIN3, MYO1B, RHOG, NCK1, DBN1, RHOBTB2, CTNNA3, RND3, SAMD14, RAC1, ACTC1, MYO15A, TMSB15A, PPP1R9A, SHROOM2, XIRP1, CARMIL1, ARHGAP25, BRK1, MYO5A, CORO6, PACSIN1, SHROOM3, TMOD1, EMP2, SORBS3, RHOBTB1, PRKCI, MYO19, ACTN1, MYO5C, CTNNA2, SORBS2, ARF1, PPP1R9B, MYO1D, ELMO2, MYO5B, PPARGC1B, RHOC, RHOF…	0.0168986	0.278898	0.545388	0.328833	0.615884
GO:0051894	positive regulation of focal adhesion assembly	18	VEGFA, FERMT2, ROCK1, EPB41L5, THY1, RAC1, PTPRJ, NRP1, COL16A1, SMAD3, FMN1, TEK, WNT4, SFRP1, S100A10, ITGB1BP1, IQGAP1, TSC1	0.0309385	0.278984	0.545388	0.315167	0.610153
GO:0032228	regulation of synaptic transmission, GABAergic	10	CNR1, SYN3, CLN3, DRD2, BAIAP3, PLCL1, USP46, NISCH, KRAS, PHF24	0.0392383	0.28147	0.549265	0.305433	0.60675
GO:0007173	epidermal growth factor receptor signaling pathway	18	NCK2, DGKD, PIK3CA, SOS1, CAMLG, REPS2, BRAF, SOCS5, IQGAP1, EFEMP1, KIF16B, SHC1, SHC3, PLCE1, PIK3R1, SLC30A10, BTC, BCAR1	0.0130962	0.281713	0.549265	0.331267	0.617455
GO:0050434	positive regulation of viral transcription	14	POLR2L, POLR2E, POLR2J, DHX9, POLR2H, POLR2I, NELFA, POLR2K, GTF2F2, CCNT1, NELFE, CDK9, POLR2G, MDFIC	0.0488525	0.28266	0.549484	0.308	0.608682
GO:0044255	cellular lipid metabolic process	10	ZMPSTE24, ZNF670, DIO2, FAM135A, ABHD3, STAR, ABHD1, GNPAT, CCDC71L, FAM135B	0.0267136	0.282871	0.549484	0.324767	0.614009
GO:0051898	negative regulation of protein kinase B signaling	21	HLA-G, PPP2R5B, RAPGEF1, PLEKHA1, CAVIN3, PTPRJ, PHLDA3, PHLPP2, PIK3CB, DLG1, CIB1, THEM4, BTN2A2, INPP5K, GPER1, DRD2, SIRT1, PPP2R5C, TRIB3, SH2B3, NOP53	0.0142032	0.283292	0.549484	0.3135	0.608826
GO:0090023	positive regulation of neutrophil chemotaxis	11	CAMK1D, CD74, RIPOR2, RAC1, EDN1, DAPK2, THBS4, TIRAP, MDK, MOSPD2, MCU	0.0421718	0.283811	0.549484	0.308767	0.608682
GO:1901998	toxin transport	20	SLC29A4, RAB29, ABCG1, BNIP3, VPS11, ATP6V0A1, CASP1, CCT5, CCT7, COPZ1, RAB40B, SLC7A8, ANTXR2, TCP1, CRTC2, CCT6B, CD274, NRP1, DNAJA1, MTMR12	0.0413185	0.283827	0.549484	0.313267	0.608826
GO:0036258	multivesicular body assembly	13	VPS36, SNF8, RAB11A, STAM2, VPS37B, CHMP2A, VPS37D, CHMP1B, CHMP1A, VPS37C, VPS25, CHMP4B, CHMP4A	0.0582222	0.284343	0.549484	0.305367	0.60675
GO:1902895	positive regulation of pri-miRNA transcription from RNA polymerase II promoter	17	SMAD3, FOS, TEAD1, APLN, PPARG, MYC, PDGFB, TNF, EGR1, SMAD6, NR1H2, NR3C1, SRF, JUN, SMAD1, FGF2, SREBF1	0.0180774	0.284434	0.549484	0.3084	0.608682
GO:0009953	dorsal/ventral pattern formation	15	DYNC2H1, OVOL2, GLI1, IFT172, LHX2, DSCAML1, EDN1, ARL13B, ACVRL1, GLI3, ACVR1, WNT7A, FBXL15, FOXG1, PTCH1	0.022405	0.285334	0.550501	0.316133	0.610153
GO:0007193	adenylate cyclase-inhibiting G-protein coupled receptor signaling pathway	36	CORT, AKAP12, MARCO, NPY1R, EDN1, ADCY2, GRM7, SSTR2, HTR1F, ADCY9, ADORA1, PDE2A, GNAI2, HTR1E, AKAP5, EDNRA, GPR176, OPRK1, MCHR1, ADCY4, P2RY12, GRM8, ADCY7, NPR3, S1PR1, ADCY3, PALM, ADCY8, GABBR1, ADRA2A, GNAZ, RIC8A, RGS1, GNAL, ADCY1, OPRL1	0.0273212	0.285811	0.5507	0.322833	0.614009
GO:0016082	synaptic vesicle priming	12	ERC2, SNCA, SNAP29, STXBP1, OTOF, NAPA, SNAP47, SYNJ1, UNC13C, UNC13B, SNAP25, UNC13A	0.0233231	0.286481	0.551212	0.327333	0.615884
GO:0048148	behavioral response to cocaine	10	SNCA, HOMER1, PPP1R1B, DRD1, HTR2A, EHMT2, DRD2, OPRK1, CDK5, SDK1	0.0428152	0.286825	0.551212	0.311567	0.608682
GO:0045786	negative regulation of cell cycle	28	RB1, SIRT1, PTPRK, NUPR2, SIPA1, NUDT6, BRINP1, HPGD, RPS6KA2, CREB3, CDK5, CDT1, SUV39H1, TP53BP2, CDKN1B, PTGS2, CAMK2N1, CDK6, INHBA, RNF167, NUPR1, TSPYL2, ADCYAP1, PDCD4, EPM2A, CHMP1A, HTRA2, GMNN	0.0240851	0.287685	0.552145	0.321733	0.614009
GO:0045737	positive regulation of cyclin-dependent protein serine/threonine kinase activity	14	CCNYL1, PIM1, CDKN1B, PKD2, PDGFB, CCNB1, PKD1, CCND1, CKS1B, CDC6, CCND3, CCNT1, PROX1, CCNY	0.017592	0.288392	0.552782	0.3126	0.608682
GO:0008333	endosome to lysosome transport	18	VPS41, TGFBRAP1, RAB7B, RNF157, AKTIP, SCYL2, SNAPIN, PCDHGA3, ADRB2, VPS39, SORT1, DENND3, STX8, VPS11, RILP, TRAK2, RAB12, CLEC16A	0.040996	0.289073	0.553369	0.3341	0.619451
GO:0007204	positive regulation of cytosolic calcium ion concentration	57	KNG1, TBXA2R, JAK2, ADRA1B, ACKR3, CCR10, NPFF, SPPL3, GPR6, CX3CR1, OPRM1, CCL28, GNG3, CCR1, CD38, CMKLR1, GPER1, ADRA1A, CCR5, ITPR3, ADRA1D, TRPC5, BCAP31, PLCE1, DLG4, FIS1, PTGER4, ADCY8, PTH1R, PTGER3, BDKRB2, SWAP70, ADM, EDN1, FFAR4, FPR1, CXCR4, ITGAV, CD52, CD24, GJA1, CACNA1C, MCHR1, EDNRB, EDNRA, TAC1, HMGB1, ADCYAP1, GALR1, CACNA1A, PDGFRA, PKD1, OXTR, CIB2, NMU, CCKBR, LPAR2	0.0336922	0.29015	0.55458	0.315033	0.610153
GO:0030324	lung development	45	EIF4EBP1, SPARC, HEG1, CEBPA, ELK1, HSD11B1, FOXF1, FGF18, CCBE1, PDPN, FGFR2, YWHAZ, CRH, CLCN2, MMP14, HMGB1, FGF2, RBP4, GLI1, WNT7B, VEGFA, ZIC3, FGF7, WNT5A, SP3, LIPA, HSPB11, SMAD2, PROX1, ZFPM2, PTN, GLI3, CHI3L1, CCDC39, HES1, ACVR2B, SREBF1, RIDA, FBXW7, JMJD6, LOXL3, PDGFRA, FGF9, AARD, TIMELESS	0.0183611	0.290458	0.55458	0.3115	0.608682
GO:0009966	regulation of signal transduction	24	SLA, GRK3, GPC4, CNKSR3, CDC42SE2, IGFBPL1, YWHAG, KAZALD1, CNKSR2, AFAP1L2, GRK5, AFAP1, RGS22, GPC5, MGLL, GRK4, CDK13, GLRX2, MTCH1, SOCS2, GRK6, CDH2, TSPYL2, GNAS	0.0180761	0.291171	0.555222	0.322867	0.614009
GO:0008344	adult locomotory behavior	25	PBX3, FGF12, SLITRK6, PUM1, CHL1, SEZ6, SNCA, KALRN, MECP2, INPP5F, NTSR1, TMOD1, LGI4, NR4A2, PAFAH1B1, CSTB, GIGYF2, BTBD9, ADAM22, HOXD9, SHANK2, TSC1, CXCL12, SNCG, NTAN1	0.018409	0.293577	0.559086	0.3285	0.615884
GO:0098974	postsynaptic actin cytoskeleton organization	10	ACTB, PPP1R9A, ARF1, DBNL, NOS1AP, ACTG1, FARP1, FRMPD4, INA, DBN1	0.0501666	0.294349	0.559833	0.324133	0.614009
GO:0019233	sensory perception of pain	32	CDK5, OPRL1, P2RX4, ACE, MAPK1, ADCYAP1, OPRM1, GRIN2A, KCNA2, MAPK3, TAC1, PTGS2, CHRNA4, SCN9A, UCHL1, NDN, HOXD1, EDN1, EDNRB, PTGES, NPY1R, NMU, MECP2, GRM1, OPRK1, RETREG1, CCL2, NIPSNAP1, CNR1, SCN3B, MC1R, PENK	0.0380646	0.295136	0.559859	0.3284	0.615884
GO:0001657	ureteric bud development	15	RET, ROBO2, FOXC1, CRLF1, SMAD6, EPCAM, SMAD2, RARB, SPRY1, FGFR2, NPNT, SFRP1, SMAD3, SMAD1, ARG2	0.0293419	0.29561	0.559859	0.338	0.624695
GO:0030182	neuron differentiation	74	STRAP, IER2, ITM2C, FUT9, MET, WNT2B, HDAC9, ERBB2, CDK5, BRSK1, MAP2K1, FZD1, WNT6, WNT4, EMX1, PIGT, AIFM1, ASCL2, DAPK3, PPP1CC, DTNB, OPHN1, FZD10, ANOS1, LHX2, ASCL1, BHLHE22, TRPC5, NIF3L1, PIN1, INSM2, ATP2B2, ACSL3, FZD7, RUNX2, NTRK2, NAPA, ACSL4, S1PR1, NEUROD1, WNT5A, HDAC5, FZD2, MEF2C, BRSK2, ATF4, SNPH, RYK, WNT10A, WNT3, NEUROD2, DOK5, FZD4, LDB1, WNT7B, WNT7A, NLGN4X, SMARCA1, HOX…	0.00876511	0.296269	0.559859	0.320267	0.614009
GO:0048873	homeostasis of number of cells within a tissue	10	CORO1A, KRAS, ADD1, SMO, FH, VPS54, ILDR2, LIPA, GIGYF2, BCL2	0.0098613	0.296332	0.559859	0.306967	0.608682
GO:0006388	tRNA splicing, via endonucleolytic cleavage and ligation	12	TSEN15, CSTF2, FAM98B, TSEN34, ZBTB8OS, CPSF1, TSEN2, TRPT1, RTCB, DDX1, TSEN54, C2orf49	0.0451837	0.296528	0.559859	0.333467	0.619451
GO:0060074	synapse maturation	10	SHANK1, SYBU, NFIA, CX3CR1, SEZ6, PALM, IGSF21, NEFL, BCAN, PFN1	0.0400721	0.296642	0.559859	0.325333	0.614009
GO:0050900	leukocyte migration	53	FN1, ATP1B3, TEK, SLC16A8, ANGPT1, OLR1, GAS6, ITGA7, CD44, ITGB2, SLC3A2, IGLL1, SHC1, CD74, GLG1, SLC7A8, SOS1, LYN, GRB14, TNFRSF10B, ROCK1, CD58, ITGB1, MAG, CXADR, MIF, COL1A2, PIK3R2, ESAM, SLC7A11, PPIL2, ITGAV, THBD, ITGAX, CD84, ATP1B1, PIK3CB, MERTK, ADD2, SIRPA, MSN, EPCAM, INPP5D, ITGAM, JAM2, PDE4B, PIK3R1, PIK3CA, PECAM1, SELPLG, JAML, SLC16A3, SLC7A7	0.0197733	0.297078	0.559932	0.311667	0.608682
GO:0070306	lens fiber cell differentiation	10	NF2, CRYGD, SIX3, FZR1, KDM5B, HSF4, TDRD7, SLC7A11, SKIL, SMAD3	0.0195397	0.29744	0.559932	0.323967	0.614009
GO:0006641	triglyceride metabolic process	12	MTTP, GK3P, LMF1, GK5, CYP2E1, APOC1, LPL, CPT1A, SLC22A4, GK, APOE, INSIG2	0.00917672	0.299529	0.562175	0.3093	0.608682
GO:0001503	ossification	36	GPM6B, SPARC, RASSF2, PDLIM7, AHSG, ECM1, DHX36, LRRC17, TAPT1, SPP1, PPARGC1B, TNFRSF11A, RPL38, RUNX2, CDH11, GPLD1, CLEC3B, CHRDL1, COL5A2, TWIST1, KAZALD1, SUN1, SORT1, EXT1, NPR2, BCL2, THRA, COL11A1, BMP8B, SP3, FZD9, MGP, ATP6V0A4, MINPP1, OSTF1, CLEC11A	0.0168997	0.299838	0.562175	0.355067	0.633796
GO:0031397	negative regulation of protein ubiquitination	29	PER2, PRKCG, HSPA1A, SENP2, RASD2, TSPO, ATG5, HDAC8, SOX4, USP4, ARRB1, DNAJA1, GLMN, IVNS1ABP, NXN, UFL1, RPS3, BAG2, N4BP1, SIRT7, CDK5, CRY1, ISG15, GTPBP4, BAG5, CAMLG, SPOPL, PINX1, OGT	0.0213041	0.300108	0.562175	0.3253	0.614009
GO:0030178	negative regulation of Wnt signaling pathway	23	NFATC1, RNF43, TSKU, WWOX, NKD2, NKD1, NXN, ZNRF3, SFRP1, GRB10, TRABD2A, FRZB, DACT1, CTNNBIP1, APCDD1, SOSTDC1, FGF9, WIF1, NLK, DACT3, TLE1, DKK3, CXXC4	0.029054	0.300393	0.562175	0.329933	0.617125
GO:0007215	glutamate receptor signaling pathway	14	KCNB1, GRIK2, NCSTN, GRIN2B, GRIA3, GRIN2C, SSTR1, GRID2, PLCB1, GNAQ, GRIK1, GRIK3, GRIK4, GRIN2A	0.0312985	0.300538	0.562175	0.333933	0.619451
GO:0007010	cytoskeleton organization	76	ZRANB1, MAST3, MDK, ZMYM3, ARHGAP4, KLHL20, MAP3K20, CDC42BPB, WTIP, NECTIN2, PRKCI, UGT8, CCL2, PDZD8, MARK1, AGRN, CSPG5, PHIP, ADD1, FGD3, FGD1, PALM, ARHGAP10, THY1, FGD5, MICAL2, FITM2, FGD4, PCLO, NEDD9, CNN2, WASF3, TNIK, CAP2, BRWD3, ELMO2, MICAL1, SH3KBP1, NCKIPSD, PRPF40A, TPM1, APOE, PACSIN1, ANK3, ZMYM6, DIAPH1, MICAL3, TLN2, BRWD1, KRT31, EPB41L3, VILL, CAPZB, ZMYM4, RANBP9, RANBP10,…	0.00862793	0.303743	0.567449	0.331767	0.617455
GO:0032691	negative regulation of interleukin-1 beta production	13	CARD17, AQP4, GIT1, GSTP1, TREM2, LILRB4, NLRP3, FFAR4, CD33, ERRFI1, IGF1, CARD16, CX3CR1	0.0562307	0.306171	0.571261	0.323167	0.614009
GO:0032570	response to progesterone	17	SREBF1, PTN, NR1H3, TLR2, OXTR, MBP, GPI, FOS, CLDN4, CD38, FOSB, WBP2, NKX2-2, TSPO, GABRB1, BAD, UBE3A	0.0369939	0.310701	0.577337	0.323533	0.614009
GO:0001676	long-chain fatty acid metabolic process	12	ACSL6, ACSL4, ACSF2, SLC27A5, SLC27A3, SLC27A2, ACSL3, ACOT2, PNPLA3, CYP2E1, SLC27A6, CPT1A	0.0339844	0.31073	0.577337	0.344867	0.633043
GO:0031640	killing of cells of other organism	15	RPS19, CCL28, GNLY, POMC, ROMO1, TAC1, CXCL14, CHGA, CCL27, CXCL2, KNG1, TOR2A, LCE3C, HMGN2, CXCL12	0.0180836	0.310847	0.577337	0.353233	0.633796
GO:0033138	positive regulation of peptidyl-serine phosphorylation	37	PTGS2, VEGFA, TNF, DOCK7, CD44, PRKD1, BRAF, PFN2, BCAR3, BDNF, STOX1, PAK1, NTRK3, MIF, STK4, LIF, GAS6, TENM1, ATP2B4, BCL2, PIK3CA, CAMK1, HSP90AB1, NOS1, ANGPT1, TXN, NRXN1, RIPK2, RAMP3, SNCA, WNT5A, MAD2L2, HCLS1, PINK1, NTRK2, TFRC, FNIP2	0.0207081	0.310994	0.577337	0.349333	0.633796
GO:0070911	global genome nucleotide-excision repair	14	ERCC4, UBA52, PARP1, CETN2, CHD1L, RPS27A, ERCC2, GTF2H5, DDB1, DDB2, CUL4B, ERCC1, USP45, CUL4A	0.033005	0.312229	0.578899	0.316667	0.610153
GO:0051085	chaperone mediated protein folding requiring cofactor	13	HSPA9, DNAJB5, TOR2A, SDF2L1, HSPE1, DNAJC18, HSPA1A, CD74, HSPH1, DNAJB1, HSPA14, HSPA13, HSPA8	0.0369263	0.31292	0.579393	0.327867	0.615884
GO:0045732	positive regulation of protein catabolic process	40	CREBRF, NKD1, GJA1, NSF, WNT5A, GGA3, NDFIP1, PLK2, VIP, SOX17, RILP, TNFSF12, SEC22B, ZNF268, OAZ3, CUL4B, CBLB, WWP1, TNF, OAZ2, IDE, CDKN1B, TRIM32, LPCAT1, NEDD4L, VCP, BARD1, ASB5, DACT1, HECW1, WWP2, OAZ1, FZR1, FOXO1, DDB1, SORL1, ATG7, SNF8, ATG4B, NDUFA13	0.00793231	0.313281	0.579393	0.3203	0.614009
GO:0007084	mitotic nuclear envelope reassembly	16	PPP2R2A, UBE2I, NUP205, NUP35, SEH1L, CHMP4B, LMNA, REEP3, CHMP4A, CHMP2A, CCNB1, RAN, SIRT2, NUP85, ANKLE2, NDC1	0.0308642	0.315892	0.58349	0.352433	0.633796
GO:0031175	neuron projection development	67	ULK1, BLOC1S2, ATXN10, LYN, STMN3, NLGN1, NCDN, RAB13, SNAPIN, APOE, PLP1, CDH1, SAMD14, LAMB1, CDK5, RAB11A, OPHN1, FLRT3, NRXN1, CNTNAP2, STMN1, RB1, RGMA, CLMN, TBC1D24, PPP1R9B, PPP1R9A, RAPGEF2, DTNBP1, FRY, SRF, HDGFL3, RYK, HMGB1, GPM6B, PTPRM, RAB35, PRMT1, ROCK1, GPRIN2, GFRA1, MAP4, NPY, DOCK7, STMN2, TMEM108, LRP12, GPM6A, BICDL1, CNTN1, UHMK1, FRYL, VAPA, GPRIN1, RASGRF1, PTPRK, CNTN4…	0.0245149	0.320531	0.591317	0.347733	0.633796
GO:0006954	inflammatory response	129	LXN, HMGB1, CHUK, PTGER3, TAC1, CCR1, IL34, CCL2, CERS6, TMIGD3, TLR3, POLB, GGT5, HDAC4, TSPAN2, AIF1, PRKD1, CCR5, TBXA2R, PTGS2, OLR1, CDO1, HYAL3, CEBPB, ADM, CRHBP, RELB, BDKRB2, SPP1, HCK, STAB1, LY86, KLRG1, AIM2, LIAS, CXCR4, MAP2K3, TOLLIP, REL, NFKBIZ, GAL, GPER1, SCN1A, HRH1, MFHAS1, NOS2, FOLR2, TUSC2, THEMIS2, LIPA, KNG1, PTGER4, HAVCR2, RAC1, DHX9, IL1RAP, CHST2, AP3B1, CSF1R, FOS, …	0.0237427	0.321195	0.591802	0.353067	0.633796
GO:0016525	negative regulation of angiogenesis	40	ALOX5, VASH1, CNMD, CTNNB1, AGO1, SEMA4A, ROCK2, ATP2B4, KRIT1, STAT1, THBS4, SPARC, GPR4, PGK1, MECP2, SHC1, TIE1, SEMA3E, NAXE, HLA-G, SERPINF1, ADGRB3, SULF1, CLDN5, YJEFN3, PLK2, STAB1, ECSCR, PTN, PTPRM, ISM1, ROCK1, FOXC1, SPRED1, ABCC8, PPARG, TEK, GADD45A, HHEX, DCN	0.0227232	0.32237	0.593226	0.353167	0.633796
GO:0060292	long term synaptic depression	13	SORCS2, ARF1, PICK1, STXBP1, GRIA1, SHANK2, CD38, DRD1, PLK2, SHANK3, SLC24A2, SRF, ABHD6	0.00691253	0.323617	0.593815	0.331767	0.617455
GO:0006898	receptor-mediated endocytosis	45	LRP2, PLA2R1, MICALL1, HSP90B1, PDLIM7, AP1G2, DBNL, HSPH1, MRC1, VLDLR, ITGB2, ITGAM, LDLRAP1, WASF1, AP1S1, SFTPD, CALR, CAP1, CLN3, SORL1, ARHGAP27, ADRB2, SPARC, INSR, ALB, LDLR, DMBT1, LRP1B, MASP1, AP4E1, FOLR1, CLTCL1, STAB1, CLEC9A, APOE, CD163, SNX9, RABEPK, DAB2, MARCO, REPS1, APOL1, ASGR1, TMEM108, COLEC12	0.0308921	0.323969	0.593815	0.341967	0.630074
GO:0010499	proteasomal ubiquitin-independent protein catabolic process	11	PSMB1, PSMA6, PSMB5, PSMB8, PSMB10, PSMA7, PSMB2, PSMB7, PSMB6, PSMA5, ENC1	0.0700221	0.324634	0.593815	0.3382	0.624695
GO:0030521	androgen receptor signaling pathway	13	RWDD1, DNAJA1, PLPP1, ZMIZ1, PMEPA1, UBE3A, AR, TMF1, NKX3-1, ARID1A, DAXX, DDX5, KDM3A	0.0203981	0.324699	0.593815	0.343767	0.632239
GO:0032755	positive regulation of interleukin-6 production	43	TMEM106A, CARD9, MBP, PLCG2, TNF, MAPK13, WNT5A, AIF1, LPL, TLR3, TLR2, ADORA2B, IL33, XBP1, ARID5A, IL1RAP, IL6R, TIRAP, HMGB1, DHX9, BCL10, TYROBP, POU2AF1, IL17RA, SPON2, AKIRIN2, C1QTNF4, IL17D, IL1B, RIPK2, TICAM1, IFIH1, SYK, CD74, ADCYAP1, SPHK2, TWIST1, PYCARD, TLR4, ISL1, RAB7B, NOS2, POU2F2	0.0173971	0.324705	0.593815	0.3611	0.639028
GO:0046854	phosphatidylinositol phosphorylation	27	PIP4K2A, SOCS5, PI4KA, EFR3A, SOCS2, TTC7B, IP6K2, PIK3CB, PIPSL, PIK3R2, PIP5KL1, EFR3B, PI4K2A, IMPA2, IMPA1, PIP5K1C, PIK3CD, SOCS7, PIK3CA, PIP4K2B, ITPKA, IP6K3, ITPKC, FAM126A, PIP5K1B, PIK3R1, FAM126B	0.0291285	0.325911	0.595282	0.366367	0.644596
GO:0032689	negative regulation of interferon-gamma production	12	GAS6, HMGB1, TLR4, CD274, PRNP, LAPTM5, HLA-DRB1, IL33, LGALS9C, INHBA, LILRB4, HAVCR2	0.0360923	0.326932	0.596408	0.326333	0.615109
GO:0032924	activin receptor signaling pathway	10	ACVR1C, INHBA, ACVR2B, ACVR2A, TGFBR1, SMAD2, ACVRL1, ACVR1, INHBB, SMAD3	0.0154865	0.328764	0.59901	0.330333	0.617125
GO:0071222	cellular response to lipopolysaccharide	65	BCL10, CTR9, BCR, XBP1, CDK19, NR1D1, GSTP1, TSPO, NFKB1, PPARGC1A, B2M, PDE4B, ABCA1, TLR4, IL1B, TBXA2R, JAK2, NR1H3, EFNB2, GIT1, CEBPB, SIRPA, HDAC5, CD68, AKAP8, HMGB2, CARD17, CD274, TRIM41, EDNRB, IRAK1, CARD16, TNIP1, CX3CR1, ADAM9, LY96, ASS1, NLRP3, PPARD, PLSCR4, CCL2, CCR5, MEF2C, CASP1, STAR, PYCARD, SPON2, HAVCR2, LDOC1, CXCL2, EPHB2, NOS2, GFER, WNT5A, OPRK1, MRC1, ADAMTS13, ARID5A…	0.0153856	0.329416	0.599457	0.354433	0.633796
GO:0006888	ER to Golgi vesicle-mediated transport	77	PGAP1, SEC31A, GRIA1, SEC31B, COG5, SPTBN5, COG2, CTSZ, TRAPPC2, NSF, SEC22B, DYNC1LI1, CD59, SEC24D, VAPA, WHAMMP3, CUL3, ACTR10, TRAPPC6B, ANK3, MCFD2, COG6, SAR1B, GAS6, SEC24B, CNIH3, DCTN4, GOLT1A, SPTB, DCTN2, TRAPPC5, TRIP11, USO1, MPPE1, SAR1A, SEC16A, GOLGB1, ACTR1A, TMED4, CAPZB, CNIH1, SEC22C, SEC23A, COG1, VAPB, SERPINA1, F8, COPZ1, COG3, ANK1, DYNLL1, TRAPPC1, TRAPPC2L, ARFGAP3, SPTB…	0.0131921	0.331761	0.602127	0.340867	0.628833
GO:0045600	positive regulation of fat cell differentiation	29	LPL, PPARD, WIF1, XBP1, CCDC3, SFRP1, CCDC71L, HTR2A, SAV1, ZFP36L1, CDS1, ID2, STK4, ZBTB16, SNAI2, WDFY2, ADIRF, FRZB, SYAP1, CMKLR1, CEBPB, MEDAG, PPARG, LMO3, HTR2C, CEBPA, TMEM64, ZNF385A, AAMDC	0.0204635	0.331819	0.602127	0.367533	0.645109
GO:0045599	negative regulation of fat cell differentiation	24	JDP2, RUNX1T1, WNT10B, SIRT2, ARNTL, ANKRD26, GPER1, TRIB3, TNF, TRIO, ZFPM2, ZADH2, SIRT1, RORA, FOXO1, ENPP1, E2F1, SOD2, SORT1, SMAD3, ID4, ZFP36L2, FERMT2, WNT5A	0.00762474	0.332773	0.602127	0.3484	0.633796
GO:0001975	response to amphetamine	27	RGS9, SOD1, RGS10, HDAC9, DRD1, PPP1R9B, PPP3CA, RGS4, DRD2, DPYSL2, EDN1, RGS17, RGS7, CALM1, EDNRA, OXTR, RANBP2, CALM3, NR4A2, GRIN2A, HDAC2, TRDMT1, RGS2, CALM2, ASIC1, PDE1B, PPP1R1B	0.0220526	0.332888	0.602127	0.374767	0.648877
GO:0070374	positive regulation of ERK1 and ERK2 cascade	89	SEMA7A, NPNT, APOE, TEK, MAP2K7, NQO2, PDGFB, PLA2G5, CCL2, MAPK3, HAVCR2, BRAF, FGF2, FGFR3, HLA-DRB1, RASGRP1, GAS6, ADRA1A, CCR1, IGF1, CD74, NECAB2, CIB1, TIRAP, HMGB1, MFHAS1, JUN, NDRG4, ANGPT1, RAMP3, GPR183, PDGFRA, NELFE, CAVIN3, NRG1, MIF, P2RY6, CARD9, FFAR4, NPY5R, OPRM1, FGFR2, PDGFA, GPER1, ALKAL2, GPNMB, TLR4, PYCARD, RAPGEF2, VEGFA, GNAI2, PDGFD, NPY, FERMT2, PDGFC, RIPK2, DRD2, H…	0.0264685	0.332927	0.602127	0.353533	0.633796
GO:0000077	DNA damage checkpoint	10	TP53BP1, DOT1L, E2F1, CEP63, USP28, RAD17, DONSON, MAP3K20, CLOCK, CHEK2	0.0285724	0.334757	0.604142	0.382633	0.649024
GO:0035722	interleukin-12-mediated signaling pathway	27	SOD1, SERPINB2, JAK2, MTAP, RPLP0, ANXA2, CDC42, IL12RB2, HSPA9, STAT4, ARF1, RAP1B, PLCB1, SOD2, CNN2, PITPNA, PSME2, RALA, PDCD4, TYK2, TCP1, MIF, MSN, LCP1, JAK1, HNRNPF, HNRNPDL	0.0153408	0.335441	0.604142	0.3526	0.633796
GO:0007631	feeding behavior	10	NEGR1, GAL, NPY1R, MRAP2, GIGYF2, NTRK2, NPB, HTR2C, NPY, MCHR1	0.0368894	0.335951	0.604142	0.380433	0.648877
GO:0048843	negative regulation of axon extension involved in axon guidance	19	SEMA3D, SEMA3E, SEMA3C, WNT3, SEMA3A, SEMA6B, SEMA4D, SEMA5A, SEMA7A, SEMA4F, SEMA5B, SEMA4A, SLIT1, RYK, SEMA6D, PLXNA3, SEMA4C, NRP1, WNT5A	0.0112564	0.336089	0.604142	0.3349	0.620154
GO:0051209	release of sequestered calcium ion into cytosol	19	ITPR3, RASA3, FGF2, HTR2A, TPCN1, PTPRC, PLCG2, RYR1, MCOLN1, BBC3, RYR3, DRD2, ITPR1, TRPM2, FKBP1B, PKD2, HTR2C, ITPR2, RYR2	0.00736449	0.33609	0.604142	0.3519	0.633796
GO:1990000	amyloid fibril formation	28	TTR, SNCA, SNCAIP, TSPAN14, APH1A, TSPAN33, BACE1, CDKN2A, FKBP1A, GGA2, USP9X, NCSTN, RPS27A, GGA3, MFGE8, GSN, ITM2B, SIAH1, UBA52, B2M, SORL1, UBE2L6, SIAH2, NPPA, APH1B, PSENEN, TGFBI, CALB1	0.0190653	0.336575	0.604278	0.354233	0.633796
GO:0019722	calcium-mediated signaling	39	KSR2, PPP1R9B, MCTP1, SAMD14, NUDT4, CCR5, CALM3, PPP1R9A, CHRM3, P2RX4, GRIN2B, HPCA, CCR1, MCU, ACKR3, SPHK1, CCR10, EDNRB, LAT, CXCR4, CAMKK2, POMC, MCOLN1, CX3CR1, RYR2, PLCG2, LRRK2, GRIN2C, CALM2, SGCD, P2RY12, GRIN2A, EDN1, TNF, LAT2, CALM1, RCAN2, PLCE1, NCALD	0.0170578	0.337729	0.604318	0.375267	0.648877
GO:0031954	positive regulation of protein autophosphorylation	15	PDGFC, NEK10, CALM1, DDX3X, PDGFD, RASSF2, PDGFA, VEGFC, PDGFB, CALM2, GPNMB, CALM3, VEGFA, RAP2B, TOM1L1	0.0230856	0.337744	0.604318	0.3547	0.633796
GO:0030307	positive regulation of cell growth	33	MAP2K5, AKAP6, CIB1, ACSL4, DNPH1, CDC42, TRIM32, SDCBP, KRT17, SLC9A1, TGFBR1, MFSD2A, EIF4G2, NRG1, KDM2B, PRSS2, TEAD1, USP47, EXTL3, DERL2, ERBB2, RPS6KA3, MMP14, ADNP2, BCL2, CDKN2AIP, DDX3X, FXN, HPN, SFRP1, CD38, TAF9B, SPHK1	0.00705098	0.337828	0.604318	0.367633	0.645109
GO:0007030	Golgi organization	41	SPTBN5, PI4K2A, GOLPH3L, CDC42, DYNC2H1, LYSMD3, GOLGA8A, TRIP11, DNAJC28, PRKD1, LRRK2, TANGO2, ARHGEF7, SYNE1, PLEKHM2, COG6, GOLPH3, USO1, TJAP1, SURF4, NPLOC4, LMAN2L, TMED4, SEC16A, GOLGA2, CIT, DYM, USP6NL, ATP8B2, GOLGB1, TMED10, OPTN, COG5, RAB29, BAG5, NSFL1C, COG2, COG1, COG3, ZFP69B, FAM174B	0.00825227	0.338359	0.604535	0.344	0.632239
GO:0001894	tissue homeostasis	10	SCX, TP53INP2, TRIM32, NANOS1, COL11A2, RB1, P2RX4, GNAS, BARD1, AKR1B1	0.0266602	0.339562	0.60595	0.368733	0.64627
GO:0006958	complement activation, classical pathway	13	MASP2, C3, C1QB, C1QC, C1QA, CLU, C2, SERPING1, IGLL1, C1S, SUSD4, C1RL, C1R	0.0226717	0.34024	0.606179	0.349	0.633796
GO:0010460	positive regulation of heart rate	13	RGS4, ATP2A2, NMU, KCNQ1, EDN1, ADM, EDN3, RYR2, ATP5PF, HRC, NPPA, SCN3B, ADM5	0.033542	0.340745	0.606179	0.399333	0.660246
GO:0021510	spinal cord development	22	PKD1, SRD5A1, VIT, BAG3, SOX4, NPFF, LOXL3, DPYSL2, SLIT1, PTN, ZIC1, PLXDC1, ERCC2, SUZ12, PTBP2, NEFL, ROBO2, PKD2, SOX11, ACTL6A, PTPRS, PHGDH	0.0219832	0.341466	0.606179	0.3487	0.633796
GO:0006955	immune response	112	TNFRSF14, ATP6V0A2, OPRK1, ACKR3, MICB, TNFRSF4, SMAD3, CTSV, HLA-DPB1, CD8B, C1QC, FAS, IGSF6, CNIH1, HLA-H, IL15, LAT, CTSC, ITGB8, MICA, HLA-DRB3, IL1B, PTGER4, HLA-B, MADCAM1, CX3CR1, DPP8, CFP, HLA-C, CD274, FYB1, AIM2, AIRE, C1R, HLA-DRA, HLA-G, LCP2, BMP6, IL1RAP, PRELID1, CCR1, HLA-F, MR1, TNFSF12, LTB, HLA-DMA, CCR10, CMKLR1, TRIM22, XBP1, CEBPB, MAP4K2, FCGRT, LST1, MAP3K14, MBP, IGLL1,…	0.0209318	0.341561	0.606179	0.360767	0.639028
GO:0007338	single fertilization	22	TRPC3, HEXB, MFGE8, CCDC136, FOXL2, ADCY3, ADAM20, TUBGCP3, HOXD9, SLIRP, AR, WDR48, CLGN, KDM5B, OVGP1, MST1R, UBXN8, AP3B1, ASH1L, NPM2, HYAL3, SPA17	0.028513	0.342454	0.606179	0.384	0.649145
GO:0006367	transcription initiation from RNA polymerase II promoter	63	NR1D1, NR3C2, THRB, PPARD, NR4A2, RARB, NPPA, HDAC7, NR1H3, POLR2J, ERCC2, ESRRA, NR2F1, ESRRB, NR0B1, MAML3, NR3C1, GTF2F2, RORA, ELOB, CDK9, POLR2I, NCOR2, RORB, MED23, TAF13, TAF11, MED7, CCNH, GTF2A2, AR, NR2C1, TAF10, TAF4B, E2F3, RXRA, GTF2A1, POLR2H, NR4A3, NOTCH4, MAML1, TEAD1, POLR2E, TAF9B, TAF2, PPARG, POLR2K, NR2E1, NR2C2AP, GTF2H5, ESRRG, HDAC9, POLR2G, PPARGC1A, HDAC5, TBL1X, TAF3, …	0.00795747	0.342537	0.606179	0.3752	0.648877
GO:0050768	negative regulation of neurogenesis	10	SORL1, IL1B, WNT7A, TNF, DLL3, PAX6, TRIM11, BRINP1, LHX2, B2M	0.0153927	0.342569	0.606179	0.3707	0.647407
GO:0006882	cellular zinc ion homeostasis	21	SLC39A13, MT1B, SLC30A10, MT2A, MT1F, SLC39A14, SLC39A8, MT1X, AP3B1, SLC39A4, MT1G, MT1M, MT3, MT1A, ATP13A2, SLC39A12, SLC39A10, MT1L, SLC39A7, ATP7B, MT1E	0.0294704	0.34311	0.606205	0.355167	0.633796
GO:0051044	positive regulation of membrane protein ectodomain proteolysis	11	TNF, SNX9, RGMA, GPLD1, ADAM9, IL1B, APOE, ADAM8, PACSIN3, NRDC, ADRA2A	0.0278475	0.343407	0.606205	0.390633	0.655055
GO:0035235	ionotropic glutamate receptor signaling pathway	11	GRIA1, CPEB4, GRIK1, GRIK4, GRIK2, GRIA3, GRIK3, GRIN3A, GRID1, GRID2, CLN3	0.0281032	0.347106	0.612002	0.361133	0.639028
GO:0016579	protein deubiquitination	118	SMAD1, TGFBR1, ACTR5, PSMC3, BARD1, TFPT, PSMD1, PSMD8, USP1, PSMB2, USP3, FOXK2, PSMB8, MYSM1, VCPIP1, NEDD8, PSME2, BIRC3, PSMD7, SNX3, UFD1, COPS5, STAM2, USP33, ADRB2, PSMD2, EIF3F, ACTB, PSMB10, MCRS1, NLRP3, PSMB7, PSMC2, USP9Y, AR, BABAM1, TADA2B, USP9X, TRAF3, UIMC1, SMAD3, PSMA5, USP35, USP36, PSMD9, ZRANB1, VCP, PSMB5, USP5, USP45, UBA52, PSMA7, OTUD4, POLB, TNIP1, USP38, TAF9B, PSMB6, …	0.0146587	0.348211	0.61321	0.3781	0.648877
GO:0010608	posttranscriptional regulation of gene expression	15	PER1, NUDT21, ACE, TRIM71, TDRD7, LARP4, PUM1, ZC3H7B, YTHDC1, NANOS1, MATR3, LARP1, CDC37, ZC3H10, EPB41L5	0.0104923	0.348623	0.61321	0.399133	0.660246
GO:0034199	activation of protein kinase A activity	10	ADCY7, ADCY9, ADCY8, PRKACB, PRKAR2A, FBN1, ADCY3, ADCY2, ADCY1, ADCY4	0.0245149	0.34969	0.614354	0.3756	0.648877
GO:0048678	response to axon injury	23	TYROBP, BNIP3, PCSK1, P2RY12, LGALS1, PLCG2, MORN4, LYN, DPYSL3, SARM1, TREM2, MTR, KCNK2, SOD1, NTRK3, SOD2, FLRT3, P2RX4, MAX, FGF2, TXN2, DRD2, AIF1	0.0264128	0.350971	0.61587	0.360733	0.639028
GO:0006805	xenobiotic metabolic process	30	CYP2E1, MAOA, RORA, AKR1C1, NCEH1, AHRR, CMBL, GUK1, CYP46A1, GSTO2, MAOB, GSTP1, EPHX1, FMO2, AOC2, CYP1B1, CYP2U1, CYB5B, PAOX, CYB5R3, NQO1, CYP26B1, TPMT, SULT1C4, ARNT2, HSP90AB1, NQO2, CYP26A1, AHR, BPHL	0.0161168	0.352672	0.61812	0.3642	0.642142
GO:0050918	positive chemotaxis	17	PDGFB, SCG2, NRP1, ANGPT1, FGF7, HGF, SEMA5A, CORO1A, MET, HMGB2, FGF2, MIF, VEGFA, GPNMB, PTPRJ, VEGFC, HMGB1	0.015643	0.353242	0.618384	0.366467	0.644596
GO:0060395	SMAD protein signal transduction	22	BMP6, SMAD9, BTBD11, SUB1, RBM14, FOS, TF, INHBA, SMAD3, BMP8B, GDF10, LEFTY1, LNPEP, NCEH1, SMAD1, SMAD6, ZMIZ1, JUN, SMAD2, SLC33A1, INHBB, SKI	0.00878436	0.353809	0.618544	0.349533	0.633796
GO:0048013	ephrin receptor signaling pathway	55	RAC1, ARHGEF28, HRAS, EFNB1, ACTB, CDC42, EPHB2, VAV2, AP2B1, ARPC5, SDCBP, ARPC3, EPHA5, EPHA6, EFNA5, GIT1, NCSTN, EPHA7, SIPA1L1, NTRK3, EPHA3, NCK1, NCK2, AP2M1, ROCK2, ARPC4, CHN1, PSEN2, APH1A, GRIN2B, ARPC1B, ARHGEF7, AP2S1, EFNA2, VAV3, PSENEN, ANKS1A, ACTG1, EPHA10, ARPC2, EPHB6, EPHA4, ROCK1, APH1B, EPHB1, ANKS1B, EFNB3, PAK1, EPHB3, KALRN, TIAM1, LYN, NGEF, EFNB2, PAK3	0.0144006	0.354494	0.618544	0.379667	0.648877
GO:0070328	triglyceride homeostasis	10	RORA, ADORA1, NR1H3, HMGCR, ANGPTL4, MED13, LIPC, LPL, GPIHBP1, APOE	0.0165808	0.354643	0.618544	0.379633	0.648877
GO:0002381	immunoglobulin production involved in immunoglobulin mediated immune response	12	HLA-DQB1, HLA-DRB1, HLA-DPA1, HLA-DRA, HLA-DPB1, HLA-DRB3, HLA-DRB4, HLA-DMB, HLA-DMA, HLA-DRB5, HLA-DOA, B2M	0.0519267	0.355432	0.618544	0.351967	0.633796
GO:0002503	peptide antigen assembly with MHC class II protein complex	12	HLA-DRB4, HLA-DRB1, HLA-DMB, HLA-DRA, HLA-DRB3, HLA-DMA, HLA-DPA1, HLA-DOA, B2M, HLA-DQB1, HLA-DPB1, HLA-DRB5	0.0519267	0.355432	0.618544	0.351967	0.633796
GO:0030334	regulation of cell migration	49	PLXNA1, PLXND1, TTBK2, FGF18, RAC1, SST, TMSB4X, TMSB4Y, TMSB10, LMNA, LAMA2, ENPP2, NCK1, FRMD5, PARD6B, THY1, PLXNC1, RCC2, PLXNB2, LAMA4, MACF1, DPYSL3, PHLDA2, MINK1, MYSM1, ROBO4, NEXN, CDK5, LDB2, FGF7, PLXNA3, LMO4, ROCK1, TMSB15A, TMSB15B, KIF2A, LAMA3, AMOTL1, MGAT3, PLXNA4, RTN4, VCL, FGF9, PAX6, LDB1, FGF17, SPATA13, LAMA1, FGF2	0.00334486	0.356828	0.619419	0.359533	0.639028
GO:0006361	transcription initiation from RNA polymerase I promoter	13	ERCC2, POLR2E, MAPK3, POLR2L, GTF2H5, POLR2H, POLR1B, POLR2K, TAF1D, TAF1A, CCNH, TAF1C, CAVIN1	0.0272093	0.356923	0.619419	0.379767	0.648877
GO:0030317	flagellated sperm motility	29	TMF1, CFAP52, DNAJA1, TEKT4, ING2, CELF3, TTC21A, ENKUR, INPP5B, DNAH5, CFAP65, LDHC, INTS13, ATP2B4, ASH1L, CFAP69, DPCD, TEKT2, CACNA1I, ROPN1L, ATP1A4, SLC26A8, PLTP, TCTE1, MST1, CCNYL1, CCDC39, SLIRP, ADCY3	0.00808867	0.357195	0.619419	0.394433	0.656943
GO:0071985	multivesicular body sorting pathway	11	CHMP2A, CHMP4A, CHMP1B, CHMP1A, CHMP4B, RAB27B, RUBCN, SNF8, EXPH5, SYTL4, VPS25	0.0414512	0.358094	0.619537	0.3717	0.647735
GO:0038128	ERBB2 signaling pathway	16	STUB1, PIK3CA, NRG4, NRG2, CPNE3, PTPN12, SOS1, NRG1, ERBB2, MATK, PRKCA, CDC37, PTPRR, BTC, SHC1, PIK3R1	0.00833589	0.358104	0.619537	0.348533	0.633796
GO:0010719	negative regulation of epithelial to mesenchymal transition	16	SDHAF2, MAD2L2, MARK1, USF3, VASN, STRAP, HPN, OVOL2, DACT3, LDLRAD4, SFRP1, SPRY1, TRIM62, EPHA4, IL17RD, SPRED1	0.0262552	0.358853	0.620104	0.380867	0.648877
GO:0007420	brain development	143	STK36, PAFAH1B3, HMGCS1, PPP3CA, EGR2, SPHK1, ROBO2, ROGDI, PYGO2, SYNJ2, MEIS2, BAIAP2, RGS7, BBS7, RAB18, GJC2, CDH22, DPYSL2, RGS4, NKX2-2, S1PR1, FOXG1, GRIN2A, PTPRG, HPCA, GIT1, PBX4, SYT4, EMX1, TULP3, ADGRG1, ADGRL3, PCDH18, GRIN2C, HES5, SLC17A8, RIDA, CNTN4, STXBP3, AK4, PHF8, TMX2, SLC38A3, CDH2, ADGRL2, CA10, PHGDH, STMN1, NIPBL, MEIS3, SHROOM2, NAPA, SMG9, CCIN, NEGR1, POU6F1, SMARCA…	0.00783562	0.360551	0.621708	0.38	0.648877
GO:0007049	cell cycle	166	GSPT2, ARL8A, MTBP, BOD1, CKS1B, MDC1, PARD3B, BRINP2, TLK2, DCLRE1A, RAD17, SPECC1L, ARL8B, PAFAH1B1, PRKCD, CDK20, GPER1, CASP8AP2, GADD45GIP1, NUPR2, BABAM2, RAE1, MCTS1, KLK10, GAS2, KATNAL1, TXNL4A, CHAF1B, MCM8, DYNLT3, RPS6KA3, MICAL3, USP9X, PPP1CB, CDKN2C, PTP4A1, MIS18A, INSM1, BRINP1, RAB11FIP3, BIRC6, GNAI2, SUV39H1, FAM32A, TUSC2, MAPK6, FZR1, EVI5, DUSP1, PDCD2L, KRT18, TERF1, ING1,…	0.00698582	0.360624	0.621708	0.370533	0.647407
GO:0071385	cellular response to glucocorticoid stimulus	14	FLT3, ZFP36L1, GSTP1, EDN1, ADCYAP1, SSTR2, ACVR1, FAM107A, HEY1, NR3C1, ANXA1, BCL2L11, ISL1, ZFP36L2	0.0129934	0.363455	0.625287	0.351167	0.633796
GO:2000134	negative regulation of G1/S transition of mitotic cell cycle	24	INHBA, CDKN2C, CRLF3, PKD2, ZNF655, FAM107A, RB1, FHL1, CDKN2A, CDK6, CCL2, SLFN11, DACT1, GPNMB, DCUN1D3, BTN2A2, JADE1, PRMT2, CDKN2D, MYO16, GJC2, ACVR1, BCL2, DLG1	0.00624185	0.363724	0.625287	0.362533	0.639969
GO:0070588	calcium ion transmembrane transport	61	CACNA1B, GRIN3A, CACNA1A, TRPC1, CACNG7, CACNB2, PKD2L1, STIM2, ITGAV, P2RX4, ANXA2, TRPM7, ATP2A2, CACNA2D2, PKD2, SLC24A4, SLC24A2, CACNG4, TRPM3, SLC24A3, EDNRA, TRPC4, CACNB4, ATP2C2, EDNRB, TRPM2, CACHD1, TRPC5, GAS6, ORAI2, MCOLN1, TRPV2, OPRM1, CALHM1, CACNA1H, CACNG8, SLC8A1, CACNG3, PANX1, EDN1, P2RY12, SLC8A2, RYR3, CACNA1E, CACNA1C, TRPC3, ASIC1, FKBP1A, CACNG6, ATP2B2, CACNA1G, CACNA1…	0.00555661	0.363973	0.625287	0.3625	0.639969
GO:0006940	regulation of smooth muscle contraction	11	ADRB2, NMU, ADRA2C, PLCE1, CHRNA3, DAPK3, KCNB2, ADRA2A, CHRM2, CNN1, TNNI3	0.0314856	0.364821	0.626013	0.396333	0.658619
GO:0071280	cellular response to copper ion	17	MT3, MT1L, AQP1, MT1M, SNCA, PRNP, MT1F, MAP1LC3A, MT1X, DAXX, BACE1, MT1A, BECN1, MT1G, MT1B, MT1E, MT2A	0.0349763	0.366435	0.62734	0.372867	0.648877
GO:0006370	7-methylguanosine mRNA capping	14	POLR2J, POLR2L, POLR2I, RNGTT, NCBP2, CCNH, POLR2E, POLR2G, RNMT, ERCC2, POLR2H, GTF2H5, GTF2F2, POLR2K	0.043329	0.366445	0.62734	0.375067	0.648877
GO:0001916	positive regulation of T cell mediated cytotoxicity	10	AZGP1, HLA-F, HLA-H, STX7, HLA-B, PTPRC, B2M, HLA-DRB1, HLA-G, HLA-DRA	0.0277024	0.368814	0.630664	0.3464	0.633796
GO:0042987	amyloid precursor protein catabolic process	10	APH1B, PSENEN, BACE1, ADAM9, PSEN2, APH1A, CLN3, NCSTN, ABCG1, DHCR24	0.0152387	0.369563	0.631212	0.3601	0.639028
GO:0034620	cellular response to unfolded protein	13	BAG3, BAK1, DERL1, OPTN, HSPA9, DAXX, PACRG, TM7SF3, HSPA1A, HSPA14, HSPA8, HSPA13, HSPB8	0.00984122	0.37224	0.633817	0.3874	0.651858
GO:0043200	response to amino acid	15	RRAGC, LYN, GLRA2, GLRB, GSTP1, CDO1, CASP3, GLRA3, PEMT, CHUK, CDKN1B, EDN1, SST, GSS, BAD	0.0278699	0.372397	0.633817	0.3902	0.655055
GO:1900034	regulation of cellular response to heat	33	BAG3, MAPKAPK2, CRYAB, HSPA8, CAMK2A, DNAJC2, NUP54, AAAS, MLST8, HSPH1, BAG2, CAMK2D, HSPB8, MAPK3, NUP85, HSPA1A, NUP88, NUP35, HSBP1, RAE1, SIRT1, RANBP2, RPA2, NUP205, MAPK1, SEH1L, HSP90AB1, BAG5, NDC1, AKT1S1, CAMK2G, DNAJB1, TPR	0.0106184	0.372467	0.633817	0.378767	0.648877
GO:0030278	regulation of ossification	10	PTGER4, ACVR1, MAPK3, ESRRA, DHRS3, INTU, EGR2, RUNX2, GDF10, MAPK1	0.00907289	0.372808	0.633817	0.3695	0.646844
GO:0060907	positive regulation of macrophage cytokine production	10	LAPTM5, SIRT1, WNT5A, TLR4, PLCG2, SPON2, CD74, HLA-G, SEMA7A, RTN4	0.014232	0.374113	0.635028	0.378833	0.648877
GO:0010389	regulation of G2/M transition of mitotic cell cycle	37	PCNT, KCNH5, NDE1, HAUS7, YWHAG, CENPJ, CTC1, TUBA4A, CEP131, DYNC1I2, MAPRE1, CDKN2A, CEP78, CEP135, RNASEH2B, CCNB3, PAFAH1B1, HAUS3, TUBA1A, CEP192, CNTRL, CEP63, DYNLL1, HAUS8, DCTN2, CENPF, SFI1, PKIA, ACTR1A, CEP152, CEP72, HAUS4, ODF2, CETN2, CEP57, TUBB, TUBB4B	0.0116552	0.374382	0.635028	0.427533	0.678347
GO:0035094	response to nicotine	20	HOMER1, PPP1R1B, PPP1R9B, PENK, DRD2, CASP3, KCNK1, CNR1, GABBR1, LYPD1, HMOX1, MAPK1, BCL2, STAR, CHRNA2, CHRNA4, EDN1, SLC7A11, KCNQ1, HDAC2	0.0182924	0.376017	0.636856	0.4	0.660246
GO:0070371	ERK1 and ERK2 cascade	19	PTGER4, ITGAV, MYC, DUSP6, OXTR, MAPK1, GRB10, IGF1, CTSH, MAP2K2, ZFP36L1, MAP2K1, YWHAZ, TF, MAPK3, EDN1, MT3, ZFP36L2, DUSP7	0.028901	0.376324	0.636856	0.384467	0.649145
GO:0071294	cellular response to zinc ion	16	PARP1, P2RX4, MT2A, MT1X, MT1L, MT1F, TSPO, GLRA2, MT1B, MT1G, MT1A, MT1E, ATP13A2, HVCN1, MT1M, MT3	0.0319435	0.377168	0.637553	0.381067	0.648877
GO:0019229	regulation of vasoconstriction	14	ADRA2C, KCNA5, ADRA1B, HTR1A, EDN3, ADRA1A, EDN1, KCNMB4, PER2, BDKRB2, ACE, KCNMB2, ASIC2, ADRA2A	0.0210649	0.378162	0.637573	0.3844	0.649145
GO:0071560	cellular response to transforming growth factor beta stimulus	34	DAB2, PDGFA, OVOL2, SMAD3, SFRP1, EPB41L5, HDAC2, PENK, APAF1, PDE3A, PDE2A, PDGFD, SOX5, WWOX, FBN1, CX3CR1, ZFP36L2, SCX, ZFP36L1, CLEC3B, TGFBR1, MEF2C, STAR, FGFR2, WNT10A, NR3C1, PDCD5, EDN1, MAPK7, ACVRL1, WNT5A, WNT4, WNT7A, PPARGC1A	0.0107644	0.378212	0.637573	0.386533	0.651199
GO:0046330	positive regulation of JNK cascade	39	IL1B, TRAF5, WNT7A, WNT5A, CDC42, MINK1, DUSP22, SEMA3A, RASSF2, HRAS, WNT7B, FZD7, PLCB1, TPD52L1, TNIK, FLT4, MAP3K10, PYCARD, HMGB1, TNF, RASGRP1, RIPK2, ZNF622, SDCBP, TLR4, MAP2K7, CARD9, TIRAP, TRAF3, GADD45A, DIXDC1, TLR3, MAP3K5, MAP4K2, ANKRD6, MAPK8IP1, GADD45B, SH3RF1, MFHAS1	0.00863022	0.378838	0.637573	0.377367	0.648877
GO:0043113	receptor clustering	16	GRIK2, THY1, ITGB1BP1, LRRC7, MADCAM1, PICK1, PTN, AGRN, CDK5, DLG2, DVL1, ITGB2, DLG1, SAV1, ITGB7, DLG4	0.0214403	0.379623	0.637573	0.405733	0.662133
GO:0030316	osteoclast differentiation	15	TYROBP, GPR183, TFRC, CSF1R, MITF, SNX10, TNFRSF11A, CTNNB1, TREM2, GLO1, IREB2, FOXP1, EFNA2, TNF, TF	0.0172312	0.379697	0.637573	0.392533	0.655593
GO:0060307	regulation of ventricular cardiac muscle cell membrane repolarization	13	KCNE4, SNTA1, GJA1, KCNQ1, CACNA2D1, WDR1, KCNH6, NOS1AP, SCN1B, KCNH2, SCN4B, KCNE5, ZMPSTE24	0.00729627	0.379938	0.637573	0.361	0.639028
GO:0007200	phospholipase C-activating G-protein coupled receptor signaling pathway	26	GNG13, CMKLR1, P2RY12, OPRM1, GRPR, HTR2C, VIP, FFAR4, P2RY6, CCKBR, PLCE1, EDNRB, HRH1, OPRK1, PLCB2, NTSR2, HTR2A, ADRA1D, PTGER3, PTH1R, ADRA1A, CX3CR1, ADRA1B, GPR4, NPR3, FPR1	0.0212518	0.380208	0.637573	0.3937	0.656464
GO:0007218	neuropeptide signaling pathway	45	POMC, GAL, SORCS2, GPR83, CPE, QRFPR, PENK, OPRM1, OPRK1, PNOC, RAPGEF2, GLRA3, NPB, TYRO3, PDYN, CARTPT, GPR143, MCHR2, NPFFR2, NPPA, ADCYAP1, GLRA2, NPY, GRPR, TAC1, GALR1, NPFF, SORT1, NMU, MCHR1, GRP, TENM1, SORCS3, SORL1, SSTR2, NTSR2, NTSR1, NXPH3, SORCS1, TAC3, GLRB, NPY1R, SSTR1, OPRL1, NPY5R	0.0166704	0.38077	0.637791	0.399733	0.660246
GO:0006363	termination of RNA polymerase I transcription	12	POLR2K, CCNH, POLR2E, TAF1A, GTF2H5, TAF1C, POLR1B, ERCC2, POLR2H, CAVIN1, POLR2L, TAF1D	0.0211936	0.381331	0.638005	0.406133	0.662133
GO:0098655	cation transmembrane transport	18	TMEM63C, ATP13A3, CALHM2, P2RX5, TRPM3, ANO10, SLC38A9, CALHM6, P2RX6, TRPM2, PEX5L, TRPM7, ATP8A1, TMEM63A, CNGB1, SLC29A4, ABCC9, ATP1B1	0.00500493	0.382907	0.639239	0.4044	0.662133
GO:0051932	synaptic transmission, GABAergic	12	GABRG2, GABRG3, GABRA3, GABRA2, GABRE, GABRB2, SLITRK3, GABRA1, GABRG1, GABRA5, TPBG, GABRA4	0.0170381	0.383261	0.639239	0.4235	0.674853
GO:0045739	positive regulation of DNA repair	18	BABAM1, SMCHD1, MGMT, APBB1, EYA2, NPAS2, RNF8, TIGAR, DHX9, BRCA1, EYA4, BABAM2, RPS3, RNF168, SIRT1, UIMC1, PCNA, EYA3	0.0161046	0.38337	0.639239	0.426333	0.677172
GO:0045665	negative regulation of neuron differentiation	24	ASCL1, SOX3, SPAG9, ISL1, DTX1, CNTN2, NKX2-2, FEZF2, GLI3, HEY1, FOXG1, CALR, DMD, HES1, ID4, MEIS1, MAG, NR2E1, HES5, RAP1GAP, PAX6, DIXDC1, CNTN4, SIX3	0.0160419	0.384369	0.639498	0.379567	0.648877
GO:0045071	negative regulation of viral genome replication	14	TNIP1, ZC3HAV1, N4BP1, IFIT5, SRPK1, RSAD2, ISG15, MX1, TNF, IFIT1, IFIH1, RNASEL, PROX1, ZNFX1	0.0263299	0.384629	0.639498	0.417133	0.669776
GO:0006412	translation	101	MRPL42, MRPL27, MRPS5, RPS3, MRPL10, RPL36, MRPL28, RPLP1, MRPS15, MRPL34, MRPL55, MRPL18, RPS2, MRPS16, RPL23, RPL35A, MRPL37, GSPT2, RPL29, NACA, RPL18A, RPS27, RPL12, RPL6, FAU, RPL13A, CPEB4, RPL37A, RPL26, RPS9, MRPS11, GEMIN5, TBCE, RPS11, RPL3, MRPL35, RPS3A, RPL10A, MRPL20, RPL4, RPLP0, RPL39L, RPS20, MRPS30, RPL37, MRPS36, RPL35, MRPL22, MRPS9, CPEB1, CPEB3, RPL39, MRPL49, RPL9, LARP4, M…	0.0243304	0.385473	0.639498	0.384367	0.649145
GO:0002504	antigen processing and presentation of peptide or polysaccharide antigen via MHC class II	12	HLA-DRB1, HLA-DMB, HLA-DMA, HLA-DPA1, HLA-B, HLA-DRA, HLA-DOA, HLA-DRB3, HLA-DRB5, HLA-DPB1, HLA-DRB4, HLA-DQB1	0.0406885	0.38555	0.639498	0.376	0.648877
GO:0048856	anatomical structure development	17	NR2F2, NR2E1, ATXN1, PAX6, NR2F1, EYA3, HECTD1, SPARC, WIF1, VWDE, NR2C1, EGFL7, RXRA, EYA2, SPARCL1, PAX8, EYA4	0.00373222	0.385694	0.639498	0.371767	0.647735
GO:0007043	cell-cell junction assembly	18	CDH2, GJC1, HEG1, PARD6B, CDH11, DCHS1, CLDN5, CTNND2, CDH8, CDH9, HDAC7, CDH12, CDH7, CDH10, TLN2, CDH6, PKP3, CDH22	0.00631845	0.386132	0.639504	0.4024	0.662133
GO:0048706	embryonic skeletal system development	18	MBTD1, KIAA1217, XYLT1, SCX, HOXD1, SP3, RBP4, EDNRA, SULF2, CDK20, SULF1, PCSK5, DEAF1, FGF9, TAPT1, DMRT2, WNT5A, ACVR2A	0.0104051	0.386869	0.640006	0.386567	0.651199
GO:0030968	endoplasmic reticulum unfolded protein response	28	CREB3, CALR, XBP1, YOD1, STUB1, VCP, CREBRF, CTH, TMTC4, DERL2, ATF6, STC2, ATF6B, CCND1, TBL2, HERPUD1, RNF175, CLGN, RHBDD2, WFS1, DERL1, SERP1, CANX, PARP16, VAPB, CREB3L3, ATF4, ERMP1	0.0114686	0.389132	0.64213	0.4402	0.688959
GO:0060548	negative regulation of cell death	34	HTRA2, BECN1, NTRK3, HSPA1A, FERMT2, ADCYAP1R1, ZBED6, BNIP3, PRKD1, MGMT, SYCP2L, IMPACT, SOX11, CHMP4B, TMEM109, NCK1, CHMP4A, CLU, SOX4, LRPAP1, FGF2, ATG5, CHMP2A, ADNP2, DRD2, PARP16, VPS35, NPAS2, PACRG, CHMP1B, TTPA, CRH, ZFPM2, CHMP1A	0.015758	0.389328	0.64213	0.4125	0.664938
GO:0007179	transforming growth factor beta receptor signaling pathway	49	WFIKKN2, DUSP22, PTPRK, ARHGEF18, TGFBRAP1, ACVRL1, ITGB8, FOS, HPGD, PARP1, SIRT1, FERMT2, JUN, LRRC32, ZMIZ1, PARD6A, LTBP4, ACVR1, COL1A2, LEFTY1, ZFYVE9, CLDN5, CGN, ZYX, USP9Y, MTMR4, TGFBR3L, ADAM9, BAMBI, FKBP1A, GDF10, SMAD3, USP9X, RPS27A, FNTA, SMAD2, APPL1, NLK, SMAD6, ITGB5, PARD3, SMAD9, SKI, SKIL, SMAD1, CITED2, UBA52, PXN, TGFBR1	0.00631569	0.38946	0.64213	0.4025	0.662133
GO:0030500	regulation of bone mineralization	13	TXLNG, COMP, S1PR1, ECM1, ENPP1, BMP2K, AHSG, ANKH, ZMPSTE24, NBR1, MGP, GJA1, TWIST1	0.00499552	0.391308	0.644455	0.4407	0.688959
GO:0006294	nucleotide-excision repair, preincision complex assembly	13	CUL4B, GTF2H5, CETN2, DDB2, CCNH, CHD1L, UBA52, PARP1, CUL4A, ERCC2, RPA2, DDB1, RPS27A	0.0292599	0.392923	0.645675	0.391733	0.655593
GO:0015813	L-glutamate transport	13	SLC1A6, SLC17A6, SLC17A8, SLC25A12, SLC1A7, EPM2A, SLC38A7, SLC25A18, SLC1A4, SLC17A7, SLC25A13, PRAF2, SLC25A22	0.0119969	0.39392	0.645675	0.381667	0.648877
GO:0002052	positive regulation of neuroblast proliferation	11	DRD2, FOXG1, CX3CR1, PAX6, VEGFC, VEGFA, SMO, FZD3, SMARCD3, CTNNB1, GLI3	0.0116633	0.394563	0.645675	0.392733	0.655593
GO:0003180	aortic valve morphogenesis	16	TWIST1, SNAI1, HEY1, NPPA, ROBO1, ROCK1, SLIT3, TIE1, HEYL, SNAI2, NFATC1, ELN, ROBO2, SMAD6, ROCK2, RB1	0.0121544	0.395292	0.645675	0.395433	0.657865
GO:0006293	nucleotide-excision repair, preincision complex stabilization	11	DDB2, GTF2H5, CUL4A, ERCC4, RPA2, CUL4B, CHD1L, DDB1, ERCC1, PARP1, ERCC2	0.019962	0.395319	0.645675	0.405067	0.662133
GO:0006295	nucleotide-excision repair, DNA incision, 3'-to lesion	11	ERCC4, DDB1, CUL4B, ERCC2, ERCC1, CHD1L, PARP1, GTF2H5, CUL4A, DDB2, RPA2	0.019962	0.395319	0.645675	0.405067	0.662133
GO:0051017	actin filament bundle assembly	23	AIF1, USH1C, NEDD9, MARCKS, MICAL1, BAIAP2L2, LCP1, PLS3, BAIAP2, MYO1B, PAWR, NCK1, DPYSL3, ADD1, ACTN1, NCK2, DMD, CALD1, AIF1L, FAM107A, ADD2, SWAP70, EZR	0.0117144	0.395385	0.645675	0.406233	0.662133
GO:0000209	protein polyubiquitination	131	HECW1, PSME1, FBXO44, UBE2S, FBXO32, MKRN2, CUL3, NHLRC1, PSMB10, NEDD4L, RNF144B, PSMA6, TRIM71, UBA52, RMND5A, PSMB8, DZIP3, UBR5, UBE2G1, WWP1, ARIH2, LNPEP, PSMB1, UBE2QL1, TRIP12, TRIM58, WSB1, PSMC2, UBR2, SPSB1, FBXO31, PSMB6, PSMC1, CDC34, FBXW7, SKP1, FBXO2, PSMD2, PSMD7, BCL2, FBXL4, FBXO28, ZNRF1, UBE2E2, TOPORS, DDA1, PSMD9, UBE2R2, FBXL12, FBXL16, RNF144A, PELI3, UBE2Q1, PSMD4, PSME2…	0.00805851	0.395677	0.645675	0.434433	0.684871
GO:0006656	phosphatidylcholine biosynthetic process	15	LPCAT1, SLC44A2, LCAT, SLC44A3, LPCAT3, SLC44A5, ABHD3, MFSD2A, ACHE, STARD10, PCTP, FABP5, PEMT, CHPT1, DHRS7B	0.00437893	0.39599	0.645675	0.382367	0.649024
GO:0032436	positive regulation of proteasomal ubiquitin-dependent protein catabolic process	40	BBS7, RFPL1, RNF19B, CEBPA, USP5, RNF144B, DDRGK1, IL33, TRIB3, ARIH1, NKD2, DVL1, KEAP1, TRIB1, ARIH2, STUB1, PLK2, CBFA2T3, RNF144A, COP1, DAB2, CLU, HECTD1, RCHY1, CHFR, NUB1, ELOB, SUMO2, HSPA1A, VCP, SIRT2, LRRK2, PRICKLE1, ZFAND2A, GBA, NOP53, GABARAP, DDA1, SH3RF1, SOCS5	0.00749581	0.397091	0.646754	0.4104	0.662573
GO:0043303	mast cell degranulation	10	LAT2, LAT, RASGRP1, S100A13, CHGA, CPLX2, MILR1, NR4A3, KIT, PIK3CD	0.00860321	0.399361	0.649732	0.407967	0.662573
GO:0001889	liver development	40	SP3, CIT, ACO2, JARID2, ASS1, MAN2A1, ONECUT1, ZMPSTE24, XBP1, CITED2, SEC63, PROX1, HGF, CEBPA, PTN, ELK1, GFER, JUN, PIK3CA, QDPR, PKD1, PKD2, PHF2, AK4, KRAS, SOD2, SRD5A1, HMGCS1, ONECUT2, UPF2, HRAS, HES1, HMGCL, BAAT, DBP, SMAD3, ARID5B, CADM1, MET, WNT4	0.00273703	0.399994	0.650045	0.4218	0.6736
GO:0045214	sarcomere organization	21	WDR1, MYOM2, LDB3, ACTN2, OBSCN, CAPN3, CFL2, TNNT2, TCAP, ITGB1, SRF, TNNT1, CSRP2, KRT19, TPM1, CASQ1, KRT8, ACTG1, FHOD3, KLHL41, TTN	0.0120845	0.400542	0.65022	0.410033	0.662573
GO:0070507	regulation of microtubule cytoskeleton organization	14	DIXDC1, TRIM36, MPDZ, MAP6D1, RASSF7, PATJ, PRKAA2, BICD1, ROCK1, EFNA5, PHLDB2, FAM107A, EPHA3, PAFAH1B1	0.00433442	0.401917	0.650726	0.381267	0.648877
GO:0071276	cellular response to cadmium ion	23	MT1L, MT2A, JUN, OGG1, HMOX1, AKR1C3, MT1M, MT1G, MT3, MT1F, STAR, CHUK, MT1A, MT1X, DAXX, CYBB, GSN, SOD1, MT1E, MAPK3, FOS, MAPK1, MT1B	0.0209127	0.401941	0.650726	0.397067	0.659095
GO:0042130	negative regulation of T cell proliferation	19	HLA-G, DLG5, SFTPD, PELI1, CEBPB, TNFRSF21, GPNMB, DLG1, CD274, NDFIP1, RIPOR2, GLMN, HAVCR2, PAWR, HLA-DRB1, VSIG4, LILRB4, CLEC4G, MAD1L1	0.0152448	0.402179	0.650726	0.414667	0.667269
GO:0001822	kidney development	59	SULF1, ACE, SERPINF1, BMP6, ANKS6, TMED10, ITGA8, CNTRL, GREB1L, FOXC1, C1GALT1, PKD1, BCL2L11, CDKN1C, KCNJ8, RRM2B, WNT5A, HSPB11, JMJD6, CYP26A1, ARID5B, DCN, PYGO1, NLE1, PAX8, PLXND1, ODC1, ARL3, CYP26B1, VEGFA, AP2B1, HELLS, PCSK5, CC2D2A, RIDA, GFRA1, PROX1, LRP2, HPGD, SULF2, WDPCP, WFS1, IFT20, PPAT, APAF1, IFT27, CENPF, TSC1, ASS1, TGFBR1, SOX11, ACVR2B, DYNC2H1, PRDM1, DTNBP1, PYGO2, R…	0.00674185	0.402737	0.650915	0.3922	0.655593
GO:0010842	retina layer formation	11	DSCAM, TOPORS, ATP8A2, CALB1, SDK1, AHI1, SDK2, FJX1, PTPRM, MEGF11, IGFN1	0.00896562	0.405402	0.65401	0.3987	0.660246
GO:0010951	negative regulation of endopeptidase activity	38	SERPINF1, WFDC1, SERPINB9, SERPINI1, CARD17, CPAMD8, TIMP2, WFDC2, KNG1, PTTG1, CRIM1, SERPINA1, TIMP4, SERPINB8, AHSG, CSTB, SPOCK2, RARRES1, UBE2O, ANOS1, C3, WFIKKN1, BIRC6, ROCK1, SERPINB2, PRNP, SERPINI2, SERPINH1, TIMP1, COL7A1, LXN, ITIH5, UBE2Z, ANXA2, SERPING1, WFIKKN2, SPINT2, SPINK8	0.00862452	0.406461	0.65401	0.4094	0.662573
GO:0009791	post-embryonic development	34	TGFBR1, CHST11, BCL2, ARID5B, PRDM1, CCDC47, SEMA3C, HEG1, ACVR2B, MECP2, NDN, TAL2, SMAD2, SELENOP, EMX1, C12orf57, PLAGL2, ACO1, ASH1L, SOD2, SCN9A, FGFR2, GABRG2, IREB2, SERP1, PLEKHA1, GIGYF2, ERCC2, STK36, ITPR1, SZT2, NR4A2, ATF5, KDM5B	0.00885985	0.406603	0.65401	0.4293	0.679687
GO:0000717	nucleotide-excision repair, DNA duplex unwinding	11	PARP1, CUL4B, RPS27A, ERCC2, CETN2, CUL4A, DDB2, GTF2H5, DDB1, CHD1L, UBA52	0.023646	0.406751	0.65401	0.404367	0.662133
GO:0040008	regulation of growth	26	KCTD21, ACTL6A, ARMC10, CSPG5, SOCS5, MCTS1, MORF4L1, IGFBP2, GAP43, MRGBP, ING2, BRMS1L, LRP12, SELENOP, EPC1, NDN, IGSF11, NEDD9, ING3, GAS6, CREG1, SHC1, SOCS7, TSPYL5, VPS54, TMEM8B	0.00407577	0.40687	0.65401	0.4049	0.662133
GO:0050872	white fat cell differentiation	11	FFAR4, PER2, CEBPA, CTBP2, PDGFRA, RETREG1, SIRT1, SNAI2, CTBP1, PNPLA3, PPARG	0.0131383	0.407604	0.654475	0.409867	0.662573
GO:0046677	response to antibiotic	13	JAK2, ZC3H8, RSRC1, CPT1A, HYAL3, CYB5R4, ENDOG, JAK1, SOD1, UROS, CASP3, ALPL, SKIL	0.0128207	0.408886	0.654621	0.445767	0.691535
GO:0048872	homeostasis of number of cells	10	BCR, EMX1, AP3B1, POLB, IL7R, WDR48, GBA, PRDX2, CDH2, RASSF2	0.0072662	0.409021	0.654621	0.389333	0.654364
GO:0009116	nucleoside metabolic process	13	PRPS2, UPP2, UPP1, PRPS1, PPAT, PNP, APRT, MTAP, UMPS, DNPH1, ATIC, PRPSAP1, NME5	0.00951134	0.409027	0.654621	0.4253	0.676418
GO:0010273	detoxification of copper ion	10	MT1A, MT1X, MT3, MT1G, MT1L, MT1M, MT1E, MT2A, MT1F, MT1B	0.0191324	0.411819	0.658045	0.4074	0.662573
GO:1901214	regulation of neuron death	15	SNCB, SNCA, RAB29, TSC1, RILPL1, CTSZ, LRRK2, DHCR24, EPHB1, DCC, SNCG, SARM1, RRAS2, APOE, CLU	0.00808618	0.412059	0.658045	0.432467	0.683232
GO:0048469	cell maturation	17	PPARG, CBFB, HES1, CTNNB1, POU2F2, ASCL1, BFSP1, GBA, HES5, SOX8, PTH1R, IL15, RFX3, CEBPA, VEGFA, RUNX2, TUSC2	0.00806421	0.412881	0.658118	0.4101	0.662573
GO:0007566	embryo implantation	16	EMP2, RPL29, IL1B, PCSK5, UBE2Q1, PPARD, PTGS2, TPPP3, SOD1, DDR1, TRO, POLR1B, STC2, LIF, MST1, SPP1	0.0121021	0.413345	0.658118	0.409367	0.662573
GO:0048511	rhythmic process	35	BTRC, GRIN3A, USP9X, MAGEL2, NLGN1, AHR, OGT, CIPC, PRKAA2, NONO, CDK5, PER1, ROCK2, DDB1, KDM5B, UBE3A, ATG7, OPN4, SUV39H1, SRRD, DHX9, PRKCG, MAPK10, KDM5C, RORB, FBXW7, DDX5, TARDBP, TWIST1, FBXL3, CUL4A, HLF, SIAH2, CREM, PPARG	0.00933029	0.413445	0.658118	0.466767	0.703092
GO:0030073	insulin secretion	18	CPLX3, RIMS2, CAMK2G, PCLO, SMAD2, FKBP1B, ACVR2B, NEUROD1, STXBP3, GAL, ILDR2, ANXA1, CYB5R4, STX1A, CPLX1, VGF, ADCYAP1, RAPGEF4	0.0122626	0.414136	0.658508	0.4429	0.6901
GO:0006611	protein export from nucleus	11	HSPA9, CSE1L, XPO4, CALR, RANBP3L, STRADA, RAN, NUTF2, PKD1, RANBP17, EGR2	0.00253573	0.414913	0.659033	0.4203	0.672306
GO:0001764	neuron migration	57	SATB2, NDE1, CHL1, USP9X, CTNNB1, CCK, DCLK1, MEF2C, NDEL1, TUBB2B, FGF13, ACAP3, ELP3, PAFAH1B1, UNK, MAP1B, RAC1, NR2F2, SH3RF1, TUBB2A, NRP1, MDGA1, FGFR1, PAX6, ASTN2, CEP85L, CXCL12, NAV1, DNER, GJA1, SEMA3A, POMGNT2, DCC, DNAAF4, NR4A2, GPM6A, PRKG1, CXCR4, ASCL1, LRP12, KIRREL3, MARK1, RELN, ASTN1, GAS6, RAPGEF2, SRF, NTRK3, ADGRL3, NRCAM, CDK5, FZD3, TWIST1, NTRK2, CDKL5, KIAA0319, NDN	0.00867165	0.415717	0.659599	0.428833	0.679678
GO:0016125	sterol metabolic process	11	CYP1B1, FDX1, CYP26B1, CYP51A1, CYP26A1, CYP46A1, LIPA, CYP7B1, EBP, FDXR, CYP27A1	0.0205797	0.4167	0.660447	0.4369	0.688024
GO:0007528	neuromuscular junction development	23	PDZRN3, DNAJA3, CACNB2, UTRN, CACNB3, DOK7, PPFIBP1, ANK3, AGRN, DVL1, ERBB2, CACNB1, LRRK2, COL4A5, CACNG2, UNC13A, CACNB4, UNC13B, KALRN, TNC, SNTA1, UNC13C, COL4A1	0.00510196	0.417508	0.661017	0.4195	0.672112
GO:0071679	commissural neuron axon guidance	10	NFIB, VEGFA, SMO, ROBO3, RYK, PTCH1, NRP1, EPHB2, NCAM1, FZD3	0.00232308	0.418699	0.661806	0.412767	0.664938
GO:0043542	endothelial cell migration	20	PLXND1, PRSS3, CDH13, PRSS3P2, TGFBR1, CYP1B1, PIK3CA, SCG2, NRP1, FAP, ADGRA2, STARD13, FSTL1, ITGB2, TNFSF12, GIPC1, PXN, PLEKHG5, LOXL2, PAXIP1	0.010496	0.419009	0.661806	0.4417	0.688959
GO:0050727	regulation of inflammatory response	32	WNT5A, GPX4, TNIP1, CASP1, GRN, ANXA1, ALOX5, IRF3, HCK, BAP1, AHSG, TMSB4X, PSMA6, STK39, PYCARD, UFL1, JAK2, MGLL, MCPH1, PTGS2, NR1D2, SETD6, FOXP1, BCL6B, ABHD12, PTGES, GGT1, RICTOR, SEMA7A, ZYX, BIRC3, CELF1	0.0109898	0.419867	0.661806	0.473167	0.706634
GO:0006968	cellular defense response	17	CX3CR1, KLRC3, KLRG1, LSP1, LY96, MNDA, RAB23, CCR5, BCL10, GNLY, KLRC2, ITGB1, ZNF148, BECN1, TYROBP, HLA-G, ADORA2B	0.0112431	0.42005	0.661806	0.406533	0.662133
GO:0086002	cardiac muscle cell action potential involved in contraction	11	CACNA2D1, SCN3B, FGF12, CACNA1G, SCN4B, SCN2B, KCNJ2, CACNA1C, SCN1B, ATP1A1, SCN1A	0.026124	0.420251	0.661806	0.466367	0.703092
GO:0009880	embryonic pattern specification	12	SMAD1, ZBTB16, SMAD2, SMAD3, PGAP1, MEIS2, EFNB1, SATB2, FGFR2, MEIS3, MEIS3P1, MEIS1	0.0104585	0.421351	0.662742	0.441567	0.688959
GO:0043278	response to morphine	19	NPFF, PPP2R2A, PPP1R1B, MAP1LC3A, PCSK1, DRD2, RGS4, GOT2, PRKCG, GPI, SRR, OPRK1, GHR, PEA15, CNR1, CXCR4, FOSB, TAC1, PENK	0.0108921	0.421745	0.662742	0.416	0.668685
GO:0032760	positive regulation of tumor necrosis factor production	43	HDAC2, IFIH1, CLU, SPHK2, RIPK2, TLR3, HMGB1, TLR2, PTPRC, TLR4, TYROBP, SYK, RASGRP1, MIF, AKAP12, CARD9, ABCC8, PTPRJ, DHX9, SPON2, PLCG2, C1QTNF4, PYCARD, ISL1, LRRK2, JAK2, ARID5A, CD84, IL33, TICAM1, LY96, HAVCR2, ARFGEF2, MAPKAPK2, TMEM106A, LPL, EPHB2, TIRAP, TWIST1, PIK3R1, HSPB1, CYBB, WNT5A	0.0101282	0.423671	0.66506	0.431167	0.68191
GO:0048839	inner ear development	22	CXCL14, MAPKAPK2, ADGRV1, PLPPR4, HPCA, LIN7A, PDGFA, CEBPD, PCDH15, ESRRB, NEUROD1, CDKN1B, KCNQ1, MPV17, STOX1, CYTL1, CCM2, EYA4, C1QB, SLC25A27, SPARC, CEBPA	0.00974091	0.426888	0.669396	0.420533	0.672306
GO:0019221	cytokine-mediated signaling pathway	109	NUMBL, IL17RD, IL13RA2, SOCS5, RORA, MPL, FOS, HSPA8, SLA, FLT3, S1PR1, COL1A2, IL6R, F13A1, NOS2, CEBPD, IL17RB, FOXO1, CRLF1, IL6ST, IL12RB2, PTPRZ1, ITGB2, IFNLR1, HGF, BAD, IRF5, YWHAZ, CEBPA, SH2B3, FPR1, IL1B, PTGS2, SHC1, ANXA1, TWIST1, RPS27A, ZC3H15, CCR5, LEPR, SOCS2, STAT6, STAT4, BCL2, VEGFA, MYC, IFNAR2, IL34, BCL2L11, FZD4, RAPGEF1, ITGAM, CXCL2, GHR, LIF, CCND1, TNF, CSF1R, JAK2, C…	0.00504049	0.430274	0.67399	0.4254	0.676418
GO:0072657	protein localization to membrane	10	CAPN3, PACSIN1, SH3PXD2B, CPE, STX1A, RAB29, RAB32, FERMT2, ABHD17A, TIAM1	0.00736194	0.433273	0.676872	0.423133	0.674853
GO:0030890	positive regulation of B cell proliferation	20	SLC39A10, TFRC, BCL2, CD38, PTPRC, PELI1, CD81, MIF, CD320, TLR4, VAV3, TIRAP, EPHB2, MEF2C, TICAM1, GPR183, TNFRSF4, TNFSF13B, CD74, ATAD5	0.00949023	0.433284	0.676872	0.4701	0.703779
GO:0090316	positive regulation of intracellular protein transport	13	CDC42, PCNT, TENM1, RAB29, ICE1, OAZ1, OAZ3, CEP131, KIF5B, CHRM1, OAZ2, TPR, PRR5L	0.006988	0.434278	0.676872	0.405833	0.662133
GO:0030199	collagen fibril organization	51	COL8A2, COL16A1, PXDN, LAMA3, COL4A1, COL18A1, COL5A1, ITGB4, TLL2, COL9A2, SERPINH1, COL1A2, DPT, PLOD2, LOXL1, P3H1, CD151, TGFBR1, COL12A1, LOXL3, FOXC1, P4HA2, COL11A1, PLOD3, LAMB3, COL5A2, EXT1, COL24A1, COL19A1, CRTAP, TLL1, P3H2, SCX, COL13A1, COL23A1, COMP, COL9A3, COL27A1, COL7A1, LOXL2, ACAN, COL21A1, COL11A2, COL10A1, COL5A3, ANXA2, COL4A5, COL4A4, CYP1B1, COLGALT2, COL6A1	0.00431667	0.434348	0.676872	0.4524	0.696073
GO:0007623	circadian rhythm	40	HOMER1, TOP1, CLOCK, NRIP1, NOS2, CRY1, TIMELESS, TNF, RBM4B, ATOH7, PPARGC1A, HS3ST2, NTRK2, KLF9, MTTP, DBP, METTL3, BHLHE40, ADCY1, ARNTL, HNRNPR, ASS1, ATF5, KCNH7, PER1, NPAS2, NONO, ARNTL2, HEBP1, JUN, SREBF1, NR1D1, ID2, EGR3, PER2, KLF10, NDUFA9, PROX1, HTR7, CLDN4	0.0069976	0.434969	0.676872	0.445	0.691535
GO:0008016	regulation of heart contraction	15	CACNA1H, KCNJ12, FXYD1, TPM1, CELF2, THRB, TMIGD3, KCNQ1, TNNT2, HOPX, KCNE5, KCNIP2, THRA, CHRM2, CAMK2D	0.00893993	0.434973	0.676872	0.439467	0.688959
GO:0043393	regulation of protein binding	14	ANGPT1, LDLRAP1, HDAC5, HDAC4, CBLB, HOPX, SMARCD3, PCBD1, CDC42, TGFBR1, PRMT7, BTBD1, CAMK1, SNAPIN	0.00512462	0.435988	0.676872	0.439267	0.688959
GO:0045747	positive regulation of Notch signaling pathway	22	ITGB1BP1, CNTN6, JAG2, BMP2K, ZMIZ1, KIT, IL6ST, AAK1, NOTCH4, MAML1, POGLUT1, TM2D3, PRKCI, ENHO, MESP1, HES1, MAML3, ASCL1, HES5, TSPAN14, MFNG, MAML2	0.00131222	0.436284	0.676872	0.419433	0.672112
GO:0032092	positive regulation of protein binding	38	STK4, RIPK2, ADD1, NVL, SPON1, EPB41L5, WNT5A, TRIB3, RAPGEF2, ACE, CDK5, DACT1, LRRK2, TICAM1, DERL1, USP33, EPB41, ADD2, CLDN5, TCF7L2, SPPL3, IDE, FKBP1A, PLXND1, TIAM1, NMD3, HSP90AB1, PIN1, MFNG, BAMBI, RALB, RAN, ARHGEF7, AKTIP, EPHB6, PKD1, B2M, PLK2	0.00435497	0.436448	0.676872	0.446167	0.691535
GO:0031647	regulation of protein stability	51	BCL2, CDKN2A, PIN1, DPM3, PRKD1, DPM2, USP3, HSPA8, CDKN2AIP, USP8, DACT1, NEDD4L, DDRGK1, USP36, VPS11, SUGT1, TARDBP, SH3GLB1, ADGRV1, USP47, LMNA, USP28, HDAC8, STUB1, TRIM24, GIPC1, LRRK2, KRAS, GET4, SIAH3, TADA2A, XBP1, CTSA, USP4, NF2, LSS, TF, B4GALT5, SOX4, PYCARD, RNF128, ASGR2, CD81, PINX1, CASP3, SREBF1, MAPK1, FAM107A, VPS35, DAD1, GGA3	0.00714841	0.437205	0.676872	0.4555	0.697204
GO:0071277	cellular response to calcium ion	59	CPNE6, CRHBP, SYT13, ADCY1, SYT3, CPNE9, ADGRV1, INHBB, NLGN1, CPNE5, MEF2C, TRPM2, CPNE3, SYT5, ALOX5AP, EDN1, SYT1, ADCY8, CPNE4, HPCA, CPNE7, SYT15, BRAF, FOSB, NCSTN, SYT4, EEF2K, CPNE2, RYR3, PLCG2, RASGRP2, RASAL1, JUN, CHP2, RYR1, GPLD1, PRKAA2, CAPN3, WNT5A, ADD1, AKR1C3, SLC25A23, CPNE8, FOS, SYT10, SYT6, SYT12, IQGAP1, SYT17, MEF2A, CAMK2D, PKD2, KCNH1, PPIF, ENDOG, NEUROD2, MCOLN1, SYT…	0.00252694	0.437239	0.676872	0.438433	0.688959
GO:0050729	positive regulation of inflammatory response	40	PTGER4, CASP1, TLR4, MDK, CDK19, LGALS1, IL33, PDE2A, ACE, TRADD, NMI, MGST2, IL15, PLA2G7, CEBPB, NEAT1, LDLR, IL1B, TLR3, NFKBIZ, GPR4, ITGA2, TNF, ABCC1, PDCD4, PYCARD, NAPEPLD, CLOCK, DHX9, IL17RA, TLR2, JAK2, TNIP1, NFKBIA, LPL, CAMK2N1, CEBPA, MAPK13, WNT5A, SNCA	0.00504291	0.437625	0.676872	0.467667	0.703092
GO:0010942	positive regulation of cell death	15	KCNK2, ACOX2, DNMT3A, DUSP6, SLFN11, SAP30BP, CDKN1B, RAMP3, CRH, TRIM13, MT3, NKX3-1, AKR1C3, RIPK2, CELF1	0.00225009	0.439876	0.679189	0.449733	0.694746
GO:0007187	G-protein coupled receptor signaling pathway, coupled to cyclic nucleotide second messenger	27	HTR1E, CNR1, HRH3, HTR5A, CHRM3, CHRM1, HTR7, HTR2A, ANXA1, HTR4, NPY, HRH1, VIPR1, CCL2, OPRM1, HTR2C, CHRM2, SSTR2, HRH2, CCR1, MC1R, PTH1R, NPY1R, HTR1A, SSTR1, DRD1, HTR1F	0.0107833	0.440044	0.679189	0.466667	0.703092
GO:0030049	muscle filament sliding	19	MYL6, ACTA1, NEB, MYL6B, DMD, TNNT2, TTN, TPM1, MYH7, MYBPC1, ACTC1, MYBPC2, TCAP, TNNT1, TMOD1, TNNI3, TNNC2, TPM3, ACTN2	0.0110291	0.441816	0.680974	0.455333	0.697204
GO:0030593	neutrophil chemotaxis	15	PIK3CD, PREX1, EDN3, ITGB2, CXADR, CCL2, ITGA1, IL1B, SYK, PIP5K1C, VAV1, VAV3, CXCL2, PDE4B, JAML	0.0116562	0.442125	0.680974	0.433033	0.683395
GO:0007156	homophilic cell adhesion via plasma membrane adhesion molecules	86	PCDH10, CDH11, KIRREL3, PCDH8, FAT1, CD84, ROBO3, CNTN6, CDH6, PCDH19, PCDHB11, PCDHGA3, CDHR1, PTPRT, TRO, ME1, PVR, DSCAML1, SDK1, PCDHGB4, NECTIN3, CDH1, PCDHB14, ROBO4, PCDHGA12, PCDHB10, CELSR3, IGSF11, PCDH7, CDH8, VSTM2L, PCDH15, ESAM, PCDHB16, ROBO2, IGSF21, PCDH12, PCDHB18P, CNTN2, PCDH18, PCDH17, NEXN, CDH2, PCDHB2, TENM3, PECAM1, PCDHAC2, SDK2, ME3, EMB, DSCAM, CDH3, PLXNB2, RET, PCDH2…	0.00210214	0.44306	0.681701	0.441433	0.688959
GO:0070085	glycosylation	12	COG1, NANS, COG5, B4GALT6, GRM7, COG3, B4GALT3, B4GALT4, COG6, B4GALT2, B4GALT5, COG2	0.00238498	0.444203	0.682747	0.467867	0.703092
GO:0008306	associative learning	19	DRD2, SNAP25, BRSK1, GABRA5, ELAVL4, CLN3, TSC1, TAC1, PGRMC1, SHANK1, NRGN, NPTX2, MAP1A, RELN, CRH, SRF, SHANK2, ASIC1, NEUROD2	0.00708453	0.445644	0.684009	0.467933	0.703092
GO:0006904	vesicle docking involved in exocytosis	19	RAB10, RAB12, STXBP1, CPLX2, RAB13, SYTL2, STXBP3, RABEPK, STX1B, RAB3D, VAMP3, VTI1B, RAB3B, RAB3C, RAB15, EXOC6, RAB8B, VPS11, KCNB1	0.00404163	0.446284	0.684009	0.459933	0.700353
GO:1902230	negative regulation of intrinsic apoptotic signaling pathway in response to DNA damage	10	TRIM32, ACKR3, CXCL12, CLU, BID, TPT1, USP47, SNAI1, CDKN2D, SNAI2	0.00373395	0.446415	0.684009	0.456933	0.697999
GO:0035518	histone H2A monoubiquitination	11	RING1, KDM2B, RNF168, CUL4B, BCOR, DDB1, DDB2, TRIM37, SKP1, RYBP, PCGF1	0.0136655	0.447671	0.68522	0.4772	0.709065
GO:2001234	negative regulation of apoptotic signaling pathway	15	BCL2, ASAH2, NR4A2, MNT, BDNF, RB1, CX3CR1, TNF, CTNNB1, FAIM2, MEIS3, CTH, WNT4, GNAI2, AATF	0.00423312	0.448767	0.685648	0.453667	0.696567
GO:0001501	skeletal system development	72	ACAN, BMP6, HEXB, JAG2, CHRD, ALPL, FBN1, TCOF1, RPL38, PAPSS2, SH3PXD2B, RAI1, ANKH, HSPB11, AHSG, HAPLN4, WDR5, UFD1, EBP, PRELP, COL1A2, RPS6KA3, FGFR1, ZBTB16, NCAN, CDH11, PAPSS1, PRDX1, COL10A1, MATN3, COL9A2, COL19A1, CNMD, EXTL1, ASH1L, HDAC4, COMP, TRPS1, BCAN, RASSF2, BMP8B, COL13A1, IGF1, SOX4, TLL1, PKDCC, EXT1, DLL3, USP1, ETS2, MMP14, WFIKKN2, CMKLR1, FGFR3, PTH1R, NPR3, GDF10, TGFB…	0.00446444	0.44911	0.685648	0.4703	0.703779
GO:0019731	antibacterial humoral response	11	NPY, VIP, TAC1, RNASE6, ANG, RPL39, FAU, WFDC2, ADM, TF, B2M	0.0109808	0.449346	0.685648	0.4469	0.691944
GO:0032733	positive regulation of interleukin-10 production	14	HMGB1, ISG15, PLCG2, PIBF1, TUSC2, TLR4, HGF, CD83, SYK, TREM2, CD274, BCL3, PYCARD, TLR2	0.0121512	0.450926	0.686747	0.459533	0.700353
GO:0071356	cellular response to tumor necrosis factor	55	PYCARD, NKX3-1, RORA, CYP1B1, TNFRSF21, GPD1, GBP3, CCL2, CHUK, GFER, RPS3, MAP3K5, CACTIN, SMPD3, EDN1, GSDME, DHX9, ADAMTS13, CD58, FOXP1, ZFAND6, TRADD, PID1, ZFP36L1, HES1, ASS1, INPP5K, PCK2, ZFP36L2, SFRP1, CEBPA, SIRT1, GBP2, TANK, GBA, NR1D1, CHI3L1, IKBKB, KLF2, ASAH1, HYAL3, ZNF268, PPARGC1A, HDAC4, MAPK1, NPNT, KCNJ11, NFKB1, GPER1, AKAP12, CRHBP, CIB1, BRCA1, MAPK3, YBX3	0.00339297	0.451401	0.686747	0.450833	0.694746
GO:0030449	regulation of complement activation	13	SERPING1, CFP, C1QB, CD81, C2, C3, CD59, CLU, C1S, C1QC, C1QA, C1R, SUSD4	0.0104063	0.451464	0.686747	0.4457	0.691535
GO:0022604	regulation of cell morphogenesis	16	EFNA5, CAPZB, SPARC, AGO4, PDZD8, ZRANB1, ZMYM6, FERMT2, ARC, WTIP, CLDN4, PHIP, LARP4, ZMYM3, ZMYM4, FITM2	0.0010969	0.452159	0.687095	0.4608	0.700618
GO:0051924	regulation of calcium ion transport	12	BCL2, P2RY12, CXCR4, CAMK2G, BEST1, GNAI2, EPB41, SLN, RGS4, STIM1, CACNA2D1, GJA1	0.00402878	0.453848	0.688346	0.4536	0.696567
GO:0000723	telomere maintenance	20	DNA2, PCNA, ZNF827, PARP1, RTEL1, CCNE1, RPA2, ZNF365, POLD3, PIF1, CTC1, TERF1, POLD4, ERCC4, BLM, RECQL4, RAD51D, PARP3, RIF1, STN1	0.0117037	0.453916	0.688346	0.466967	0.703092
GO:0021542	dentate gyrus development	11	FEZF2, LEF1, NEUROD6, SMO, NR2E1, NEUROD1, PROX1, MDK, CDK6, TMEM108, DRD1	-0.00330153	0.456871	0.692115	0.454433	0.697018
GO:0032735	positive regulation of interleukin-12 production	16	HMGB1, LAPTM5, MDK, TLR4, TLR2, HLA-G, SYK, RIPK2, PLCB1, PLCG2, LTB, IRF5, TLR3, TIRAP, MAPK11, ISL1	0.00808672	0.458016	0.693137	0.456967	0.697999
GO:0042102	positive regulation of T cell proliferation	25	TFRC, PTPRC, CD274, HLA-DPB1, EFNB1, SLC7A1, IL15, HES1, IL6ST, NCK2, JAK2, CORO1A, TYK2, NCK1, TNFSF13B, CCDC88B, CD6, HLA-DPA1, AIF1, IL1B, PNP, DNAJA3, HAVCR2, HLA-DMB, ANXA1	0.00562505	0.459768	0.695076	0.448633	0.693899
GO:0050728	negative regulation of inflammatory response	45	NLRP3, FFAR4, NR1D1, RB1, RABGEF1, GBA, FOXF1, TYRO3, PTPN2, SOD1, RORA, NR1H3, C1QTNF12, ISL1, SIRPA, NDFIP1, MFHAS1, BCR, TNFAIP8L2, PTGIS, METRNL, NLRX1, PPARD, PPARG, APOE, SERPINF1, SOCS5, C1QTNF3, GPER1, PTGER4, SMAD3, MVK, WFDC1, NR1D2, TEK, VPS35, ALOX5, LRFN5, NFKB1, PRKCD, LPCAT3, FNDC4, MAPK7, HGF, AOAH	0.00346673	0.46176	0.696817	0.472467	0.706304
GO:0007249	I-kappaB kinase/NF-kappaB signaling	30	EDN1, ROCK2, TRADD, TNF, TLR4, ROCK1, RPS27A, TLR3, BCL10, BCL3, EDNRB, TICAM1, LY96, CHUK, REL, IRAK1BP1, TIRAP, MAP3K14, TAB3, NFKBIA, UBA52, FAIM, TANK, BIRC3, TIFA, IKBKB, RELB, CARD9, RIPK2, EDNRA	0.00360461	0.462029	0.696817	0.4612	0.700618
GO:0008544	epidermis development	23	KRT31, DSP, ATP2C1, KLK7, KRT14, KRT83, FGF7, YBX1, INSR, EMP1, KLK5, FABP5, ATP2A2, STS, FLOT2, PTHLH, HLA-DRB1, TFDP1, COL7A1, LAMA3, IFT172, POU3F2, LAMB3	0.00319905	0.462338	0.696817	0.506833	0.735307
GO:0042060	wound healing	37	GSN, PPL, CFLAR, IGF1, FGFR2, PPARD, NRG1, MAP3K5, CNN2, TPM1, TGFBR1, GLI3, SMAD3, PAK1, EXT1, PDGFA, SMAD2, EPB41L4B, WNT5A, CDH3, TSKU, DSP, SERPINB2, MACF1, FGF2, DCN, FGFR1OP2, PPP3CA, PDGFRA, TNC, NOTCH4, NACA, ERBB2, OPRM1, SPARC, DCBLD2, CASP3	0.00229038	0.463566	0.697954	0.4599	0.700353
GO:0071773	cellular response to BMP stimulus	11	ACVRL1, ACVR2A, SMAD9, ACVR1, VSTM2A, SFRP1, RUNX2, HEYL, SPINT2, BMP6, TMEM100	-0.0028156	0.464933	0.699297	0.438467	0.688959
GO:1903861	positive regulation of dendrite extension	17	ITSN2, CPNE9, SYT2, UNC13A, CPNE6, RIMS2, RNF157, CPNE5, RASAL1, RIMS1, SYT3, CXCR4, NEDD4L, SYT17, CACNG7, SYT1, SYT4	0.00568279	0.465545	0.699504	0.4787	0.710578
GO:0006487	protein N-linked glycosylation	25	ST3GAL1, TUSC3, MGAT3, ALG5, MGAT4A, TMEM258, MGAT1, GAL3ST1, TMEM165, STT3B, GFPT2, MGAT4B, ALG8, RPN2, PGM3, ALG10B, PMM1, FUT9, SLC39A8, MGAT5, OST4, DAD1, MLEC, MGAT5B, MGAT4C	0.00246728	0.466969	0.70093	0.461533	0.700618
GO:0007098	centrosome cycle	21	GOLGA2, CEP120, CHD3, KIAA1614, PPP1R12A, FES, CROCCP2, CROCCP3, BRCA1, CEP44, GADD45A, PARD6A, HAUS7, CEP68, PARD6B, HAUS4, TUBE1, SSX2IP, HAUS8, CETN3, HAUS3	0.012391	0.468234	0.702113	0.520567	0.744237
GO:0042110	T cell activation	18	FKBP1A, PTPRC, PPP3CB, SMAD3, KIF13B, CBLB, CD8B, CD44, PIK3CD, RAB29, PPP3CA, NCK2, RASGRP1, CD8A, CD84, DLG1, NCK1, LAT	0.00465123	0.470504	0.704799	0.475433	0.707153
GO:0045070	positive regulation of viral genome replication	11	PABPC1, DDX3X, CNOT7, PKN2, SRPK1, IFIT1, TMEM39A, PPIE, VAPB, DDB1, LARP1	0.00218486	0.471366	0.705375	0.4896	0.719512
GO:0014070	response to organic cyclic compound	24	PSMB2, FADS1, CPT1A, ATF1, TXN2, HES1, DUSP6, KCNC2, TAF2, NEDD8, AMH, NAMPT, EDNRB, PTGES, MMP14, SLC7A11, LYN, CD83, EPHX1, ACSL3, CTNNA1, BAK1, SFRP1, NLRP3	-0.000161034	0.472927	0.706294	0.474267	0.706726
GO:0007166	cell surface receptor signaling pathway	93	LAG3, FCGR3A, INHBA, GFRA1, FCRLB, CCL2, MKNK2, ASGR2, RANBP9, PTH1R, ADGRG6, NTSR2, MAPK1, LY6E, IGSF6, EDNRB, CD8A, RTN4R, ADGRV1, MERTK, ADGRE5, MILR1, TNK2, ADGRA1, ADGRL3, EDN1, IL12RB2, FZD9, JMJD6, IFNAR2, KLRG1, CCR1, MET, GLP2R, ANXA1, CASP10, MS4A7, BIRC3, MAPK3, TIRAP, MIF, MS4A15, PIP4K2B, PECAM1, ADGRF5, ADRB2, TNFRSF14, CD274, IL7R, MARCO, GEM, OXTR, DTX1, VIPR2, CD247, SST, ADGRL4,…	0.000895423	0.472945	0.706294	0.464167	0.702445
GO:0098586	cellular response to virus	19	NLRP3, NFKB1, DDX3X, IFI6, EXT1, ARF1, VWCE, CHUK, LGALS8, TLR3, POU2F2, GSDME, POU2AF1, MAPK11, IRF3, PENK, IFIH1, WDFY4, SMAD3	0.00718863	0.473418	0.706294	0.511033	0.739218
GO:0061484	hematopoietic stem cell homeostasis	10	NLE1, MYCT1, EMCN, FSTL1, EXT1, SOX4, ARMCX1, ZNF251, CRISPLD1, ADGRG1	-0.00145343	0.474681	0.706901	0.469533	0.703779
GO:0018279	protein N-linked glycosylation via asparagine	17	RPN2, ASGR1, STT3B, DAD1, DPM3, NUDT14, MGAT5, ALG8, TUSC3, MGAT1, MCFD2, ALG5, OST4, DPM2, ASGR2, ST6GAL1, UBE2J1	0.0004427	0.474784	0.706901	0.451067	0.694746
GO:0030325	adrenal gland development	14	CDKN1C, TSPO, SMAD2, PDGFRA, CYP1B1, WNT4, INSR, LY6E, NR0B1, DKK3, SMAD3, ARID5B, CRH, MDK	0.00267305	0.477198	0.709499	0.480467	0.712483
GO:0051384	response to glucocorticoid	33	GPR83, BCHE, ALPL, MDK, DUSP1, CASP3, IGFBP2, ADAM9, AGL, PCSK1, KRAS, CTSV, TNF, AQP4, ANXA3, WNT7B, PDCD7, HMGB1, CDO1, BCL2, ADM, SPARC, HNMT, GOT1, UCP3, GHR, HSD11B2, LCAT, PPARGC1B, BMP6, AIF1, BAD, PTGS2	0.00131307	0.477495	0.709499	0.485733	0.715256
GO:0050776	regulation of immune response	47	LAG3, SMAD3, PVR, PIANP, ICAM2, CD8B, COLEC12, PTPRD, TYROBP, HLA-B, MICA, B2M, FCGR3A, FKBP1A, ICAM5, DENND1B, CLEC2D, MADCAM1, SFTPD, JAML, ITGB7, PILRA, CLEC4G, GPR108, ICAM3, FCGR2A, C3, CD200, CD8A, NECTIN2, MICB, NPDC1, CLEC2B, HLA-C, ITGB1, TREM2, CD33, ITGB2, CD247, HLA-G, CD81, HLA-H, CD99, HCST, CXADR, COL1A2, HLA-F	0.00151975	0.477973	0.709499	0.445967	0.691535
GO:0048488	synaptic vesicle endocytosis	28	OPHN1, SYP, DNM3, SNCG, ACTG1, ACTB, CDK5, STX1A, FCHO2, AP2B1, SYNJ1, SYT1, NLGN4X, CANX, SNCB, RAB27B, SYNJ2, STON1, DENND1A, AP2M1, SYT5, KIAA1109, PIP5K1C, SYT2, NLGN1, PACSIN1, SNCA, STON2	0.00224018	0.478985	0.710285	0.486967	0.716356
GO:0006486	protein glycosylation	75	NUS1, ST6GALNAC1, FUT9, ST8SIA3, ST8SIA1, GALNT7, B3GALT4, DAD1, B4GALT4, ST3GAL5, ST3GAL3, GALNT1, ALG2, GMPPB, ST8SIA4, B4GALT6, GALNT13, B3GAT2, B3GNT5, B4GALT5, ST3GAL2, GALNT2, GALNT18, MAN1A1, ST6GALNAC6, DPM2, MAN1A2, B4GALT3, DPM3, GALNT17, GALNT15, ST3GAL1, ALG1L, ALG8, ALG5, EXTL2, SERP1, COG3, TUSC3, B4GALT2, B3GNT4, B4GAT1, LARGE1, TRIP11, ST6GAL1, B3GALT2, MAN2A1, EXTL1, POGLUT1, ST8…	0.000670893	0.479915	0.710868	0.4957	0.723963
GO:0007369	gastrulation	11	APLNR, POGLUT1, SMAD2, CUL3, NR4A3, DLD, EXT1, SUPT20H, SYF2, MESP1, APLN	-0.00231106	0.481374	0.710868	0.481367	0.7131
GO:0010332	response to gamma radiation	10	BCL2, POLB, TIGAR, BAK1, PTPRC, TRIM13, MYC, SOD2, DCUN1D3, PARP1	0.00427478	0.481547	0.710868	0.496067	0.723963
GO:0060078	regulation of postsynaptic membrane potential	27	GRIA1, GRIK4, GABRA5, GABRB2, GABRD, GABRG3, GABRA2, ADCYAP1, GRIA3, GRIN3A, GABRG2, GABRA1, GABRE, GRID1, GRM5, CHRM1, KCNA1, GABBR1, FGF14, GABRB1, GABRA4, GRIK1, GRM1, GRIK3, GABRG1, ADRB1, GABRA3	0.000742837	0.48157	0.710868	0.511733	0.739505
GO:0015701	bicarbonate transport	19	SLC26A10, SLC4A3, CA12, AQP1, CA5A, SLC4A9, SLC26A8, CYB5R4, SLC4A8, SLC4A2, CA4, CA13, CA7, CYB5R1, CA14, SLC39A8, SLC4A11, BEST1, SLC26A4	0.00266157	0.481789	0.710868	0.4505	0.694746
GO:0006369	termination of RNA polymerase II transcription	14	FIP1L1, LSM11, CSTF2, SNRPG, SLBP, NCBP2, NUDT21, CSTF3, LSM10, CPSF7, SNRPD3, WDR33, CPSF1, CSTF2T	0.00215524	0.483269	0.711703	0.494367	0.723963
GO:0060070	canonical Wnt signaling pathway	40	EDNRA, WNT10B, FRZB, FZD9, FZD8, FZD10, RYK, DVL1, FZD2, WNT6, WNT4, NR4A2, WNT7A, WNT7B, FRAT1, EDN1, PYGO2, WNT2B, DVL2, TCF7L2, BCL9, GLI1, FZD3, FZD1, CTNNB1, PLPP3, LEF1, WNT3, PYGO1, FZD6, WNT10A, WNT5A, EDNRB, LRRK2, DIXDC1, TCF7L1, FZD7, FZD4, EXT1, SFRP1	-0.00371532	0.483321	0.711703	0.474667	0.706726
GO:0035249	synaptic transmission, glutamatergic	21	CDK5, PLAT, GRID2, UNC13B, UNC13A, SLC1A4, EXT1, CDH8, CNIH3, NAPB, CNIH2, GRIK3, GRIK4, NAPA, GRID1, GRIK2, UNC13C, SLC17A6, SLC17A8, SLC17A7, GRIK1	-0.000699733	0.484721	0.713052	0.484067	0.714944
GO:0017156	calcium ion regulated exocytosis	20	SYT5, SYT10, STX1A, SYT1, SYT2, PPP3CB, SYN2, SYT12, RIMS1, RIMS2, SYT4, SYT13, SYT6, RIMS3, SYT17, SYT15, VAMP3, SYT3, RAPGEF4, SCIN	0.00424654	0.486843	0.71546	0.502567	0.729836
GO:0046512	sphingosine biosynthetic process	10	ASAH1, SPTSSB, SPHK1, GBA, ASAH2, SPTSSA, AGK, SPHK2, SPTLC1, ASAH2B	0.000265986	0.488663	0.71742	0.469767	0.703779
GO:0030206	chondroitin sulfate biosynthetic process	16	CHSY3, CSGALNACT1, XYLT1, XYLT2, CHST15, CSPG5, DCN, CHPF, CHST7, CSPG4, CHST11, NCAN, B3GALT6, CHST12, BCAN, CHST9	-0.0081528	0.490739	0.719528	0.4641	0.702445
GO:0008154	actin polymerization or depolymerization	11	ABI1, CAPZB, VILL, SCIN, DSTN, WIPF1, EVL, GSN, SPATC1L, CAPG, AVIL	-0.00483971	0.491885	0.719528	0.463	0.702121
GO:0006541	glutamine metabolic process	10	GLUD1, GLS2, GFPT2, MECP2, CTPS2, GMPS, PHGDH, NIT2, PPAT, SIRT4	0.000278934	0.491898	0.719528	0.491567	0.720964
GO:0030318	melanocyte differentiation	13	BCL2, MITF, EDNRB, EDN3, ENPP1, KIT, LRMDA, MREG, MEF2C, OCA2, TYRP1, USP13, GLI3	-0.000507105	0.492052	0.719528	0.5164	0.744012
GO:0010667	negative regulation of cardiac muscle cell apoptotic process	13	HSPB6, NOL3, SIRT5, CFLAR, PAX8, JAK2, PPP1R10, NUPR1, ILK, NRG1, RGL2, MDK, SIRT4	0.0057306	0.496677	0.725571	0.5125	0.739887
GO:0045926	negative regulation of growth	12	MT1E, MT1B, MT1X, IGFBP5, MT1G, BBC3, MT1M, MT1A, MT2A, MT1F, MT1L, PNPT1	-0.0165109	0.498916	0.728121	0.474533	0.706726
GO:0001835	blastocyst hatching	16	PPP4R4, UBE2A, RBBP8, ZBED6, NECAB1, ZFP14, LPAR6, CTR9, PEMT, BCOR, STMN3, SMIM14, CMTM3, PLPP4, ARHGDIG, SLC25A34	-0.000238925	0.501224	0.730169	0.500267	0.72793
GO:0035970	peptidyl-threonine dephosphorylation	11	DUSP18, PPM1B, DUSP1, DUSP7, DUSP8, DUSP2, PDP1, DUSP4, DUSP6, PPM1E, PGAM5	-0.000704677	0.501727	0.730169	0.5436	0.759054
GO:0007214	gamma-aminobutyric acid signaling pathway	19	GABRA1, GABRA2, ATF4, GABRG1, GABBR1, GABRA5, GABRB3, GABRB2, GABRB1, GABRA3, PLCL1, GABRE, PHF24, HTR1A, GABRG3, GABRA4, GABRG2, SHISA7, GNAI2	-0.00151109	0.501805	0.730169	0.518067	0.744012
GO:0007411	axon guidance	140	B3GNT2, SCN1B, KIF5B, SEMA5B, LAMA2, PIK3CB, FLRT3, EPHA4, CDH4, RET, GRB10, SEMA4F, EPHA6, CNTN2, ROBO1, EDN3, NEXN, PTPRO, DSCAM, LAMA1, CSF1R, LHX2, PIK3R1, SOS1, FOXD1, SLIT1, CNTN4, TRIO, PAX6, EFNB2, NECTIN1, CNTN5, SEMA3E, RYK, EXT1, SHC3, KLF7, DPYSL5, DOK1, SPTBN5, SEMA7A, EPHB6, DOK5, SEMA3D, EPHB2, SEMA4D, RELN, ANOS1, CXCR4, PLXNA3, LGR6, DOK4, SIAH1, SHC1, GFRA2, PIK3CA, SEMA4A, CNTN…	-0.00383555	0.502617	0.730208	0.485633	0.715256
GO:0051726	regulation of cell cycle	122	PNPT1, HRAS, ZZZ3, PPP2R3B, TRRAP, CENPF, HSP90AB1, CDKL1, FGF2, MORF4L1, LOC93622, OVOL2, WDR5, PLCB1, RBBP4, CDKL4, BRCA1, MRGBP, CDK17, YEATS2, PPP1R9B, SRSF5, GADD45B, TFDP2, MBTD1, MNT, RB1, TFDP1, CDC123, JADE1, UBA3, CDK5, EIF4G2, ACTL6A, CCNE1, NF2, NUPR2, PKD1, DOT1L, CABLES2, ARNTL, BIRC3, UHRF2, RAD51D, TRNP1, EVI2B, TADA2A, ACTB, TGFBR1, MX2, ACTR5, DMD, CDKN1B, CABLES1, PER2, BARD1, …	0.00349587	0.502823	0.730208	0.519333	0.744012
GO:0043162	ubiquitin-dependent protein catabolic process via the multivesicular body sorting pathway	12	CHMP4B, RNF115, VPS37C, CHMP1A, UBAP1, CHMP4A, CHMP2A, UBAP1L, VPS37B, TOM1L1, VPS37D, CHMP1B	-0.00207312	0.503981	0.731169	0.4999	0.72793
GO:0010881	regulation of cardiac muscle contraction by regulation of the release of sequestered calcium ion	13	CAMK2D, TMEM38B, DMD, CALM3, FKBP1B, GSTM2, RYR2, SLC8A1, TMEM38A, CACNA1C, HRC, CALM2, CALM1	0.00147832	0.507952	0.736206	0.5329	0.751669
GO:0042098	T cell proliferation	13	GJA1, RASGRP1, PRDX2, CD151, RIPK2, PPP3CB, FKBP1B, MSN, CCND3, NCSTN, PTPRC, TNFRSF4, PSMB10	-0.011626	0.509065	0.737094	0.484767	0.715256
GO:0006413	translational initiation	72	EIF2A, COPS5, DHX33, RPL38, RPL8, EIF1AY, RPL9, RPL29, RPL12, RPS27A, EIF2S3, RPS15, RPL13A, RPS3, RPL7, FAU, RPL6, RPL3, RPS19, RPL27, RPS11, RPL37, RPS2, RPL23, RPL32, RPL4, RPS9, EIF2S2, RPS14, PAIP1, EIF1, RPL35, EIF6, RPS10, RPL39, RPL5, UBA52, PABPC1, RPL10A, EIF1B, RPS21, DDX3X, RPL19, RPS24, RPLP0, EIF3H, RPLP1, RPL18A, EIF3J, RPL41, RPL35A, RPL26, RPL31, EIF4E2, EIF4E1B, EIF3D, EIF1AX, R…	0.000837434	0.510601	0.738593	0.5009	0.728133
GO:0016339	calcium-dependent cell-cell adhesion via plasma membrane cell adhesion molecules	23	CDH7, NRXN1, ATP2C1, NLGN1, PCDHB11, CDH6, DCHS1, CDH22, PCDHB16, CDH10, ME2, PCDHGB4, PCDHB9, PCDHB10, PCDH12, PCDHB2, CDH9, CDH11, CDH13, PCDHB14, CDH8, CDH2, CDH12	-0.00226105	0.511922	0.739778	0.495967	0.723963
GO:0031663	lipopolysaccharide-mediated signaling pathway	19	LY96, LYN, CD6, TLR4, MAPK1, TNF, IRF3, TLR2, MTDH, IL1B, BCL10, HCK, TICAM1, CCL2, RIPK2, NFKBIA, MAPK3, IRAK1, PLCG2	-0.00278025	0.513765	0.741392	0.495733	0.723963
GO:2000310	regulation of NMDA receptor activity	23	ACTN2, GRIN2A, MEF2C, NRXN1, CAMK2A, CAPN1, DLG4, CRH, CRHBP, NEFL, DLG2, DLG1, RASGRF2, GRIN2B, RASGRF1, CNIH2, GRIA3, OPRM1, PPARGC1A, GRIA1, NLGN1, LRRC7, RELN	-0.00181711	0.514553	0.741392	0.5438	0.759054
GO:1905168	positive regulation of double-strand break repair via homologous recombination	17	ING3, MORF4L1, EPC1, ACTB, MBTD1, RBBP8, EPC2, ACTL6A, MRNIP, WDR48, PARP1, ARID2, POGZ, MMS19, TIMELESS, MRGBP, TRRAP	0.00296223	0.514921	0.741392	0.536233	0.753487
GO:0050804	modulation of synaptic transmission	44	ABR, LRRC4, PTPRD, SLC6A6, BDNF, IQSEC2, LRFN2, NRG3, CACNA1B, PXK, AKAP7, PPP1R9B, JAK2, PTPRS, NLGN4X, AKAP12, LRP8, RELN, LRRC4C, EPHB1, GPER1, NTNG2, GRID1, PACSIN2, DGKB, GRIK1, CACNA1A, NTNG1, PLCB4, SLC4A8, ARC, NLGN1, PTPRA, GRID2, GRIK3, CDH11, BCR, PPP1R9A, GRIK2, GRIK4, TUBB2B, CX3CR1, SLC7A11, BTBD9	-0.00476094	0.515078	0.741392	0.484033	0.714944
GO:0048169	regulation of long-term neuronal synaptic plasticity	11	DLG4, NETO1, SYNGR1, DRD2, GRM5, RAB11A, SNCA, GRIK2, SYP, KRAS, HRAS	-0.00703304	0.515554	0.741392	0.514967	0.742721
GO:0016485	protein processing	29	MMP16, CLN3, PCSK1, PCSK6, APH1B, CPE, FKRP, PSENEN, PSEN2, BACE1, NCSTN, ASPRV1, CASP3, MMP14, METAP2, ADAM9, C2CD3, DYNC2H1, APH1A, PPP2R5C, PTCH1, OGT, GLI3, CPXM2, ADAMTS13, COMP, F12, PCSK5, IFT172	-0.00419309	0.516391	0.741872	0.4906	0.720263
GO:0051028	mRNA transport	32	MX2, RANBP2, ZFP36L1, ARC, HNRNPA3, SEH1L, NXF1, SENP2, NUP54, SRSF1, NDC1, IGF2BP3, EIF5A2, RBM8A, DHX9, NUTF2, UPF3A, NUP88, CETN3, MVP, AAAS, RANBP17, PEG10, NUP85, TNKS, HNRNPA1L2, KIF5C, SLBP, LRPPRC, NUP35, NUP205, CETN2	0.000440613	0.517706	0.743036	0.521067	0.744237
GO:1901216	positive regulation of neuron death	22	PRNP, ITGAM, SNCA, TP53BP2, TYROBP, WNT5A, GRIN2B, SARM1, EGR1, CLU, PARP1, FOS, ELK1, C1QA, ITGB2, DAXX, APOE, TAC1, MAP3K5, EFNB2, ADORA1, BAD	-0.00875193	0.520029	0.745645	0.5075	0.735551
GO:0001774	microglial cell activation	13	SNCA, NAMPT, TLR3, CLU, TREM2, JAK2, ITGAM, JUN, AIF1, TNF, TLR2, C1QA, ITGB2	-0.00944624	0.522921	0.749063	0.4976	0.725482
GO:0043537	negative regulation of blood vessel endothelial cell migration	12	ACVRL1, MECP2, VASH1, MEF2C, FGF2, APOE, PPARG, GADD45A, TNF, HMGB1, ATP2B4, JUP	-0.00448375	0.526142	0.752881	0.5423	0.758397
GO:0006270	DNA replication initiation	16	PURA, CCNE1, MCM3, CDC34, MCM6, MCM5, MCM8, MCM7, PRIM2, GMNN, POLE4, ORC6, PRIM1, CDC6, RPA2, CDT1	-0.0029722	0.526608	0.752881	0.547567	0.761428
GO:0006366	transcription from RNA polymerase II promoter	83	THRA, DTX1, NFE2L3, TRIP11, TAF13, PKNOX1, POLR2I, YBX2, CDK9, BTF3, TAF9B, GLIS3, GTF2A2, LDB1, ZBTB7B, TAF5, GTF2IRD1, FOSB, JUN, ZNF345, POLR2L, MYC, NELFA, SUPT16H, LEO1, NELFE, TRIM24, CCNH, CTR9, SNAPC5, MNT, GTF2F2, RNMT, NFKB1, GTF2H5, ERCC2, EAF2, NFIC, ELL3, AFF4, ELOB, PIR, TAF10, PARP1, GTF2A1, POU3F4, POLR2J, POLR2E, FOS, TAF4B, NCBP2, CBFB, ZNF141, RNGTT, TAF1A, XBP1, ETV1, ELL, KLF…	-0.00242113	0.527974	0.754103	0.5236	0.745632
GO:0002756	MyD88-independent toll-like receptor signaling pathway	11	UBE2D2, BIRC3, TICAM1, IKBKB, TLR3, UBE2D1, LY96, CHUK, UBA52, TLR4, RPS27A	-0.0119771	0.531262	0.757591	0.483567	0.714944
GO:0050870	positive regulation of T cell activation	19	B2M, HLA-DRB1, HLA-DMB, BCL10, FCHO1, CCDC88B, HLA-DQB1, HLA-DPB1, HLA-DRB3, THY1, HLA-DOA, HLA-DMA, HLA-DRA, PYCARD, HLA-DRB4, HLA-DRB5, HLA-DPA1, CCL2, SIRPA	-0.00552888	0.531444	0.757591	0.5087	0.736566
GO:0045787	positive regulation of cell cycle	17	CCND1, TGM1, TRIM32, FGFR2, ZBED9, STOX1, CALR, CDKN1B, ASCL1, PROX1, FOXG1, CITED2, ZBED6, NR2E1, NUPR1, BCL2L11, MYC	-0.00224655	0.534271	0.760464	0.556467	0.770171
GO:0010467	gene expression	21	PVALB, EGR2, GFAP, DOT1L, EDNRA, GOLPH3, DTNBP1, KCNQ1, FMN1, LTB, MESP1, APOE, RTN2, PAX6, KBTBD2, EDNRB, GRB10, LAT, ELK1, GRM3, EXT1	-0.00124908	0.534492	0.760464	0.563833	0.777929
GO:0010498	proteasomal protein catabolic process	16	PSMB5, PSMB10, VCP, PSMB2, PSMB6, PSMA6, PMAIP1, PSMB8, PSMA5, DDB1, NR1D1, PSMB7, FBXO44, PSMA7, CUL4B, PSMB1	-0.0108522	0.536824	0.762653	0.523333	0.745632
GO:0010507	negative regulation of autophagy	25	TAB3, TBC1D14, NUPR1, NAMPT, RUBCN, FOXK2, BCL2, WASHC1, EIF4G2, HGF, IL10RA, MET, SIRT2, LEPR, HERC1, ADRA1A, TLK2, TREM2, RASIP1, WDR6, MT3, DAP, MTMR9, DAPL1, GOLGA2	-0.00465446	0.537065	0.762653	0.534067	0.751876
GO:0060314	regulation of ryanodine-sensitive calcium-release channel activity	12	HRC, FKBP1B, DMD, JPH4, CALM3, CALM1, CALM2, SELENON, NOS1, JPH3, FKBP1A, CAMK2D	-0.0192483	0.538526	0.762667	0.5196	0.744012
GO:0048568	embryonic organ development	15	ERCC2, ARID2, MBD2, PBX4, SYF2, PBX3, WNT7B, ERCC1, FGFR2, WDR48, GLI3, PTCH1, TEAD1, PDGFC, ZFPM2	-0.0103159	0.538756	0.762667	0.519533	0.744012
GO:0046834	lipid phosphorylation	10	SPHK2, DGKD, CERK, DGKG, DGKH, DGKB, DGKA, AGK, SPHK1, DGKI	-0.00275526	0.539196	0.762667	0.524067	0.745632
GO:0048661	positive regulation of smooth muscle cell proliferation	32	HMOX1, PIK3CA, AIF1, NR4A3, ZNF143, PTGS2, IRAK1, MYC, ID2, HDAC4, FOXP1, RPS6KB1, AKR1B1, EDN1, MYB, PPARGC1A, TNF, STAT1, FGFR2, PDGFD, SMPD3, CDH13, S1PR1, PDGFB, NPY5R, IL6R, NAMPT, HMGCR, IGF1, HES5, TLR4, ITGA2	-0.00319369	0.540216	0.762667	0.5645	0.777929
GO:1900087	positive regulation of G1/S transition of mitotic cell cycle	16	MEPCE, TFDP1, AIF1, LSM11, CCND3, KCNA5, KMT2E, ANXA1, CENPJ, UBE2E2, CUL4A, CCND1, DDX3X, LSM10, CUL4B, PLCB1	8.25662388433375e-05	0.540438	0.762667	0.563433	0.777929
GO:0036151	phosphatidylcholine acyl-chain remodeling	15	LPCAT4, NR1H3, LPCAT1, PLBD1, PLB1, NR1H2, PLA2G5, MBOAT2, LPCAT3, TMEM86B, PLA2G4C, PLA2G4A, MBOAT7, LPCAT2, DBI	-0.00467077	0.540513	0.762667	0.516933	0.744012
GO:0021772	olfactory bulb development	12	SEMA3A, EFNA2, ID2, DPYSL2, EXT1, LHX2, AGTPBP1, LRRK2, NR2E1, SKI, CSF1R, TTC8	-0.00690416	0.540696	0.762667	0.527733	0.747961
GO:0050853	B cell receptor signaling pathway	18	MEF2C, VAV3, PIK3CD, MAPK1, BCL2, SYK, MNDA, LAT2, PTPRC, BCAR1, PRKCB, CD38, PLEKHA1, IGLL1, RFTN1, PLCG2, BLNK, LYN	-0.0024556	0.543231	0.765509	0.528967	0.74827
GO:0045669	positive regulation of osteoblast differentiation	33	CEBPB, ACVR1, IL6ST, FGF2, WNT10B, SOX11, IL6R, GDPD2, CEBPD, BMP6, PRKD1, GLI3, GNAS, CEBPA, SCUBE2, HGF, RUNX2, NPNT, CTNNB1, GDF10, FERMT2, WNT7B, ILK, MEF2C, IGF1, NELL1, FFAR4, ACVR2B, WNT4, PDLIM7, CTNNBIP1, SMAD1, ACVR2A	-0.0172884	0.544026	0.765705	0.5199	0.744012
GO:0019228	neuronal action potential	19	SCN3A, ANK3, SCN8A, GRIK2, SCN9A, DRD1, CACNA1I, KCNMB2, SCN7A, GPER1, SCN1A, GPR88, CACNA1G, CACNA1H, P2RX4, KCNMB4, SCN2A, KCNA1, KCNA2	-0.0114211	0.544409	0.765705	0.535533	0.753222
GO:0021549	cerebellum development	22	PPARGC1A, PTN, GART, NLGN4X, NEUROD1, SSTR1, PTPRS, AIF1, TTBK2, SEMA4C, NCSTN, CNTN1, KCNC1, FAIM2, ATIC, PAK1, MYO16, SSTR2, FOXC1, GDF10, PTBP2, MECP2	-0.00444816	0.549975	0.772796	0.5246	0.745671
GO:0030224	monocyte differentiation	10	CSF1R, MT1G, PPARG, JUN, PIR, THOC5, SP3, PDE2A, PDE1B, VEGFA	-0.0130371	0.552656	0.775307	0.5288	0.74827
GO:0050877	neurological system process	26	GABRA2, KCNJ11, CHRNA6, GABRE, WDR19, CHRNB1, GABRD, GABRA5, GABRG1, GABRA1, GLRA3, CHRNA3, GABRB1, GABRB3, GLRA2, GABRB2, GABRA3, WFS1, ADGRV1, GABRA4, GLRB, GABRG2, GABRG3, HTR3B, CHRNA4, CHRNA2	-0.0108633	0.552814	0.775307	0.564967	0.777929
GO:0061844	antimicrobial humoral immune response mediated by antimicrobial peptide	25	FAU, TAC1, FAM3A, DMBT1, CCL28, CXCL2, CXCL14, VIP, RPL39, RNASE6, DEFB131A, POMC, TOR2A, B2M, CXCL12, RPS19, KNG1, LEAP2, CCL27, ROMO1, ADM, GNLY, HMGN2, ANG, NPY	-0.00376787	0.556583	0.779349	0.545733	0.760313
GO:0035116	embryonic hindlimb morphogenesis	10	TWIST1, RARB, CTNNB1, MSX1, WNT3, ALX3, WNT7A, GNAS, RSPO2, ZBTB16	-0.00347841	0.556753	0.779349	0.589033	0.787158
GO:0097190	apoptotic signaling pathway	40	IFI27, TNFSF12, CFLAR, BAK1, ANXA6, PAWR, PPARD, CASP3, P2RX4, LY96, DAP, BBC3, SENP1, MAP3K5, DAPL1, TLR3, DAPK3, CASP8AP2, TNFRSF25, FAS, TYROBP, CD38, PRKCA, DAP3, TICAM1, PTGIS, DIDO1, TLR4, IFI27L2, IFI6, ITGAM, APAF1, CASP10, ST20, IFI27L1, CRADD, ADORA1, NDUFA13, CASP1, TFPT	-0.00794367	0.557762	0.779508	0.534	0.751876
GO:0007202	activation of phospholipase C activity	14	P2RY6, PLCB2, GNAQ, GNA15, ADCYAP1R1, P2RY12, ANG, HTR2A, EDNRA, LPAR2, BDNF, NTRK2, ARHGAP6, ADRA1A	-0.0158682	0.55826	0.779508	0.5328	0.751669
GO:0045429	positive regulation of nitric oxide biosynthetic process	23	OPRM1, PKD2, EDN1, CLU, TICAM1, NOS1AP, INSR, IL1B, SOD2, AIF1, JAK2, DDAH1, TLR4, PTGS2, HSP90AB1, P2RX4, KLF2, ITGB2, SMAD3, TNF, ASS1, PTX3, DDAH2	-0.00799699	0.558454	0.779508	0.531967	0.751669
GO:0046513	ceramide biosynthetic process	14	ASAH2, ELOVL1, SPTSSB, FA2H, SPTLC1, ASAH1, GBA, CERS6, SAMD8, AGK, CERS1, SPTSSA, CERS4, DEGS1	-0.0108649	0.559766	0.780601	0.521667	0.744372
GO:0061098	positive regulation of protein tyrosine kinase activity	19	ABI1, GRM5, ACE, CSF1R, PRNP, DLG4, GAS6, AFAP1L2, RELN, NEDD9, CD24, ALKAL2, IL34, LRP8, NRG1, EPHA4, DOK7, DVL2, PDGFB	-0.0131468	0.560663	0.781113	0.526533	0.747025
GO:1904646	cellular response to beta-amyloid	21	PRNP, BCL2L11, GRM5, EPHA4, NAMPT, BCL2L2, CACNA2D1, TNF, ADRB2, GJA1, ATP1A3, CACNB1, CDK5, EPHB2, TREM2, CACNA1A, PARP1, TLR4, IGF1, ABCC1, BACE1	-0.00733209	0.563882	0.784856	0.5379	0.755109
GO:0043507	positive regulation of JUN kinase activity	18	EDN1, DVL2, TNFRSF11A, MAP3K10, PAK1, MAP3K13, TIAM1, SYK, EPHA4, MAP2K7, MAP3K5, RPS3, FZD10, WNT5A, FZD8, TNF, FZD4, MAP4K2	-0.00153432	0.567258	0.787304	0.6029	0.793459
GO:0031532	actin cytoskeleton reorganization	26	BRSK2, ATP2C1, SHC1, CDC42BPB, MKLN1, MINK1, ANXA1, THSD7A, EZR, SIPA1L1, S1PR1, ASB2, DTNBP1, PARVB, CXADR, RALA, NRP1, S1PR2, KIT, FGF7, CDC42BPA, TNIK, PARVA, PAK1, PDLIM4, RICTOR	-0.01284	0.567284	0.787304	0.526567	0.747025
GO:0050919	negative chemotaxis	25	SEMA3E, SEMA4D, SEMA7A, LRTM2, SEMA5B, SEMA3A, NRP2, SEMA6B, FLRT2, EPHA7, SEMA3D, SEMA4A, ITGAV, SLIT3, PDGFA, SEMA3C, LGR6, SEMA6D, PLXNA3, SEMA5A, FLRT3, SLIT1, EFNA5, SEMA4C, SEMA4F	-0.00846301	0.567963	0.787304	0.517833	0.744012
GO:0009653	anatomical structure morphogenesis	43	EYA4, FAT1, DEAF1, NFE2L1, SMAD1, SOX3, BICD1, TBX19, TRIM13, CLTCL1, SOX11, SMAD6, DKK3, CHUK, SMAD9, SOX4, SIAH1, LST1, SMAD2, EFNB2, RAC1, LIG1, FGF18, MCAM, IGF2BP3, EYA3, TPD52, NEDD8, SOX15, FBN1, SOX17, PAX8, FOXL2, PKD1, FOXC1, ZNF141, PHLDA3, PTBP3, ONECUT1, SMAD3, FOXQ1, KRT18, FOXD1	-0.0082658	0.569549	0.787304	0.548167	0.761544
GO:0014032	neural crest cell development	13	FOXC1, KLHL12, TAPT1, SOX11, CDH2, SNAI2, EDNRA, FAM172A, SOX8, NRG1, RDH10, EDN1, TCOF1	-0.0165673	0.56956	0.787304	0.541433	0.757904
GO:0030308	negative regulation of cell growth	58	JADE1, SPHK2, DCUN1D3, IP6K2, SLIT3, SMAD3, MSX1, NDUFS3, CDKN2C, ENO1, WFDC1, CRYAB, APBB1, DAB2, NPPA, NDRG3, ST7L, DCBLD2, ST20, CDKN2D, BCL2, RBBP7, GNG4, SIRT1, EAF2, SIPA1, DACT3, SERTAD2, TCHP, FHL1, PRDM11, PPARG, DDX3X, SCGB3A1, RB1, PTPRJ, NDUFA13, CDKN2AIP, BTG1, FRZB, CRLF3, PPARD, TSPYL2, GJA1, PPP1R9B, RTN4, ING1, INHBA, ACVRL1, RERG, CDKN2A, ADAM15, SFRP1, ENPP1, HSPA1A, CDKN1B, MT…	-0.00338843	0.570592	0.787304	0.586533	0.785955
GO:0098656	anion transmembrane transport	14	LRRC8C, SLC24A4, SLC9A7, SLC24A3, SLC4A9, SLC9A6, SLC9A5, LRRC8A, SLC4A3, SLC4A2, SLC22A9, LRRC8B, SLC9A1, SLC24A2	-0.00189291	0.571031	0.787304	0.573367	0.783265
GO:0021756	striatum development	11	DRD2, SLITRK5, RARB, LRRK2, MKKS, SLC7A11, SECISBP2, CNTNAP2, DRD1, FOXP1, OGDH	-0.00344452	0.571456	0.787304	0.6101	0.798657
GO:0035774	positive regulation of insulin secretion involved in cellular response to glucose stimulus	22	C1QTNF12, VSNL1, C2CD2L, CAMK2N1, GPR27, GPLD1, HLA-DRB1, GPR68, ABCG1, PHPT1, RAC1, PPARD, OXCT1, BAD, BAIAP3, SYBU, CRH, DYNLL1, PPP3CB, MPC2, KIF5B, ADCY8	-0.00931834	0.571739	0.787304	0.5789	0.784334
GO:0050901	leukocyte tethering or rolling	13	ADD2, PODXL2, TNF, ITGB1, CX3CR1, ROCK1, GCNT1, ITGB7, EXT1, SELPLG, GOLPH3, MADCAM1, JAM2	-0.00396034	0.571937	0.787304	0.580267	0.784334
GO:0023019	signal transduction involved in regulation of gene expression	11	TRAF5, PARP1, PAX6, MESP1, SOX17, SMAD2, PDGFRA, EPCAM, NEUROD1, SMAD3, MSX1	-0.025797	0.57221	0.787304	0.539733	0.756242
GO:0002028	regulation of sodium ion transport	14	WNK1, NKAIN2, ATP1A1, YWHAH, SLC8A1, P2RX4, NKAIN4, NKAIN1, DRD2, NOS1, PER1, ADRB2, NKAIN3, SPTBN4	-0.0114578	0.572698	0.787304	0.5502	0.76293
GO:0010596	negative regulation of endothelial cell migration	10	APOE, DCN, VASH1, ADAMTS9, KRIT1, NR2F2, DNAJA4, SERPINF1, PTPRM, ACVRL1	-0.0174764	0.572855	0.787304	0.544767	0.759684
GO:0071850	mitotic cell cycle arrest	10	GADD45A, MCPH1, GADD45GIP1, PNPT1, CDC14B, DUSP1, NKX3-1, CDC14A, CDKN1B, FAP	-0.00680835	0.573584	0.787304	0.5839	0.785551
GO:0060021	palate development	35	ARID5B, SNAI1, CDK20, FOXF2, SATB2, PDGFRA, INTU, SKI, WFIKKN2, GABRB3, COL11A2, ACVR2B, TMEM107, DHRS3, LOXL3, PYGO2, MSX1, PLEKHA1, PKDCC, INSIG2, FRAS1, GLI3, EPHB2, SNAI2, INHBA, CLDN5, TGFBR1, WDPCP, SOS1, WFIKKN1, TWIST1, BCOR, EPHB3, IFT172, PRRX1	-0.0104503	0.573653	0.787304	0.549233	0.762307
GO:0030534	adult behavior	16	MAFG, ALK, SHANK1, SHANK2, SLITRK5, SLC7A11, SHANK3, GABRG2, SLITRK1, NLGN4X, CNTNAP2, NRXN1, ZFHX2, PCDH17, NCSTN, NRXN2	-0.0200281	0.577989	0.792517	0.565767	0.777929
GO:0051301	cell division	179	GNAI2, RALB, PDS5B, CENPX, NEDD9, CIB1, TACC1, USP9X, TXNL4A, CENPF, CCNG2, UBE2S, RBBP8, CDC26, CCNE1, BRSK2, CCNO, PKN2, CDC37, CDK5, TPR, CCNB1, CDC27, NSUN2, ANAPC10, NEK6, HAUS8, CCNT1, NDE1, CHFR, RPS3, PPP1CC, RAE1, ZWILCH, GPSM2, TTC28, SMC2, MAPRE2, NUDC, TERF1, SGO2, MIS18BP1, SMC5, PRPF40A, SPICE1, BABAM1, PRC1, SMC1A, BECN1, RCC2, ZFYVE19, RB1, BUB3, MAPRE1, PLK5, RGS14, DYNLT3, BIRC6…	-0.000663499	0.579231	0.792693	0.5725	0.782806
GO:0002092	positive regulation of receptor internalization	14	AHI1, ANGPT1, SYK, AP2M1, PICK1, SCYL2, DRD2, PLCG2, DTNBP1, CD63, ATAD1, VEGFA, ARRB1, INSR	-0.0103952	0.579835	0.792693	0.5389	0.755793
GO:1904707	positive regulation of vascular smooth muscle cell proliferation	20	JAK2, FGF2, TNF, LDLRAP1, EDN1, FGF9, NQO2, XBP1, HPGD, MAP3K5, MFN2, GJA1, JUN, IGF1, NR4A3, PAK1, P2RY6, IGFBP5, GNAI2, PDGFB	-0.0149677	0.580494	0.792693	0.5584	0.772122
GO:0008543	fibroblast growth factor receptor signaling pathway	34	POLR2K, KIF16B, POLR2E, POLR2L, FIBP, POLR2H, FGF18, FGF2, NCBP2, POLR2J, FGF17, CEP57, IQGAP1, MAPK1, SPRED1, FLRT3, GTF2F2, FGFR3, FLRT2, TIA1, POLR2G, FGFR1, FGFR2, POLR2I, FGF12, FGF9, TRIM71, FGF7, EXT1, HNRNPF, MAPK3, GALNT3, ANOS1, FLRT1	-0.0075006	0.580568	0.792693	0.5969	0.792584
GO:0050767	regulation of neurogenesis	19	HES6, ASCL1, BHLHE41, HES1, HMGB2, HES5, CX3CR1, HEY1, BHLHE40, ARNTL, FEZF2, DOCK7, PER2, ASCL2, YTHDF2, WNT3, CTNNB1, HEYL, IL1B	-0.00766345	0.580806	0.792693	0.571933	0.782757
GO:0045807	positive regulation of endocytosis	11	APOE, NEDD4L, SNCA, CD151, EEF2K, ARF1, WNT5A, DAB2, AP2B1, CLIP3, PPP3CA	-0.0233773	0.581489	0.79289	0.547467	0.761428
GO:0031424	keratinization	19	KRT83, CDH3, KRT31, KRT17, KRTAP5-2, TGM1, KAZN, KRT18, PPL, JUP, KRT19, DSP, KRT86, KRT8, TCHH, LCE3C, PKP3, KRTAP10-10, KRT14	-0.00615387	0.584452	0.796195	0.5915	0.788843
GO:0007422	peripheral nervous system development	11	SOX8, EDNRB, SERPINI1, EGR3, ERBB2, ASIC2, UGT8, SCN8A, CITED2, EGR2, BDNF	-0.0172077	0.587063	0.799013	0.5857	0.785865
GO:0030218	erythrocyte differentiation	23	PTPN2, THRA, FLVCR1, ATP5IF1, LYN, MFHAS1, JAK2, KIT, KCNQ1, DYRK3, HSPA9, KMT2E, UFL1, INHBA, TMEM14C, PKNOX1, HCLS1, ADD1, RPS14, SLC25A5, CASP3, SFXN1, RPS19	-0.00372579	0.587743	0.7992	0.5755	0.783999
GO:0060997	dendritic spine morphogenesis	15	SHANK2, EPHB2, DIP2A, CTNND2, PAK3, WNT7A, CDC42, EPHB1, ARC, EPHB3, DLG4, SHANK1, ZNF365, SHANK3, DVL1	-0.00988427	0.588987	0.80012	0.605833	0.796609
GO:0006614	SRP-dependent cotranslational protein targeting to membrane	54	RPL19, RPL36, RPL38, RPS19, RPL12, RPS20, RPL39, RPL4, RPS9, RPL27, RPS3A, RPL37A, RPL15, RPS2, RPS10, RPS3, RPS24, RPL41, SRP19, SRPRA, RPS18, RPS15, RPS27, RPL10A, RPL26, RPL3, SEC63, RPL32, RPL35A, RPLP1, RPL24, UBA52, RPS11, RPL13A, RPL31, SRP9, RPL7, RPL18A, RPL23, RPL6, RPL9, SRP14, RPL27A, RPS14, RPL5, RPLP0, FAU, RPL29, RPL8, RPL35, RPS27A, RPL37, RPL18, RPS21	-0.027413	0.589505	0.80012	0.5719	0.782757
GO:0045956	positive regulation of calcium ion-dependent exocytosis	12	CACNA1H, SYT4, SCAMP5, STXBP1, CACNA1G, KCNB1, ARF1, CACNA1I, STX1A, CDK5, DOC2B, SYT10	-0.0139742	0.590357	0.800324	0.584167	0.785551
GO:0032715	negative regulation of interleukin-6 production	18	CD84, TLR4, RABGEF1, AQP4, GBA, HAVCR2, C1QTNF3, TNF, ARRB1, KLF2, NLRX1, HGF, INPP5D, SIRPA, GAS6, LILRB4, SOCS5, CD200	-0.00982769	0.590741	0.800324	0.570767	0.782757
GO:0042254	ribosome biogenesis	12	CUL4B, AATF, MRPL10, MIEF1, MYBBP1A, RIOX2, NOP53, NVL, RCL1, BYSL, CUL4A, RPLP0	-0.00839969	0.591969	0.801251	0.592867	0.789418
GO:0032703	negative regulation of interleukin-2 production	13	VSIG4, SFTPD, HAVCR2, LAPTM5, LILRB4, PTPRC, PRNP, HDAC7, NAV3, TRIM27, HOMER3, EZR, LAG3	-0.0240783	0.593377	0.801835	0.567567	0.779677
GO:0006368	transcription elongation from RNA polymerase II promoter	30	ELOB, POLR2G, CTR9, NELFE, ERCC2, POLR2J, GTF2F2, CCNH, NELFA, POLR2H, ENY2, CDK9, POLR2L, CDK13, GTF2H5, EAF2, LEO1, ELP4, SUPT16H, ELL2, ELL, MLLT1, ELP2, AFF4, POLR2I, CCNT1, NCBP2, POLR2K, POLR2E, ELL3	-0.0200042	0.593488	0.801835	0.565567	0.777929
GO:1905606	regulation of presynapse assembly	20	FZD1, SLITRK1, IL1RAP, LRFN5, NTNG2, SLITRK6, NTRK3, PTPRD, MDGA1, CBLN1, VPS35, LRRTM1, SNCA, WNT7A, CBLN2, IL1RAPL2, GPC4, SLITRK5, SLITRK3, FARP1	-0.0251759	0.595348	0.803611	0.580267	0.784334
GO:0048172	regulation of short-term neuronal synaptic plasticity	10	SYNGR1, SYAP1, SYP, SHISA8, GRIK2, SLC8A2, RAB3GAP1, SHISA7, SHISA9, CLN3	-0.0216016	0.596554	0.804502	0.580567	0.784334
GO:0045444	fat cell differentiation	41	TMEM120A, TRIM32, CEBPD, C1QTNF3, RNASEL, ADGRF5, SREBF1, CLIP3, EGR2, SENP2, CNTN2, TCF7L2, PSMB8, BBS7, GDF10, TTC8, FBXO9, OSBPL8, LRRC8C, SOX8, ID4, ATF5, NR4A2, TMEM120B, GRK5, FOXO1, ZBTB7A, CEBPA, MKKS, METRNL, MAFB, GLIS1, OSBPL11, PLCB1, SMAD6, CCND1, ARID5B, BBS9, NR4A3, INHBB, NIPBL	-0.0073064	0.598011	0.80573	0.578733	0.784334
GO:0001843	neural tube closure	41	BRD2, MTHFD1, VANGL2, RALA, HECTD1, DLC1, IFT122, PLXNB2, PFN1, BCL10, LIAS, IFT57, RGMA, TULP3, SKI, LMO4, DVL2, DEAF1, SEC24B, SEMA4C, LHX2, PRKACB, PHACTR4, GLMN, TWIST1, SUFU, FZD3, TSC1, SPINT2, PRICKLE1, ADM, TRIM71, CITED2, CDK20, LRP2, FZD6, APAF1, IFT172, SHROOM3, CC2D2A, PTCH1	-0.00646492	0.599696	0.807263	0.574767	0.783999
GO:0090307	mitotic spindle assembly	16	WRAP73, CHEK2, BCCIP, KIF3B, SPICE1, MZT1, GOLGA2, SMC1A, RAB11A, AAAS, MAP9, KIF2A, KIFC2, CEP192, STAG1, PIBF1	-0.00256302	0.601025	0.807627	0.5988	0.79302
GO:0007569	cell aging	12	PRELP, MNT, CITED2, ILK, DNAJA3, PDCD4, SOD1, RWDD1, SIRT1, BCL2, MIF, ZMIZ1	-0.00856165	0.60129	0.807627	0.5808	0.784334
GO:0045987	positive regulation of smooth muscle contraction	10	PTGS2, TBXA2R, SPHK1, CHRM3, EDN1, NMU, ADRA1A, NPNT, SRF, ITGA2	-0.020539	0.602285	0.807627	0.5919	0.788843
GO:0060333	interferon-gamma-mediated signaling pathway	36	IFI30, NCAM1, HCK, HLA-C, HLA-DRB5, HLA-DRB4, HLA-DRA, JAK1, HLA-B, CD44, TRIM68, CAMK2D, STAT1, HLA-G, HLA-DPA1, TRIM8, HLA-DRB1, HLA-H, IRF5, GBP2, HLA-DRB3, JAK2, NMI, PRKCD, B2M, IRF3, MT2A, TRIM22, HLA-DPB1, CAMK2G, TRIM26, TRIM62, HLA-DQB1, HLA-F, CAMK2A, MID1	-0.0202775	0.602936	0.807627	0.555567	0.769648
GO:0006283	transcription-coupled nucleotide-excision repair	31	LIG1, POLR2G, POLR2I, CCNH, COPS5, POLD3, GTF2H5, HMGN1, POLR2L, RFC5, RFC1, PPIE, ERCC4, CUL4B, PCNA, UBA52, ERCC2, ISY1, POLD4, POLR2J, POLR2K, COPS4, POLR2H, RPA2, DDB1, POLR2E, ERCC1, CUL4A, RFC3, AQR, RPS27A	-0.019895	0.603904	0.807627	0.585933	0.785865
GO:0060079	excitatory postsynaptic potential	32	DGKI, RAB3GAP1, CHRNA6, MPP2, P2RX6, MECP2, NPFF, CDK5, PPP1R9A, ADORA1, GRIK2, OPRM1, CHRNB1, DRD2, GLRA2, SEZ6, PPP3CA, GRIN2C, P2RX4, GLRA3, SNCA, SLC29A1, CHRNA4, GLRB, LRRK2, GRID2, GRIN2A, CHRNA3, MEF2C, GRIN2B, CHRNA2, P2RX5	-0.0131606	0.603959	0.807627	0.597933	0.792584
GO:0043408	regulation of MAPK cascade	12	STK4, NPFFR2, LBH, CD24, WDR54, PRDM11, SPRED1, TNIK, STK40, MINK1, PAK3, PAK1	-0.0201396	0.604319	0.807627	0.581067	0.784334
GO:0042594	response to starvation	13	FOXK2, PCK2, ULK1, ADCYAP1, SSTR1, PPARGC1A, HMGCL, ADM, SSTR2, OXCT1, ULK2, PPARG, GNPAT	-0.00933563	0.60435	0.807627	0.591567	0.788843
GO:0032743	positive regulation of interleukin-2 production	11	GLMN, ANXA1, PTPRC, CD83, RIPK2, PNP, STOML2, IL1B, RPS3, PDE4B, PLCG2	-0.0244615	0.6061	0.808444	0.579133	0.784334
GO:0044849	estrous cycle	14	NCOR2, PTN, TRPM2, CYP1B1, GNRH1, MDK, PCNA, OXTR, EGR1, OPRK1, ANXA1, OPRL1, ADNP, OPRM1	-0.0082737	0.606533	0.808444	0.616367	0.801875
GO:0045048	protein insertion into ER membrane	13	CCDC47, CYB5A, VAPA, TRAM2, PRNP, STX1A, OTOF, SERP1, SGTA, SEC61G, HMOX1, SEC61B, GET4	-0.0236848	0.606622	0.808444	0.6006	0.793459
GO:1901796	regulation of signal transduction by p53 class mediator	62	RFC5, PIP4K2B, PRKAB2, RPL5, RICTOR, PPP2R5C, PIP4K2A, CDKN2A, MAP2K6, TRIM24, PRKAA2, CHD4, DAXX, BRPF1, TAF5, RBBP7, DNA2, NUAK1, PRKAG2, CDK5, RFC3, RMI1, BARD1, MLST8, BRCA1, TAF10, EHMT1, PIN1, PRDM1, TAF9B, CHD3, SMYD2, PRMT6, MLF1, EHMT2, NOP53, PRKAB1, RBBP4, DYRK2, TAF13, PRR5, RPF2, RRS1, TAF4B, RMI2, ING2, ZNF385A, JMY, NOP2, RAD17, CHEK2, MAPK11, RBBP8, TAF11, TAF2, HDAC2, KAT6A, TP53…	-0.00264153	0.607156	0.808444	0.608433	0.798603
GO:0035590	purinergic nucleotide receptor signaling pathway	12	NLRP3, IL1B, PYCARD, CASP1, TXN, PSTPIP1, P2RX5, HSP90AB1, SUGT1, P2RX6, P2RX4, C3	-0.029711	0.608117	0.808993	0.5716	0.782757
GO:0061512	protein localization to cilium	16	SNX10, TULP3, ARL3, TTC21A, CCDC39, BBS9, CDK20, IFT122, BBS1, IFT20, ZNF423, EHD1, TTC21B, RAB11FIP3, DYNC2H1, ZMYND10	-0.0101278	0.612923	0.814652	0.623567	0.806969
GO:0032147	activation of protein kinase activity	33	CAB39, WNK1, MOB1B, DRD2, STK4, GPRC5C, MOB3B, TOM1L1, DAXX, TNIK, EMP2, MOB3A, RPLP1, PRNP, INSR, PAK3, PIK3CA, PRKAG2, ACVR2B, PRKCD, FGF13, MOB2, PAK1, AGAP2, PPP2R3C, ADNP, DLG1, VEGFA, PDGFB, MINK1, MAP2K1, STRADA, ADRA2A	-0.0130485	0.615054	0.816561	0.587833	0.786267
GO:0006303	double-strand break repair via nonhomologous end joining	22	ERCC1, PAXIP1, RNF8, HMGB1, UIMC1, POLB, BARD1, RNF168, IFFO1, TP53BP1, NSD2, HMGB2, BRCA1, XRCC4, SETMAR, MDC1, BABAM1, RIF1, BABAM2, ERCC4, DCLRE1C, DCLRE1A	-0.00680366	0.615468	0.816561	0.621133	0.805839
GO:0007194	negative regulation of adenylate cyclase activity	11	GRM3, DRD2, EDNRB, ADGRV1, P2RY13, AKAP5, GALR1, PALM, GNAI2, GABBR1, NPR3	-0.0313346	0.617451	0.817717	0.601667	0.793459
GO:0042059	negative regulation of epidermal growth factor receptor signaling pathway	16	RNF115, ERRFI1, CDC42, ZFYVE28, ARHGEF7, STAM2, PTPRJ, PTPN3, DUSP3, ITGA1, PTPN2, BTC, NPPA, MVP, SH3KBP1, SPRY1	-0.00539542	0.618088	0.817717	0.601433	0.793459
GO:0071526	semaphorin-plexin signaling pathway	22	SEMA4D, PLXNA3, SEMA4C, SEMA3C, SH3BP1, SEMA3A, SEMA4F, SEMA7A, SEMA3D, SEMA3E, MET, RAC1, ARHGDIA, SEMA5A, SEMA5B, SEMA4A, SEMA6B, PLXNA4, PLXNB2, NRP1, SEMA6D, PLXND1	-0.00931141	0.618147	0.817717	0.584633	0.785551
GO:0045765	regulation of angiogenesis	16	HTATIP2, VASH1, PLXND1, ENPP2, EMP2, VASH2, ERBB2, MAPK7, ADGRA2, SFRP1, RNH1, HMOX1, CTNNB1, FGF2, GPNMB, EGLN1	-0.024894	0.618558	0.817717	0.577733	0.784334
GO:0009636	response to toxic substance	44	NQO1, GABRB1, PON3, LYN, NEFL, SLC7A8, PRKCG, KDM5C, BCL2, DNMT3A, MAPK3, ADAMTS13, CHUK, CYP1B1, MBP, SCN9A, TLR2, ARHGAP33, GSTP1, TTPA, NUPR1, WAPL, DRD2, KCNC1, PENK, PON2, SLC7A11, FOS, MAOB, AIFM1, ATF4, CDH1, MGMT, RPS6KB1, BLMH, GJC2, AHR, MAPK1, BPHL, SRF, EPHX1, DNMT3B, SNN, DHRS2	-0.0173207	0.621486	0.820344	0.597933	0.792584
GO:1902287	semaphorin-plexin signaling pathway involved in axon guidance	10	NRP1, SEMA3A, PLXNA4, PLXNC1, PLXNA3, EDN1, EDNRA, PLXND1, PLXNB2, PLXNA1	-0.0210951	0.621658	0.820344	0.5817	0.78447
GO:0048239	negative regulation of DNA recombination at telomere	10	TERF1, POLR2L, POLR2I, POLR2K, POLR2G, ATRX, POLR2H, DAXX, POLR2J, POLR2E	-0.0322913	0.625171	0.824078	0.594033	0.789545
GO:0033344	cholesterol efflux	12	NPC2, SOAT1, APOE, ABCG4, TSKU, APOC1, ABCG1, APOM, ABCA1, ABCA7, ABCA5, STX12	-0.0229615	0.625772	0.824078	0.579	0.784334
GO:0006644	phospholipid metabolic process	27	PLBD1, GDE1, PLB1, PLPP1, SNCA, PLA2G4C, AGPAT1, LCAT, PLCB2, LPCAT4, LPL, PLPPR1, LPCAT1, PLPPR5, PLPP4, GPX4, PIP4K2A, PLA2G4A, TNFAIP8L3, PLPPR4, PLPPR2, PLPPR3, PIP4K2B, PLA2G5, PLPP3, PLPP5, PROCA1	-0.0318632	0.626165	0.824078	0.593933	0.789545
GO:0030514	negative regulation of BMP signaling pathway	25	SFRP1, VWC2, WNT5A, BAMBI, CHRDL1, LEMD3, LRP2, TRIM33, TOB1, SPART, SKIL, CHRD, VWC2L, SOSTDC1, SMAD6, SMAD1, PPARG, SMAD9, ACVR2B, CRIM1, ACVR2A, SKI, FZD1, SORL1, UBE2D1	-0.0134988	0.628224	0.82605	0.582667	0.785055
GO:0006812	cation transport	14	PANX2, ATP10D, CHRNB1, TRPM7, MCOLN1, PANX1, CNGB1, CALHM1, TRPM3, ANO10, TMEM63C, HCN4, SLC8B1, PKD2L1	-0.0302417	0.630738	0.828112	0.575467	0.783999
GO:0030878	thyroid gland development	12	EDNRA, EDN1, SMAD3, SRF, MAP2K1, MAPK3, BRAF, THRA, PAX8, TG, TBX1, MAPK1	-0.0217287	0.630916	0.828112	0.607167	0.79765
GO:0035666	TRIF-dependent toll-like receptor signaling pathway	14	UBE2D1, UBA52, LY96, IKBKB, TANK, BIRC3, TRAF3, TICAM1, CHUK, IRF3, TLR3, UBE2D2, TLR4, RPS27A	-0.0192073	0.63323	0.83041	0.587067	0.785955
GO:0046907	intracellular transport	12	CLBA1, CSPG5, BBS5, MKKS, GNAS, STBD1, AFTPH, FMN2, APOE, RGPD3, SPIRE2, BBS7	-0.0200827	0.634015	0.830701	0.659433	0.835056
GO:0050807	regulation of synapse organization	16	SHANK2, C1QL3, VCP, CDH8, PTPRT, CAMK1, SLC7A11, GPM6A, IL10RA, SPARC, TUBA1A, WNT5A, TUBB, TNF, PTPRO, APOE	-0.0311149	0.63649	0.83217	0.602433	0.793459
GO:0032088	negative regulation of NF-kappaB transcription factor activity	36	HAVCR2, AIM2, CD200, NLRP3, CYP1B1, UFL1, NWD1, PRDX2, PRMT2, SIRT1, TAX1BP1, BRMS1, TMIGD3, CHUK, SETD6, CDKN2A, CMKLR1, MAP2K5, CACTIN, ANXA4, NFKBIA, PYDC1, TRAF3, LRRC14, IRAK1, ARRB1, PYCARD, PELI1, TMSB4X, TRIM37, DNAJA3, DAP, BCL3, PTGIS, SIVA1, TRAIP	-0.0143023	0.636865	0.83217	0.614333	0.801875
GO:0001932	regulation of protein phosphorylation	18	ROPN1L, NOP53, PLXNB2, FN1, GRM5, RIT2, LYN, PIN1, SMPD3, PHIP, FNIP2, HSPB1, PPP1R9B, CADM4, TNF, TADA2A, GJC2, DRD1	-0.00868376	0.637008	0.83217	0.632567	0.815751
GO:0070936	protein K48-linked ubiquitination	29	UBE2G1, UBE2Q2, UBE2B, UBE2D2, KBTBD6, CUL3, UBE2R2, CDC34, UBE3A, RNF6, BTRC, TRIM32, PELI1, UBE2A, UBE2E2, UBE2D1, IFI27, NEDD4L, RNF8, SKP1, UBR5, KLHL3, RNF115, ZNRF1, UBE2D4, TOPORS, ARIH2, RNF152, NHLRC4	-0.0085593	0.637395	0.83217	0.6301	0.813281
GO:0006296	nucleotide-excision repair, DNA incision, 5'-to lesion	20	RFC1, UBA52, GTF2H5, POLD4, DDB2, ERCC4, RFC5, RPA2, CUL4A, PCNA, CUL4B, POLD3, CHD1L, PARP1, RFC3, ERCC2, RPS27A, DDB1, NTHL1, ERCC1	-0.0198283	0.639033	0.83357	0.6197	0.804791
GO:0002181	cytoplasmic translation	52	RPL4, RPL37A, RPL35A, RPS14, RPL26, RPL19, RPS15, RPL3, RPL36, RPL7, RPL24, RPL27, RPL18, RWDD1, RPS3A, RPS3, RPLP0, UBA52, RPL15, ZC3H15, RPL37, RPS2, RPL9, RPS18, RPL12, RPL23, RPL27A, FAU, RPS11, RPS9, RPL10A, RPL29, RPLP1, RPL31, RPS10, RPL6, RPL32, RPS27A, RPL41, RPS20, RPS24, RPL18A, RPL39, RPL8, RPL35, DRG2, RPS19, RPL5, RPS27, RPL38, RPL13A, RPS21	-0.0436773	0.64058	0.834682	0.6152	0.801875
GO:0010976	positive regulation of neuron projection development	64	SERPINF1, AVIL, PTN, PPP1R9A, SCN1B, PLK5, NEGR1, FES, PPP2R5B, ANKRD27, LYN, SNX3, ALKAL2, ATF1, RELN, DVL1, TENM3, CFLAR, P3H1, RAPGEF2, PRKD1, APBB1, PRKCI, NCKIPSD, MDK, TRIM67, NME1, CAMK1, TOX, BCL11A, RGMA, STMN2, RAPGEF1, CNR1, BDNF, NTRK3, ARSB, EPHA3, RET, ATP8A2, PLPPR5, CAMK1D, RGS2, LTK, PLXNB2, ENC1, LRRC7, NCK1, CNTN1, SERPINI1, ADNP, FIG4, DMD, ADCYAP1, FZD1, DPYSL3, FEZ1, FUT9, W…	-0.0159976	0.641018	0.834682	0.640867	0.822139
GO:0048593	camera-type eye morphogenesis	13	RING1, COL8A2, MFN2, C12orf57, EPHB1, TENM3, SHROOM2, SKI, AQP5, VEGFA, GLI3, EPHB2, IFT122	-0.00833096	0.643384	0.837024	0.655767	0.834715
GO:0006935	chemotaxis	39	HRAS, CCR10, CREB3, FPR1, MAP2K1, PLAUR, MAPK1, CCL27, CMTM8, RIPOR2, CMTM5, CCL28, ECSCR, ANOS1, CMKLR1, CXCR4, ENPP2, CCR5, RALBP1, RALA, CCR1, PLAU, MOSPD2, HMGB1, CXCL2, PIK3CB, FES, TYMP, CCL2, ACKR3, CXCL14, CX3CR1, MACO1, CXCL12, CMTM3, FGF2, CMTM7, S1PR1, LSP1	-0.0331557	0.64405	0.837152	0.602433	0.793459
GO:0060828	regulation of canonical Wnt signaling pathway	16	ZNRF3, BTRC, CTNNB1, KREMEN1, CCNYL1, LRRK2, GSKIP, CDK14, FZD7, CTNND2, GNAQ, AMER1, FOLR1, CCNY, DACT1, IFT20	-0.02059	0.649768	0.843728	0.602867	0.793459
GO:0048008	platelet-derived growth factor receptor signaling pathway	20	NRP1, NR4A3, RAPGEF1, IQGAP1, PDGFB, PDGFD, PLEKHA1, PDGFC, RGS14, PTPRJ, ARID5B, PLAT, BCAR1, SMPD3, MYO1E, PDGFA, CSPG4, JAK2, BCR, PDGFRA	-0.0243803	0.650255	0.843728	0.6093	0.798657
GO:0099054	presynapse assembly	10	EFNB2, CNTN5, WNT7A, FZD1, DVL1, NLGN1, SDCBP, WNT5A, LRRTM3, NLGN4X	-0.025693	0.6537	0.847376	0.615767	0.801875
GO:0055010	ventricular cardiac muscle tissue morphogenesis	11	FKBP1A, FGFR2, TNNT2, TPM1, LY6E, MYH7, COL11A1, FOXC1, TNNI3, PROX1, ISL1	-0.0215123	0.654388	0.847376	0.623467	0.806969
GO:0072583	clathrin-dependent endocytosis	12	FCHO1, SGIP1, FCHSD2, SNAP91, FCHO2, INPP5F, AP2M1, AP2B1, CANX, AP2S1, FNBP1L, PIP5K1C	-0.00522931	0.654791	0.847376	0.6482	0.827907
GO:0045184	establishment of protein localization	18	ITGA2, WDPCP, CHMP2A, PLEKHA1, ANK3, VCP, DERL1, CHMP1B, NPNT, RIPOR2, NLGN1, PHLDB2, NRXN1, DLG4, ITGA8, ADGRV1, RCC2, WBP2	-0.0280633	0.658534	0.85041	0.6123	0.800825
GO:0033674	positive regulation of kinase activity	44	EPHB6, EPHB2, ALK, FGFR2, MET, FLT3, EPHA4, FLT4, TREM2, FLT1, EPHA10, TIE1, LTK, PDGFRA, EPHA5, ERBB2, INSR, CD74, HLA-DRB1, ZNF622, EPHB3, TYRO3, EPHA3, MST1R, PIFO, FGFR1, ZNF16, EPHB1, CSF1R, DDR1, FGFR3, LMO4, NTRK3, KIT, CD44, MERTK, RET, TEK, NTRK2, BCL10, EPHA7, RYK, EPHA6, LMTK2	-0.00619094	0.658577	0.85041	0.6649	0.841255
GO:0009952	anterior/posterior pattern specification	29	TBX1, TSHZ1, RING1, BHLHE41, HES5, GRSF1, SMO, ZIC3, ACVR2B, BHLHE40, SMAD2, PCSK5, CTNNBIP1, HES6, GLI3, HEY1, ARC, TULP3, ACVR2A, HOXD9, NR2F2, NEUROD1, HES4, HEYL, ZBTB16, HHEX, MSX1, HES1, TGFBR1	-0.021732	0.658865	0.85041	0.6097	0.798657
GO:0043010	camera-type eye development	20	CC2D2A, LAMA1, RCN1, SKI, B9D1, SHROOM2, HES5, MITF, WDPCP, SLC25A25, TSKU, FOXC1, HSF4, CACNA1C, PRSS56, PKNOX1, CDKN1C, EFEMP1, FBN1, RAB3GAP1	-0.00899831	0.662965	0.854005	0.633733	0.816541
GO:0050770	regulation of axonogenesis	14	LRRC4C, CHN1, PAK3, POU3F2, EPHB3, EPHA4, SIPA1L1, UST, BRSK1, PAK1, KIF13B, BRSK2, RET, CDH2	-0.0121948	0.663339	0.854005	0.6593	0.835056
GO:0061045	negative regulation of wound healing	10	GJA1, SMAD3, AJAP1, HMGCR, ABCC8, ALOX5, FGF2, WNT4, CASK, WFDC1	-0.0682048	0.663389	0.854005	0.613467	0.80164
GO:0001937	negative regulation of endothelial cell proliferation	18	TNF, KRIT1, SCG2, ATP5F1A, ACVRL1, CNMD, GJA1, CAV2, ATP5IF1, NR2F2, APOE, ALOX5, VASH1, TGFBR1, SPARC, STAT1, SULF1, PTPRM	-0.027661	0.66489	0.85519	0.617467	0.802598
GO:0071157	negative regulation of cell cycle arrest	12	GPER1, NUPR2, HSP90AB1, FZD9, CCND1, EVI2B, CALR, RPL23, MIF, SETMAR, ZNF268, CDK9	-0.0368589	0.666869	0.856988	0.6216	0.805839
GO:0007268	chemical synaptic transmission	159	CHRM3, AKAP5, CACNB4, NPTX1, PLP1, GABRA1, HTR5A, GRIK4, GRIA1, HOMER1, NPY, GABRA5, PCDH8, GRM1, GABARAP, CACNA1G, NPTX2, UNC13B, PCDHB2, NRXN2, NRGN, GLRB, GABRG3, HTR3B, GABRG1, CORT, BSN, PRKAR2A, GABRB2, CARTPT, GRIK1, KCNQ3, CHRNA4, CRH, SLC1A6, CAMK4, MINK1, PCDHB16, NTSR1, HTR7, NPFF, OPRK1, CAMK1, MBP, NPY5R, SNCA, SNCG, SYN1, SV2B, CHRNA6, CACNA1E, GABRD, HRH1, SCN2B, GAD2, HRH3, GLRA3,…	-0.0151976	0.668422	0.858236	0.658967	0.835056
GO:0035584	calcium-mediated signaling using intracellular calcium source	11	PRNP, TENM2, GPR143, PTPRC, BCAP31, GRM5, FKBP1B, TRPM2, FIS1, PTPRJ, RYR2	-0.0247362	0.6715	0.861292	0.637733	0.819546
GO:0030901	midbrain development	10	SMAD1, FGFR2, KDM2B, MSX1, TAL2, UQCRQ, KDM7A, WLS, DLG5, HES1	-0.0183812	0.671971	0.861292	0.624833	0.807899
GO:0070059	intrinsic apoptotic signaling pathway in response to endoplasmic reticulum stress	14	BBC3, TRIB3, TMEM117, BAK1, MAP3K5, BRSK2, APAF1, ATF4, BCL2, CEBPB, AIFM1, ITPR1, CHAC1, TNFRSF10B	-0.0133335	0.674676	0.863871	0.6948	0.863893
GO:0034612	response to tumor necrosis factor	18	YTHDC2, SPHK1, CASP3, RPS6KB1, ENDOG, GSS, GGT5, GGT1, PTGS2, CHI3L1, MAP2K7, JAK2, NUB1, MBP, ADAM9, TNFRSF11A, TRIM32, NMNAT3	-0.0275666	0.675156	0.863871	0.681267	0.854627
GO:0043951	negative regulation of cAMP-mediated signaling	13	OPRL1, PDE2A, PDE3A, PDE11A, PDE10A, APLNR, RNF157, RGS2, UBE2B, CRTC3, OPRM1, LINC00473, CDC34	-0.0222446	0.676797	0.865221	0.616	0.801875
GO:0006956	complement activation	12	C1S, CLU, C1QC, C1QB, C1R, CFP, C2, MASP1, C1QA, MASP2, C3, CFD	-0.0519923	0.677832	0.865792	0.645567	0.826438
GO:0009314	response to radiation	15	BCL2, TXN, PENK, OPRM1, TNF, OGG1, SMC1A, FANCG, OPRK1, TNFRSF11A, BACE1, AQP4, SOD2, JUN, CXCL12	-0.0234806	0.678875	0.865876	0.636267	0.818889
GO:0071407	cellular response to organic cyclic compound	25	MBD2, MGMT, TNF, HSP90AB1, RAP1B, CCL2, FOXF1, LRRK2, RAE1, STAT1, BTRC, PAK3, SMAD1, LGALS1, CEBPA, ARHGDIA, SP5, P2RY13, CEBPB, IGFBP5, CCNB1, IL1B, ALPL, CYP1B1, CDKN1B	-0.0346994	0.679072	0.865876	0.636667	0.818889
GO:0007605	sensory perception of sound	61	TECTA, RPL38, TIMM10, MBP, SOBP, WFS1, COL11A1, NAV2, LRP2, CDC14A, RIPOR2, GRM7, GABRA5, CDKN1B, MYO7A, OTOF, THRB, TBX1, PGAP1, USH1C, CEMIP, DIAPH1, FZD4, COCH, GSDME, SRRM4, WDR1, SOD1, TIMM8B, TIMM13, PCDH15, GABRB2, CASP3, SPTBN4, TMTC4, COL11A2, SNAI2, KCNQ1, ATP2B2, TBL1X, TMIE, HEXB, SLC17A8, EML2, CRYM, PJVK, POU3F4, SLC26A4, PPIP5K2, SLITRK6, LHFPL3, CLIC5, NIPBL, CNTN5, ASIC2, NDUFB9,…	-0.0150224	0.680706	0.867209	0.648733	0.827907
GO:0003254	regulation of membrane depolarization	11	HCN2, FGF12, FHL1, NTSR1, CAMK2D, HCN4, NEDD4L, HCN3, B2M, NPFF, HCN1	-0.0260256	0.682277	0.868459	0.6276	0.810765
GO:0045785	positive regulation of cell adhesion	24	LDB1, CHRD, MDK, FRMD5, PRSS2, EPHA4, ITGA2, TPM1, PRKCA, ITGAV, ZFHX3, CXCL12, ADAM8, NRG1, ANGPT1, TNF, PPP3CA, APBB1IP, ADGRG1, VAV3, VEGFA, PTPRJ, EPB41L4B, ERBB2	-0.00826725	0.687905	0.873499	0.657833	0.835056
GO:0007626	locomotory behavior	45	ASTN1, OPRK1, B4GALT2, FEZF2, SOBP, SNAP25, GRM5, MEIS1, ADCY8, GPR52, PDE1B, LRRTM1, PPP1R1B, ALDH1A3, GRM1, C1QL1, ELAVL4, HEXB, RASD2, DSCAM, NRG1, RELN, NAV2, FIG4, NOVA1, GIT1, STRN, SOD1, CALB1, HTR2C, NPY1R, APBA1, DDHD2, MYO15A, DRD2, CHRNA3, GPR88, APH1B, ANKH, ZNF385A, SOD2, SELENOP, UBA6, CNTN1, NEGR1	-0.0178561	0.688308	0.873499	0.670533	0.846204
GO:0001895	retina homeostasis	13	HSPB1, ACTB, B2M, POTEF, ACTG1, TF, ALB, CDH3, CNGB1, CCDC66, AZGP1, PRDX1, SOD1	-0.0525962	0.689102	0.873499	0.640767	0.822139
GO:0030509	BMP signaling pathway	33	ACVR2B, RGMB, USP9Y, AMH, ACVRL1, SMAD9, COMP, EXT1, MAPK3, DDX5, LEFTY1, SMAD3, ACVR1, PPARG, EGR1, BMP6, SMAD1, PDCD4, SMPD3, ACVR2A, SCX, SMAD6, SMAD2, ZNF8, BMP8B, USP9X, RGMA, SOSTDC1, SLC33A1, LEF1, RUNX2, TMEM100, HIVEP1	-0.0217109	0.689629	0.873499	0.6426	0.823646
GO:0018108	peptidyl-tyrosine phosphorylation	71	CSF1R, MAP2K5, ABI1, JAK1, CAMKK2, EPHA4, NTRK3, FGR, STYK1, INSR, LTK, PDGFRA, EPHA6, CLK3, DYRK2, TEK, MAP2K4, KIT, MERTK, ALK, DYRK4, MAP2K2, TNK2, EPHB2, EPHA3, MAP2K7, DYRK3, NTRK2, TTN, MST1R, EPHA10, TYK2, FGFR3, RIPK2, PDGFB, PRKCD, HCK, PTPN4, MAP2K1, TIE1, MATK, PKDCC, EPHB6, FLT3, EPHA5, EPHB3, LMTK2, TYRO3, FGFR1, BCR, LYN, FLT4, NEK1, EFEMP1, FLT1, MAP2K3, IL12RB2, EPHA7, SYK, ERBB2,…	-0.00795281	0.689678	0.873499	0.704967	0.869557
GO:0030501	positive regulation of bone mineralization	19	ACVR2B, NELL1, PTN, BMP6, ADRB2, ACVR1, PKDCC, FZD9, SLC8A1, ATP2B1, ISG15, GPM6B, ADGRV1, ACVR2A, MEF2C, WNT4, WNT10B, SMAD3, ALOX5	-0.0498309	0.690353	0.873499	0.6459	0.826438
GO:0044772	mitotic cell cycle phase transition	13	CCNG2, CCNI, SMC5, CCNI2, CCNA1, CCNB1, CCND3, CCNB3, CKS1B, CCNE1, CCND1, LZTS1, CCNO	-0.00787815	0.690384	0.873499	0.704033	0.869133
GO:0034613	cellular protein localization	33	CTNNB1, CTNNA1, RRAGB, MEIG1, MYO7A, LAMTOR1, CDC42, FRMD6, YWHAB, ID4, KCNA1, ESAM, YWHAG, WNT5A, CASK, DVL2, TMEM250, RRAGC, NIPBL, YWHAH, LRRK2, YWHAQ, GRID2, PACRG, YWHAZ, RRAGD, GJA1, CD63, LAMTOR2, AHI1, DMD, LMNA, ARMCX3	-0.0345497	0.691571	0.87425	0.6475	0.827767
GO:0006417	regulation of translation	35	RBM3, PIWIL4, IMPACT, TSC1, PUM3, RGS2, MKNK1, RPL13A, DDX25, TCOF1, RPS3, CNOT7, NEURL1, EIF4E1B, GEMIN5, CNOT6L, ZNF598, PKP3, ZNF706, METAP1, RBM8A, AGO1, RPLP1, EIF2A, GRM5, CYFIP1, DNAJC1, NANOS1, ACO1, SARNP, RBM4B, RPS14, AIRE, MKNK2, RPL38	-0.0181272	0.692927	0.875213	0.680233	0.854627
GO:0000184	nuclear-transcribed mRNA catabolic process, nonsense-mediated decay	64	RPL31, RPS27A, RPL8, ETF1, RPS11, DCP2, RPS2, RPS3A, RPS15, RPLP0, RPL37, RPL18A, RPLP1, CTIF, RPS27, RPL37A, SMG9, RPL12, RPL3, RPL10A, RPL27A, PYM1, UBA52, FAU, RBM8A, RPL39, RPS20, RPL15, RPL35, RPS3, RPL24, RPL41, RPS21, PNRC2, RPL23, UPF2, RPS19, RPL13A, RPS9, PABPC1, RPL4, RPL18, RPL35A, RPL38, PPP2R2A, RPL36, PNLDC1, RPL27, RPS14, UPF3A, RPL9, NCBP2, RPS10, RPL29, RPL32, DCP1A, RPS24, RPS1…	-0.0492819	0.696271	0.878164	0.670367	0.846204
GO:0008045	motor neuron axon guidance	12	SEMA3A, RHOG, EPHA4, ERBB2, ALCAM, SLIT1, CHN1, RAC1, RNF165, CDK5, KIF5C, EGR2	-0.0235977	0.696454	0.878164	0.686833	0.857694
GO:0045740	positive regulation of DNA replication	17	NPM2, ATAD5, DNA2, STN1, DHX9, CDC42, BCAR3, TNFAIP1, CDT1, GLI1, HRAS, CTC1, ATF1, MAP2K4, JUN, RAC1, PCNA	-0.0244572	0.698177	0.879047	0.6881	0.857694
GO:0033683	nucleotide-excision repair, DNA incision	20	RFC1, OGG1, RFC3, RPS27A, CUL4B, GTF2H5, ERCC4, CUL4A, POLD3, UBA52, DDB2, ERCC2, CHD1L, PARP1, RFC5, ERCC1, POLD4, RPA2, PCNA, DDB1	-0.034901	0.698348	0.879047	0.6667	0.842809
GO:1901673	regulation of mitotic spindle assembly	10	CHMP1A, RIPOR2, CHMP4A, TPR, CEP97, CHMP4B, CHMP2A, HSPA1A, KIF15, CHMP1B	-0.0374205	0.700003	0.880379	0.658533	0.835056
GO:0006027	glycosaminoglycan catabolic process	10	IDS, GPC4, HGSNAT, FUCA1, HPSE2, GPC5, NAGLU, GUSB, AGRN, SGSH	-0.048149	0.705774	0.885914	0.651667	0.83051
GO:0035418	protein localization to synapse	13	BSN, SHANK1, CDK5, NLGN1, ASIC2, NRXN1, LRRTM1, NPHS1, RELN, HOMER1, PCLO, BAIAP2, DLG4	-0.0678262	0.705932	0.885914	0.6568	0.835056
GO:0003151	outflow tract morphogenesis	23	HES1, DVL2, RYR1, CLDN5, SOX17, HEYL, FZD1, ILK, ISL1, JUN, NPY1R, FZD2, SEC24B, TBX1, NPY5R, NIPBL, ELN, PLXND1, VEGFA, DHRS3, SOX11, CITED2, MEF2C	-0.0365161	0.706207	0.885914	0.6519	0.83051
GO:0048814	regulation of dendrite morphogenesis	12	LZTS1, NR2E1, SEMA4D, TNIK, CHRNA3, NSMF, NEDD4L, SIPA1L1, SARM1, HECW1, KNDC1, ADGRB3	-0.0317663	0.707141	0.886331	0.6788	0.853713
GO:0007416	synapse assembly	47	GNPAT, DRD2, SDK1, MAP1B, KIRREL3, MECP2, BDNF, PCDHB14, DNM3, BSN, ADGRL3, NLGN1, RAB29, IGFN1, FLRT3, SPOCK2, SLITRK6, RYK, PLXND1, NRXN2, FARP1, DSCAM, SDK2, DBNL, ADD2, PCDHB2, PCDHB9, SHANK2, NRG1, SLC25A46, SLITRK1, DNER, CDH9, ACHE, PCLO, PCDHB10, CDK5, CDH2, DRD1, PCDHB11, NRXN1, VPS35, CDH1, PCDHB16, GPM6A, SHANK3, NRCAM	-0.021825	0.708315	0.886552	0.684533	0.856789
GO:0043087	regulation of GTPase activity	54	PLXNB2, NGEF, RASAL2, OCRL, FGD4, EFNA5, ARHGAP9, FGD1, RASGRP3, PLXNA1, NTRK2, PLXNA4, RAB3GAP2, ARHGAP44, RALBP1, PLXNA3, BVES, RAB3GAP1, SBF2, SOD1, FGD3, VAV1, FGD5, MLST8, PLXND1, CHN1, RICTOR, PAFAH1B1, RASAL1, CHN2, VAV3, RASA3, VAV2, TRAPPC6A, CBLB, EPHB3, PLXNC1, RAP1GAP, STMN3, SIPA1L1, GAPVD1, EPHA4, EPHA3, PYCARD, SBF1, EPHA5, ITGB1BP1, IQGAP1, TRAPPC6B, PRKG1, RASAL3, RAPGEF6, RASIP1…	-0.011907	0.70852	0.886552	0.6812	0.854627
GO:0031648	protein destabilization	21	VPS35, FBXL3, PRNP, SENP2, BTRC, CTSH, SERF2, FBXW7, XBP1, DERL1, SOX17, SNCA, GGA3, CUL3, CAPN3, CDKN2A, NR1D1, SIAH1, CHFR, SIRT1, GSN	-0.0139323	0.711002	0.888903	0.717567	0.879944
GO:2000145	regulation of cell motility	17	NRG2, NRG1, CADM4, DIAPH1, DAPK3, BTC, CDK6, SSX2IP, ROCK2, NRG4, FES, ERBB2, ROCK1, ARHGAP18, INPP5F, PKN2, PRAG1	-0.033255	0.713983	0.89135	0.701333	0.867706
GO:0019083	viral transcription	60	RPL9, RPL27, RPS27A, UBA52, RPL23, RPL12, RPL37, RPS9, NUP54, RPL10A, NUP35, TPR, RPL37A, RPL24, NUP85, RPS11, RPL5, RPS20, RPS2, RPL4, RAE1, RPS15, RPL8, RPLP0, RPS24, NUP88, RPL13A, RPL41, RPS18, RPL31, RPL39, RPL32, FAU, RANBP2, RPL7, RPL26, SEH1L, RPL19, AAAS, RPL18A, RPL15, RPS14, RPS19, RPL27A, RPLP1, RPS27, RPS3, NUP205, RPL3, RPL35, NDC1, RPS21, RPL38, RPL18, RPS10, RPL36, RPL35A, RPL6, R…	-0.0587483	0.714169	0.89135	0.684733	0.856789
GO:0070932	histone H3 deacetylation	13	HDAC2, ATXN3, HDAC5, SIRT1, HDAC9, HDAC8, PER1, HDAC4, SIRT2, HDAC7, PER2, ELK4, SIRT7	-0.031494	0.714858	0.891456	0.735433	0.894307
GO:0000387	spliceosomal snRNP assembly	14	PRMT7, COIL, SNRPG, DDX20, SNRPC, GEMIN7, GGT1, GEMIN8, GEMIN5, CLNS1A, SNRPD3, LSM4, STRAP, WDR77	-0.0429038	0.717945	0.893475	0.688367	0.857694
GO:0006351	transcription, DNA-templated	51	NR4A2, PAX8, POLR3C, THRB, MAPK3, DIDO1, MKRN2, LINC00473, RRAGC, SCX, PPP1R1B, TOPORS, EPC1, POLR2E, POLR2H, MEF2A, POLR2I, E2F1, ZBTB7A, HOXD9, CBFA2T3, RUNX1T1, ASXL3, PLAG1, POLR2G, LIN9, POLR1B, RFX3, TCEA3, TCEA2, POLR2J, PLAGL2, POLR2L, PIAS2, SPOCD1, LIN52, SCAI, POLR3H, CREB3, CCNT1, POLR2K, MLF1, BCL3, MMS19, SLC39A8, SMAD1, DTX1, ABLIM2, MITF, SKI, CCNH	-0.00641765	0.718007	0.893475	0.709633	0.872158
GO:0007611	learning or memory	27	GRPR, EGR2, VIP, PRKCG, CLN3, S100B, MAPK1, GRIN2B, NCSTN, B2M, SLC8A2, ZNF385A, GRIN2A, EPHB2, PRNP, GPI, CRH, PAFAH1B1, MEF2C, AFF2, CASP3, ADCY8, GRM5, PTPRZ1, FZD9, CRHBP, THRA	-0.0373751	0.719835	0.893475	0.6747	0.850007
GO:0002474	antigen processing and presentation of peptide antigen via MHC class I	19	TAP1, SAR1B, CANX, ACE, HLA-F, PDIA3, BCAP31, HLA-H, HLA-G, TAP2, SEC23A, SEC24B, HLA-C, SEC31A, CALR, MR1, SEC24D, HLA-B, B2M	-0.0327617	0.720835	0.893475	0.710033	0.872158
GO:0032880	regulation of protein localization	35	HSP90AB1, TTC8, CAMK1, MAP2, UFL1, FBXW7, PTCH1, SLC26A4, MMD, TRIM27, TRIM22, TRIM68, NKX3-1, TPR, CCNE1, PLEKHM2, SWAP70, ARHGDIA, ADCYAP1, WDPCP, USP8, AAK1, AFDN, BCL2, TRIM67, FKBP1A, TBC1D1, DVL1, B9D1, TRIM14, PARP1, TRIM17, ARHGDIG, VIP, C9orf72	-0.0269008	0.720837	0.893475	0.677933	0.853351
GO:0003007	heart morphogenesis	15	NIPBL, FKBP1A, PTCH1, LEFTY1, COL5A1, DLC1, TBX1, FLRT2, MESP1, TBX19, INSR, ZMPSTE24, ARID2, ZMIZ1, VEGFA	-0.0161947	0.721053	0.893475	0.703267	0.868915
GO:0042769	DNA damage response, detection of DNA damage	23	RPS3, RPA2, RFC3, MRPS11, DDB1, RFC5, PCNA, CUL4B, UBE2B, WDR48, UBA52, POLD3, USP1, NEK1, RFC1, MRPS9, CUL4A, PARP1, RPS27A, DNAJA1, SOX4, MRPS26, POLD4	-0.0390428	0.721162	0.893475	0.6951	0.863893
GO:0007613	memory	49	NTAN1, PLCB1, SYT4, BDNF, FGF13, CSMD1, SLC8A2, B4GALT2, SLC24A2, NETO1, TREM2, S100B, KCNK10, ATXN1, PLK2, VLDLR, DTNBP1, HRH1, ITGA8, PAIP2, SHISA7, PTN, ITPR3, ABCC8, NQO2, HTR2A, SCN2A, JPH3, CEBPB, PTGS2, PPP1R1B, MAP1A, INSR, OXTR, KALRN, CNR1, CCK, PGRMC1, ASIC1, PPP3CB, ABCA7, DRD1, SORCS3, ADCY8, SHANK3, ATAD1, CX3CR1, KCNK2, GRIN2A	-0.0172854	0.721326	0.893475	0.700967	0.867706
GO:0090503	RNA phosphodiester bond hydrolysis, exonucleolytic	14	CNOT6L, DCP2, TOE1, DIS3, EXD2, PAN2, USB1, PNLDC1, ANGEL1, DIS3L2, ANGEL2, CNOT7, DCPS, PNPT1	-0.0363004	0.724137	0.895619	0.7107	0.87225
GO:0003407	neural retina development	11	SLC17A7, GPM6A, SLC17A8, USP45, ACTL6A, ATP2B4, RAB11FIP4, ATOH7, ATP2B1, SMARCD3, ATP2B2	-0.0490637	0.724272	0.895619	0.672633	0.848128
GO:0016571	histone methylation	11	NTMT1, EHMT2, PRMT1, PRMT7, SUZ12, NSD3, PRMT6, PRDM2, PRMT2, EHMT1, MECP2	-0.0184821	0.726293	0.897364	0.745467	0.899933
GO:0040014	regulation of multicellular organism growth	11	TNKS2, IGF1, GHR, GAMT, MFSD2A, SOD1, MBD5, PIK3CA, ZMPSTE24, NPY1R, HTRA2	-0.0535284	0.727142	0.897662	0.6833	0.856449
GO:0042593	glucose homeostasis	46	ADCY8, GPI, CRY1, LEPR, PFKM, KCNB1, ADRA2A, POMC, KLF7, CYB5R4, ASPSCR1, SIDT2, PTCH1, ADGRF5, FBN1, SOX4, WFS1, FABP5, BAD, CEBPA, PYGL, CNR1, STXBP5L, PAX6, PTPN2, TCF7L2, IGFBP5, VGF, INSR, NEUROD1, CSMD1, PRCP, CRTC2, RBP4, MCU, SLC8B1, INPP5K, RPH3AL, MBD5, BACE2, IRS1, USF1, ALOX5, RMI1, PPARG, PRKAA2	-0.0202574	0.733319	0.904529	0.6878	0.857694
GO:0016575	histone deacetylation	26	HDAC4, BRMS1L, SIRT2, MIER1, SIRT3, TRERF1, MTA3, TBL1X, HOPX, RBBP7, HDAC2, CHD4, TBL1Y, RBM14, RCOR3, MBD2, SIRT1, MORF4L1, HDAC5, BRMS1, HDAC9, PRDM5, ZNF541, RBBP4, CHD3, SIN3B	-0.0102342	0.737524	0.908956	0.7374	0.894307
GO:0098742	cell-cell adhesion via plasma-membrane adhesion molecules	23	CDH12, CDH13, CDH2, ADGRL3, CDH7, UNC5D, CDH4, CDH6, CDH1, CDH22, PECAM1, ITGAM, CDH9, EPCAM, MAG, ITGB2, MILR1, CDH8, DCHS1, CDH11, CDH10, CDH3, FLRT3	-0.0530305	0.738417	0.909295	0.6965	0.864904
GO:0006402	mRNA catabolic process	15	METTL14, DIS3L2, DCP2, HSPA1A, ZFP36L2, AGO3, NUDT12, NUDT16, PNPT1, RIDA, DXO, RNH1, YTHDF2, METTL3, AGO4	-0.0186664	0.740856	0.911448	0.733733	0.893821
GO:0098609	cell-cell adhesion	98	BAIAP2, CTNNA2, CTNND2, ANXA2, CTNNA1, NEGR1, CD24, COL8A2, IGDCC4, ITGA1, ICAM3, ITGAM, ANXA1, ELMO2, PDLIM5, ITGA7, TTYH1, ICAM2, ITGA11, ESAM, CDHR1, LPP, FAT1, PIP5K1C, OBSCN, IGDCC3, LAMA3, CDH11, CD44, LRRC7, CDH8, ROBO2, THY1, CDH9, FNDC3A, DLG4, NPHP1, PKP3, STXBP6, CDH10, ADGRV1, CDH1, JUP, DSP, CNTN5, DLG5, CNTN1, ITGAX, NPHS1, CDH7, CD33, FBLIM1, ITGA8, NRCAM, VEZT, BCL2, LGALS1, RAB10…	-0.0382274	0.741825	0.911448	0.6871	0.857694
GO:0019933	cAMP-mediated signaling	22	RAPGEF2, HTR5A, EPHA5, MAPK7, AHR, ADCY2, PDE3A, ADCYAP1, PDE2A, CAP1, RAPGEF4, ADM, ADGRG6, ADCY1, AKAP6, CAP2, RIMS2, ADCYAP1R1, PDE7A, PDE7B, PCLO, GAL	-0.0416345	0.74202	0.911448	0.707367	0.871788
GO:0086010	membrane depolarization during action potential	12	YWHAH, KCNH2, CACNA1I, SCN2A, CACNA1G, SCN3B, SCN8A, SCN9A, SCN7A, CACNA1H, SCN3A, SCN1A	-0.0737738	0.743565	0.912586	0.690533	0.859667
GO:0016573	histone acetylation	18	KAT6A, TRRAP, KAT8, KAT6B, ING3, TAF10, NCOA3, YEATS2, EPC2, MRGBP, MECP2, ARRB1, MORF4L1, MLLT1, MED24, PHF20L1, CLOCK, EPC1	-0.0326486	0.746494	0.914752	0.724067	0.88497
GO:0030177	positive regulation of Wnt signaling pathway	24	LGR6, ZRANB1, HHEX, MACF1, PCDH11Y, TLR2, SULF1, MBD2, RSPO2, DACT1, RSPO3, SPIN1, WLS, FZD4, WNT3, SKI, SFRP1, ATP6V0C, PBXIP1, DIXDC1, RSPO4, FGFR2, LEF1, SULF2	-0.0304422	0.747315	0.914752	0.698067	0.86612
GO:0048012	hepatocyte growth factor receptor signaling pathway	12	STMN1, MUC20, RAC1, NRP1, HPN, PAK1, BCAR1, HGF, SIRT2, MST1, MST1R, MET	-0.0194061	0.74736	0.914752	0.725867	0.886435
GO:0060337	type I interferon signaling pathway	26	IFIT5, RSAD2, MX2, IFIT1, GBP2, EGR1, IFIT2, IFI27, HLA-F, STAT1, IFNAR2, IFI6, IRAK1, PSMB8, RNASEL, MX1, TYK2, HLA-G, HLA-B, IRF3, HLA-C, IP6K2, ISG15, IRF5, JAK1, HLA-H	-0.0246123	0.74803	0.914752	0.7402	0.894307
GO:0007205	protein kinase C-activating G-protein coupled receptor signaling pathway	14	DGKG, GAP43, DGKB, CCK, DGKI, DGKA, DGKD, PICK1, GRM5, DGKH, PARD3, EDN1, PLPP1, CHRM1	-0.0372492	0.748434	0.914752	0.709	0.872158
GO:0034097	response to cytokine	21	SKIL, JUN, RELB, FOS, REL, TNFRSF11A, BCL2, TIMP1, OXTR, PPP3CB, MAPKAPK2, CD274, SRF, TIMP2, STAT1, TIMP4, PTGES, SPARC, IL6R, SYNJ1, IL6ST	-0.0308396	0.750288	0.916259	0.7017	0.867706
GO:0051262	protein tetramerization	15	NUDT21, KCNC3, TRPM7, HOMER1, STK4, CPSF7, OXA1L, PKD2, FKRP, SNCA, CPSF6, TRPM3, SHMT2, HLA-DRB1, KCNC1	-0.0167507	0.752704	0.918449	0.7371	0.894307
GO:0045879	negative regulation of smoothened signaling pathway	13	TULP3, RB1, IFT122, ULK3, VCP, GLI3, SUFU, IFT172, PTCH1, RUNX2, KCTD21, BTRC, HERC4	-0.0623972	0.75431	0.919647	0.6994	0.867044
GO:0043928	exonucleolytic nuclear-transcribed mRNA catabolic process involved in deadenylation-dependent decay	11	LSM7, EXOSC8, LSM4, DIS3, SKIV2L, LSM3, DCP1A, PATL1, DCP2, DCPS, CNOT7	-0.0346454	0.755192	0.919961	0.7335	0.893821
GO:0051770	positive regulation of nitric-oxide synthase biosynthetic process	12	TLR2, AKAP12, MAP2K3, MAP2K4, JAK2, TLR4, MAP2K6, CCL2, NAMPT, LRRK2, IL33, STAT1	-0.0277412	0.756353	0.920615	0.740067	0.894307
GO:0007281	germ cell development	12	DMRTC2, FANCC, DND1, PRDM1, CELF4, ACVR1, PAFAH1B1, MSH2, TDRD1, RPS6KB1, CELF1, DEAF1	-0.0293277	0.759039	0.923122	0.724033	0.88497
GO:0046326	positive regulation of glucose import	16	IRS1, APPL1, CLTCL1, OSBPL8, ARPP19, OPN3, RNASEL, MEF2A, INSR, C1QTNF12, SORBS1, IGF1, RHOQ, PIK3R1, ERFE, PRKCI	-0.021133	0.763207	0.926403	0.752933	0.90524
GO:0051016	barbed-end actin filament capping	11	SCIN, NCK1, ADD2, ADD3, ADD1, CAPZB, AVIL, VILL, GSN, NCK2, CAPG	-0.0284145	0.763386	0.926403	0.7495	0.903322
GO:0007224	smoothened signaling pathway	38	HES5, ARL3, TTBK2, HES1, CC2D2A, GLI1, IFT20, PTCH1, CENPJ, ULK3, STK36, PTCHD1, IFT27, SMO, TTC21B, HSPB11, PAX6, ARL13B, IFT57, NSDHL, NKX2-2, DISP2, PTPDC1, WNT10B, KIAA0586, HHAT, PKD2L1, WDPCP, IFT172, FOXF1, B9D1, DYRK2, IQUB, TMEM17, GLI3, BBS7, MAP3K10, TCTN2	-0.0322229	0.763623	0.926403	0.708933	0.872158
GO:0060964	regulation of gene silencing by miRNA	22	POLR2I, POLR2H, AAAS, TNRC6A, PUM1, NUP85, SEH1L, AGO1, RANBP2, TPR, TRIM71, POLR2J, POLR2G, POLR2E, NUP88, NUP35, NDC1, NUP205, POLR2L, RAE1, NUP54, POLR2K	-0.0285296	0.766492	0.929119	0.7395	0.894307
GO:0070098	chemokine-mediated signaling pathway	11	ACKR1, CCR5, CCR1, CCL2, CXCL2, CCR10, CXCL12, ACKR3, CMKLR1, FOXC1, CX3CR1	-0.0575213	0.767767	0.9299	0.7214	0.88391
GO:0090102	cochlea development	16	PAFAH1B1, KCNK2, EPHA4, SLITRK6, NTRK3, CALB1, DCHS1, HES1, PVALB, GABRA5, SLC17A8, IFT27, IFT20, SOBP, GABRB2, KCNQ1	-0.0754189	0.772281	0.934599	0.7234	0.88497
GO:0018345	protein palmitoylation	13	ZDHHC3, ZDHHC21, ZDHHC22, ZDHHC16, ZDHHC12, ZDHHC13, ZDHHC23, ZDHHC20, ZDHHC2, ZDHHC5, ZDHHC14, HHAT, ZDHHC18	-0.0180837	0.775557	0.937794	0.7843	0.932305
GO:0002089	lens morphogenesis in camera-type eye	11	NECTIN3, SHROOM2, CTNNB1, MEIS1, TDRD7, NECTIN1, BCAR3, LCTL, SKI, SOX11, CITED2	-0.0260041	0.777745	0.939669	0.771733	0.921081
GO:0007029	endoplasmic reticulum organization	18	SPTSSB, REEP6, RTN4, CASQ1, ATL1, CAV2, LMAN2L, SEC16A, SEC31A, SEC31B, REEP5, TMEM38A, LRRK2, VAPB, LNPK, TMCC1, TOR1AIP2, TMEM38B	-0.0273877	0.780337	0.941163	0.768	0.918231
GO:0051965	positive regulation of synapse assembly	40	CBLN1, OXTR, NTRK2, SYNDIG1, NLGN1, BDNF, LRTM2, CUX2, LRRTM1, GRID2, LRRTM3, IL1RAP, FLRT2, SLITRK3, EPHB2, CBLN2, SLITRK6, ADGRB3, FLRT3, TPBG, CLSTN2, NRXN1, EPHB1, ADNP, PTPRD, LRRN1, EEF2K, LRRN3, SLITRK5, DLG5, LINGO2, ADGRL2, ASIC2, AMIGO2, SLITRK1, STAU2, LRRTM2, WNT7A, EFNA5, EPHB3	-0.0163609	0.780633	0.941163	0.768067	0.918231
GO:0035904	aorta development	18	ROBO2, PRICKLE1, PLXND1, ROBO1, PKD2, AP2B1, EFEMP2, PRDM1, CNTRL, LRP2, PDE2A, HECTD1, EGR2, SUFU, LOXL1, APLNR, EDNRA, SMAD6	-0.0420556	0.781317	0.941163	0.728933	0.889443
GO:0030010	establishment of cell polarity	17	RAB11FIP2, FEZ1, UST, KIF26B, PAK1, PARD3, MPP7, WWC1, BRSK2, HSP90AB1, BRSK1, PARD3B, PKD1, EPHB1, ARHGEF11, FAM89B, WNT7A	-0.0366497	0.781536	0.941163	0.7681	0.918231
GO:0035019	somatic stem cell population maintenance	20	HES1, ZFP36L2, LDB1, LDB2, KLF10, ASCL2, CUL4A, WNT7A, BCL9, SMAD2, BRAF, KIT, NANOG, NR2E1, SFRP1, ZIC3, SOX4, FGF2, FOXP1, SKI	-0.0447206	0.782388	0.94142	0.7365	0.894307
GO:0006364	rRNA processing	80	RPL24, RPLP1, NOL9, YBEY, EMG1, RPL9, RPL37, UTP11, RPL15, NSA2, RPL18, RPL36, CDKN2A, RPL32, RPL23, RPL6, NOP58, RPL27A, RPL26, DIS3, RPL10A, BMS1, BYSL, NVL, RNASEL, RPS19, RPL35, RPL37A, RRP12, NOB1, RPL19, RPLP0, RPS27, UTP23, NOL8, RPL5, MPHOSPH10, TSR2, RPL4, RPL35A, IMP4, RRP7A, RPL8, RRP7BP, RPS15, RPL27, UBA52, REXO4, FBL, RPS14, MPHOSPH6, WDR55, RPL38, DDX54, RPL41, RPS9, RPL12, RPL13A,…	-0.0579716	0.784196	0.941752	0.754467	0.906344
GO:0042220	response to cocaine	16	HDAC2, CNR1, DNMT3B, DPYSL2, OXTR, ELAVL4, DRD2, CACNG4, UBE3A, DNMT3A, HDAC5, OPRM1, HSP90AB1, TIAM1, RGS4, HNMT	-0.0640791	0.784353	0.941752	0.7378	0.894307
GO:0046839	phospholipid dephosphorylation	10	PLPP4, PLPP3, PLPPR5, PLPP5, PLPPR2, SGPP2, PLPPR4, PLPPR3, PLPPR1, PLPP1	-0.0968998	0.78458	0.941752	0.737	0.894307
GO:0030433	ubiquitin-dependent ERAD pathway	34	UFD1, DNAJC18, FBXO44, HSP90B1, DERL1, CALR, VCP, FBXO2, UBXN10, RHBDD2, WFS1, MAN1A1, DERL2, EDEM1, CCDC47, CANX, UBXN8, YOD1, SEC61B, STT3B, SGTA, RNF175, FOXRED2, SGTB, CLGN, UBQLN2, HERPUD1, TRIM13, NPLOC4, UBE4B, ANKZF1, STUB1, UBE2J1, ERLIN1	-0.053423	0.785883	0.942548	0.740133	0.894307
GO:0098962	regulation of postsynaptic neurotransmitter receptor activity	12	NPTX2, SHISA7, NPTXR, BEGAIN, DLGAP1, NPTX1, HOMER1, DLGAP3, SHISA9, CACNG4, DLGAP2, CNIH2	-0.0730661	0.787161	0.943314	0.750533	0.903829
GO:0098664	G-protein coupled serotonin receptor signaling pathway	10	HTR2C, HRH2, CHRM2, HRH3, HTR7, GNAZ, CHRM3, CHRM1, HTR2A, HRH1	-0.0778355	0.787899	0.94343	0.76	0.910964
GO:0060291	long-term synaptic potentiation	32	MAPK1, NR2E1, BRAF, GFAP, PTN, RELN, DRD1, NLGN1, RGS14, SHANK3, SNCA, SHANK1, MPP2, SLC24A2, MECP2, RASGRF2, SHANK2, GRIN2B, LRRTM2, TSHZ3, NTRK2, PRKCG, SLC8A2, ITPR3, GRIN2A, ARC, GRIN2C, LRRTM1, SNAP25, CRH, SYT12, PLK2	-0.0433866	0.791759	0.947283	0.7485	0.902855
GO:0042733	embryonic digit morphogenesis	20	B9D1, WNT7A, GLI3, ZBTB16, MAP3K20, GJA1, INTU, WDPCP, WNT5A, HDAC2, C2CD3, LNPK, TWIST1, FLVCR1, CHST11, LMBR1, TULP3, TMEM107, GNA12, CTNNB1	-0.0372891	0.792997	0.947995	0.751733	0.904535
GO:0060976	coronary vasculature development	11	DYNC2H1, AP2B1, PRDM1, PCSK5, SMAD6, CNTRL, PRICKLE1, SUFU, APLN, APLNR, PLXND1	-0.0534853	0.794928	0.949533	0.7569	0.908527
GO:0007223	Wnt signaling pathway, calcium modulating pathway	24	PLCB1, LEF1, FZD6, NLK, FZD3, GNG2, CAMK2A, PPP3CA, FZD2, CALM1, AGO3, NFATC1, AGO4, WNT5A, PLCB2, CTNNB1, PPP3R1, TNRC6C, TNRC6A, FZD4, TCF7L2, AGO1, PDE6B, PPP3CB	-0.0213648	0.795628	0.9496	0.7824	0.930797
GO:0035335	peptidyl-tyrosine dephosphorylation	52	PTPRC, EYA2, PTPRM, DUSP7, PGP, PTPN4, DUSP3, ACP1, DUSP18, DUSP22, EYA4, DUSP4, PALD1, PTPRO, PTPN2, DUSP23, DUSP28, PTPDC1, SSH3, PTPRR, PTPN14, PTPRA, PTPRD, PTPRF, CDC14A, DUSP1, MTMR3, PTPRZ1, DUSP8, TIMM50, PTPRS, DUSP6, HACD2, PTP4A1, RNGTT, PTP4A2, PTPN5, TPTE, PTPRK, CDC14B, DUSP2, PTPRJ, PTPRE, MTMR2, EPM2A, PTPN12, PTPRT, MTMR4, EYA3, PTPN3, PTPRG, DUSP14	-0.0107338	0.79816	0.95185	0.7922	0.938668
GO:0050766	positive regulation of phagocytosis	19	PYCARD, MERTK, BCR, SIRPA, CAMK1D, ABCA7, SOD1, IL1B, IL15RA, MFGE8, TREM2, TNF, AHSG, IL15, PTX3, GAS6, SFTPD, PLA2G5, CALR	-0.0147169	0.800578	0.953354	0.794433	0.939803
GO:0035115	embryonic forelimb morphogenesis	14	CTNNB1, TWIST1, NIPBL, HOXD9, WNT3, WNT7A, MSX1, RUNX2, RDH10, LNPK, ZNF358, CACNA1C, ALX3, RSPO2	-0.0376708	0.800714	0.953354	0.779033	0.92754
GO:0042325	regulation of phosphorylation	10	RAD17, PPP1R14A, PPP1R14C, CD24, IKBKB, BARD1, PPP1R14B, SIRT2, LIMK2, MCM7	-0.0257421	0.804913	0.95758	0.796367	0.940581
GO:0031069	hair follicle morphogenesis	14	KRT17, FGFR2, SNAI1, BCL2, GORAB, SOSTDC1, CTNNB1, WNT10A, INTU, FOXQ1, EXT1, FGF7, SMO, IGFBP5	-0.0445483	0.807468	0.959845	0.770067	0.919837
GO:0016070	RNA metabolic process	18	NCBP2, POLR2E, POLR2L, HNRNPF, METTL14, GTF2F2, POLR2J, POLR2H, HNRNPC, HNRNPL, PCBP2, POLR2G, HNRNPA3, DDX54, METTL3, HNRNPR, POLR2I, POLR2K	-0.0447013	0.808502	0.9603	0.7764	0.925152
GO:0050772	positive regulation of axonogenesis	21	DIXDC1, SLITRK1, NEFL, PLXNC1, STK25, ROBO2, TIAM2, CHODL, BRAF, METRN, PLXND1, PLXNA1, PLXNA3, PLXNB2, ROBO1, NTRK2, MAP2K1, TIAM1, PLXNA4, SKIL, ARHGDIA	-0.0537	0.809397	0.960567	0.760167	0.910964
GO:0071539	protein localization to centrosome	11	SNX10, KIAA0753, CEP83, CCDC14, CEP131, MCPH1, C2CD3, CEP192, PIBF1, MAPRE1, DCTN2	-0.0208039	0.81003	0.960567	0.801033	0.944334
GO:0070542	response to fatty acid	10	INSIG2, PLAT, GNPAT, MBP, HMGCL, FOXO1, PCSK1, FABP3, PTGS2, TLR2	-0.0215341	0.811078	0.961036	0.805167	0.945154
GO:0035735	intraciliary transport involved in cilium assembly	22	IFT22, DYNLL2, DYNC2H1, IFT122, KIF3B, TRIP11, TTC30B, IFT74, IFT172, CEP131, DYNLL1, SSX2IP, TNPO1, TTC21B, IFT27, KIFAP3, HSPB11, IFT20, KIF17, WDR19, KIF3C, IFT57	-0.0160587	0.815129	0.965061	0.8079	0.945154
GO:0007368	determination of left/right symmetry	27	DNAAF4, DPCD, ACVR2B, FOXF1, ZIC3, BICC1, PKD2, PCSK5, PCSK6, BBS7, LEFTY1, ALG5, CCDC103, CFAP53, ACVR2A, KIF3B, ANKS6, IFT74, CC2D2A, DYNC2H1, ACVR1, C9orf116, DRC1, TBX1, DNAH5, MKKS, CITED2	-0.0276883	0.816749	0.966202	0.788233	0.935472
GO:0048514	blood vessel morphogenesis	12	GJA1, NR2F2, SYK, CYP1B1, FLT1, EFNB2, SOS1, TBX1, COL4A1, LAMA1, FLT4, CDH2	-0.0795403	0.819928	0.969176	0.774033	0.923079
GO:0007517	muscle organ development	45	PRR14, NEB, KMT5B, FHL1, EID2B, ANKRD2, CRYAB, CHD2, CACNA1H, ITGA7, SRPK3, ZFHX3, MRAS, MKX, UTRN, ITGA11, SGCE, CHODL, CENPF, LAMA2, MSX1, FKTN, ITGB1BP2, SGCD, POU6F1, SPEG, CAVIN4, BVES, IGF1, CAPN3, MEF2A, PAXBP1, NRG1, SIRT1, BTBD1, EGR3, FHL3, MEF2C, DMD, TBX1, TWIST1, XBP1, LMNA, ETV1, COPRS	-0.0148951	0.820577	0.969176	0.8121	0.948523
GO:0007616	long-term memory	23	TAC1, GRIA1, DRD2, ADCY1, ARC, MECP2, PRNP, CAMK2N1, CAMK4, SRF, CALB1, RASGRF1, SHANK1, BTBD9, CPEB3, RPS6KB1, RGS14, APOE, RELN, EHMT2, LDLR, PTCHD1, ADCY8	-0.0359569	0.821512	0.969502	0.798967	0.942896
GO:0008643	carbohydrate transport	15	SLC2A10, MFSD12, TMEM241, MFSD2A, SLC35C1, SLC2A11, PEA15, SLC35A2, SLC35D2, SLC35B4, SLC35A4, SLC2A5, SLC50A1, MFSD4B, SLC35B1	-0.0187642	0.823355	0.969607	0.807467	0.945154
GO:0021591	ventricular system development	10	RAPGEF2, SEMA6D, SLC7A11, AK8, MBOAT7, NME5, TTC21B, KIF27, MECP2, CENPF	-0.0498082	0.823446	0.969607	0.7851	0.932504
GO:0032968	positive regulation of transcription elongation from RNA polymerase II promoter	11	LEO1, ELL, CCNT1, CDK13, CTNNB1, ELL2, TCERG1, ELL3, SUPT16H, CBX7, CDK9	-0.0823032	0.823574	0.969607	0.7911	0.938119
GO:0007259	JAK-STAT cascade	16	PKD2, STAT4, PKD1, SOCS2, JAK1, CSF2RA, GHR, STAMBP, CCL2, STAT6, IFNAR2, SOCS5, JAK2, NMI, STAT1, CTR9	-0.029246	0.825719	0.97036	0.801467	0.944334
GO:0051480	regulation of cytosolic calcium ion concentration	24	ATP2B2, CALB2, GPER1, TRPC3, FZD9, ADCY8, HRC, SLC8A2, TRPC1, ATP2B1, FKBP1B, ATP2B3, CALB1, CNGB1, CAV2, CLN3, RYR1, TRPC5, SCGN, RYR2, TMEM64, ATP2B4, TRPC4, SLC8B1	-0.045002	0.825733	0.97036	0.805067	0.945154
GO:0050909	sensory perception of taste	11	LEF1, ITPR3, TAS2R5, GNG13, TAS2R45, TAS2R31, NPY, WNT10B, TAS2R30, TAS2R19, TAS2R13	-0.0454462	0.826189	0.97036	0.807933	0.945154
GO:0045332	phospholipid translocation	13	ATP8A2, ATP9B, ATP8B2, ATP9A, KCNN4, ATP11B, ATP11A, ATP8A1, ABCA7, ATP10D, ABCC1, ABCA1, ATP10A	-0.036237	0.827237	0.970817	0.8075	0.945154
GO:0008015	blood circulation	14	CYB5R3, EDN3, SERPING1, MYOF, HTR7, HCN4, STAT1, OLR1, TBC1D8, ACVRL1, CXCL12, ELN, BDKRB2, GUCY1A1	-0.0402678	0.830234	0.973559	0.824233	0.956862
GO:0006334	nucleosome assembly	18	TSPYL2, NAP1L2, TSPYL1, NAP1L1, KAT6A, GRWD1, NAP1L3, TSPYL5, DAXX, CHAF1A, BRD2, CHAF1B, HMGB2, CHRAC1, TSPYL4, ATRX, KAT6B, NAP1L5	-0.0751216	0.831464	0.974227	0.796133	0.940581
GO:0043967	histone H4 acetylation	16	EPC2, KAT6A, MRGBP, HAT1, LEF1, ZZZ3, APBB1, CHD5, MBTD1, ACTL6A, ING3, MORF4L1, PER1, EPC1, TRRAP, ACTB	-0.0387863	0.834517	0.976654	0.824433	0.956862
GO:0019058	viral life cycle	33	AAAS, TPR, RBBP4, RBBP7, NDC1, CEBPD, VPS37D, VPS37B, DYNC1I1, DYNLL2, RANBP2, DYNC1LI1, NEDD4L, SUZ12, SEH1L, DYNLL1, UBAP1, NUP88, VPS37C, RAE1, PCSK5, CHMP2A, UBA52, NUP54, DYNC1I2, DAXX, CHMP4A, CHMP4B, NUP85, NUP205, RPS27A, NUP35, ITGB1	-0.0401007	0.83486	0.976654	0.7935	0.939453
GO:0003341	cilium movement	13	ZBBX, DNAAF5, CCDC39, CFAP53, RSPH9, DNAAF4, ZMYND10, CFAP73, DNAH5, CFAP61, CFAP70, DNAH9, CCDC103	-0.0678858	0.835805	0.976984	0.804267	0.945154
GO:0001825	blastocyst formation	10	MFNG, PNLDC1, GABPA, CCNB1IP1, MFN2, SKIL, KDM4C, RRP7A, ACTL6A, RTN4	-0.0354189	0.836736	0.977297	0.822167	0.956862
GO:0006491	N-glycan processing	11	MAN1A1, GANC, ST8SIA1, MAN2A1, ST8SIA4, ST8SIA3, MAN2A2, MAN1A2, MGAT4B, MGAT4A, ST8SIA5	-0.0296754	0.839361	0.979586	0.8279	0.96013
GO:0018230	peptidyl-L-cysteine S-palmitoylation	14	ZDHHC14, ZDHHC23, ZDHHC3, GOLGA7B, ZDHHC24, ZDHHC12, ZDHHC22, CLIP3, ZDHHC2, ZDHHC11, ZDHHC18, ZDHHC20, ZDHHC21, ZDHHC4	-0.0137096	0.841078	0.980359	0.838733	0.967365
GO:0060999	positive regulation of dendritic spine development	16	ARF1, CPEB3, NEURL1, NLGN1, CAMK1, EIF4G2, SHANK1, CDKL5, APOE, SHANK2, DLG5, SHANK3, ZMYND8, MAPK6, PPP1R9A, C21orf91	-0.0410556	0.841353	0.980359	0.8174	0.953902
GO:1904659	glucose transmembrane transport	12	MFSD4B, SLC2A6, SLC45A1, SLC2A1, SLC5A11, SLC5A4, SLC2A12, MFSD4A, SLC2A5, SLC2A10, PPARD, SLC2A11	-0.0212478	0.8429	0.980664	0.8405	0.968645
GO:0031047	gene silencing by RNA	13	TDRD1, CNOT6L, EIF4E2, CNOT7, AGO3, LIN28B, PIWIL4, TDRKH, PABPC1, NCBP2, SPOCD1, TDRD9, AGO1	-0.045347	0.842986	0.980664	0.807167	0.945154
GO:0050771	negative regulation of axonogenesis	14	LINGO1, MCF2, OMG, MBP, THY1, DAB1, RTN4, EFNB3, ARHGDIA, GDI1, EPHB2, TRAK2, MAG, RTN4R	-0.0196965	0.843963	0.980664	0.8301	0.961924
GO:0009968	negative regulation of signal transduction	23	RGS7, RGS17, SOCS7, DDIT4L, PRR5L, RIPOR2, RGS1, KBTBD6, RGS20, RGS5, RGS16, RGS6, RGS8, SNX13, RGS18, RGS22, SOCS5, ACVR1, KIF26A, RGS12, RGS9, INPP5D, RGS10	-0.0514671	0.844904	0.980664	0.8025	0.944796
GO:0050860	negative regulation of T cell receptor signaling pathway	13	LAPTM5, DUSP22, PTPN2, DUSP3, THY1, BTN2A2, PTPRJ, PHPT1, CBLB, PAWR, PRNP, EZR, LILRB4	-0.0493989	0.844941	0.980664	0.811167	0.948184
GO:0045198	establishment of epithelial cell apical/basal polarity	10	SH3BP1, MSN, IFT20, LAMA1, FOXF1, SYNE4, WNT5A, CDC42, OPHN1, TTC8	-0.0516287	0.847367	0.982706	0.8331	0.962759
GO:0001569	branching involved in blood vessel morphogenesis	14	ACVR1, NRP1, SEMA3E, PLXND1, STK4, VEGFA, RBM15, NOTCH4, SRF, EDN1, EDNRA, LEF1, COL4A1, CTNNB1	-0.034194	0.850559	0.985605	0.833433	0.962759
GO:0000132	establishment of mitotic spindle orientation	14	SPRY1, PAX6, NUMA1, NSFL1C, GJA1, NDE1, BCCIP, PAFAH1B1, SPDL1, GPSM2, NDEL1, ITGB1, SAPCD2, MCPH1	-0.0351186	0.851509	0.985605	0.8447	0.97045
GO:0050773	regulation of dendrite development	12	CAMK1D, DGKG, MFSD2A, SEZ6, DBN1, CDKL5, KNDC1, PREX1, MARK1, CSMD3, RTN4IP1, BCL11A	-0.0438376	0.851873	0.985605	0.818	0.953902
GO:0032731	positive regulation of interleukin-1 beta production	20	JAK2, HMGB1, PANX1, PYDC1, TLR4, AIM2, TMEM106A, NLRP3, HSPB1, TNF, PYCARD, EGR1, WNT5A, RIPK2, CASP1, TYROBP, SMAD3, MNDA, ISL1, LPL	-0.0652375	0.853671	0.986827	0.819167	0.954507
GO:0099566	regulation of postsynaptic cytosolic calcium ion concentration	10	ITPR1, SLC8A1, FZD9, GRM5, GRIA1, ATP2B2, CALB1, SLC8A2, GRM1, WNT5A	-0.0508733	0.854268	0.986827	0.823633	0.956862
GO:0032212	positive regulation of telomere maintenance via telomerase	11	CCT5, TNKS2, CTNNB1, MAPK1, CCT7, CCT6A, MAPK3, TCP1, PKIB, TNKS, MAP2K7	-0.0682578	0.855148	0.98707	0.8241	0.956862
GO:0035329	hippo signaling	11	DVL2, AMOTL1, MOB1B, PJA1, SAV1, STK4, TEAD1, YWHAB, CASP3, WWC1, DCHS1	-0.067482	0.85727	0.988745	0.8318	0.962759
GO:0001658	branching involved in ureteric bud morphogenesis	17	PKD2, CTNNB1, GZF1, WNT6, DLG1, BCL2, DCHS1, PTCH1, MYC, ILK, GLI3, CTNNBIP1, PAX8, WNT4, GREB1L, FGF2, NPNT	-0.0279768	0.861366	0.992176	0.868133	0.984708
GO:0001707	mesoderm formation	14	SNAI1, TLX2, SMAD2, WNT3, MESP1, SRF, SMAD3, ACVR1, SCX, NF2, TBX19, WLS, GPI, TXNRD1	-0.0402397	0.861591	0.992176	0.835433	0.964314
GO:0060041	retina development in camera-type eye	25	SKI, CLCN2, AGTPBP1, NPHP1, SOX8, LHX2, NECTIN1, DTNBP1, LAMC3, PDE6B, MAX, LPCAT1, RHO, JMJD6, RET, TTLL5, HPCA, ACHE, SERPINF1, PRPH2, PAX6, MERTK, RPL24, NR2E1, RORB	-0.038193	0.865166	0.995515	0.842733	0.97045
GO:0048589	developmental growth	10	CHST11, ZMIZ1, GLI3, SMAD3, NIPBL, ADM, PYGO2, GNAS, KDF1, SRF	-0.0444238	0.867676	0.997624	0.866067	0.984708
GO:0048741	skeletal muscle fiber development	14	RIPOR2, SKI, KLHL41, SELENON, WNT10B, CAV2, DNER, HOMER1, RYR1, ACTA1, PPP3CA, BIN3, SMO, XK	-0.103423	0.868912	0.997886	0.844633	0.97045
GO:0001662	behavioral fear response	18	ADCYAP1, PENK, NR2E1, BCL2, MECP2, USP46, GRIK2, HTR2C, DRD1, NEUROD2, ASIC1, ASIC4, LYPD1, RPS6KB1, BRINP1, MDK, HTR1A, GABRA5	-0.0664812	0.869257	0.997886	0.854467	0.976344
GO:0009566	fertilization	15	YBX3, ATP1A4, EHMT2, TDRD9, FNDC3A, SYCP2, TDRKH, NELL2, SPTBN4, NECTIN3, NR2F2, UBE2Q1, AAAS, NECTIN2, REC8	-0.0613404	0.869992	0.997952	0.851167	0.975598
GO:0050808	synapse organization	30	CBLN1, DRP2, PAK3, C1QA, DVL1, PPFIA1, SNCG, SLC8A2, LRRTM1, WNT7B, RAB39B, SYN1, PPFIA2, NLGN4X, ADGRL2, PIN1, PPFIA4, TSC1, PPFIBP1, SNCB, GRM5, CTNND2, CTNNB1, SNCA, NLGN1, AGRN, SEMA3E, LRRTM4, CBLN2, LRRTM2	-0.0747421	0.871828	0.998621	0.850967	0.975598
GO:0034332	adherens junction organization	30	PVR, CDC42, NECTIN3, CDH3, NUMBL, EFNB2, CDH4, ANG, CDH22, CDH6, CDH12, CDH8, DCHS1, CDH7, EPHA4, CDH1, CTNNA1, CDH2, AFDN, DSP, CTNNB1, CDH10, JUP, CADM1, CDH13, NECTIN1, CDH11, NECTIN2, CADM3, CDH9	-0.0866014	0.872537	0.998621	0.8438	0.97045
GO:0007099	centriole replication	11	CEP135, KIAA0753, CEP152, CEP63, CCDC57, CEP295, CETN2, CEP192, CEP72, CEP44, CENPJ	-0.093755	0.872608	0.998621	0.832567	0.962759
GO:0060260	regulation of transcription initiation from RNA polymerase II promoter	27	RUNX2, MED23, CEBPB, CSF1R, MED13, CBFB, AGO4, AGO1, AGO3, TNRC6C, TCF7L2, NFKB1, CCNB1, MED31, CCND1, MED14, MECP2, CTNNB1, MED10, LEF1, MED7, MED8, CDKN2A, ZNF45, TNRC6A, MED16, MED24	-0.0343723	0.873572	0.998797	0.853967	0.976344
GO:0060412	ventricular septum morphogenesis	16	ROBO1, ROBO2, SAV1, SLIT3, RBM15, ACVR1, SOX4, SOX11, APLNR, ZFPM2, CITED2, TGFBR1, PROX1, HEY1, HES1, HEYL	-0.0778432	0.874117	0.998797	0.872133	0.986588
GO:0070987	error-free translesion synthesis	13	RFC5, RCHY1, RPS27A, NPLOC4, PCNA, UBA52, SPRTN, RFC1, RFC3, REV1, RPA2, UFD1, VCP	-0.0964803	0.875704	0.998992	0.850233	0.975598
GO:0051968	positive regulation of synaptic transmission, glutamatergic	17	CCL2, PTGS2, SHANK2, OXTR, SHANK3, NLGN1, SHANK1, CACNG2, RELN, CACNG8, TSHZ3, CACNG3, CACNG7, NRXN1, CACNG4, DRD1, ADCYAP1	-0.0586113	0.875749	0.998992	0.881667	0.992801
GO:0042531	positive regulation of tyrosine phosphorylation of STAT protein	21	HES1, TNF, LYN, HCLS1, PIBF1, LIF, JAK2, IGF1, ISL1, KIT, FGFR3, IL6ST, HDAC2, IL15, FLT3, HES5, IL6R, GHR, CSF1R, CRLF1, ARL2BP	-0.0348366	0.876321	0.998992	0.864367	0.984708
GO:0032897	negative regulation of viral transcription	10	TRIM8, TRIM11, TRIM27, TRIM13, UBP1, TRIM62, TRIM14, HEXIM1, MID2, TRIM32	-0.0481617	0.880368	0.999017	0.882733	0.993243
GO:0010803	regulation of tumor necrosis factor-mediated signaling pathway	11	PYCARD, TRADD, TNF, IKBKB, TAX1BP1, SPHK1, SYK, CFLAR, CHUK, BIRC3, CLIP3	-0.0422454	0.880609	0.999017	0.8847	0.994697
GO:0070509	calcium ion import	14	CACNA1B, SLC24A2, CACNA1I, CDK5, TRPC4, MCUR1, CACNB2, CACNA1C, CACNA1E, SLC8A1, CACNA1G, CACNA1A, CASK, CACNA1H	-0.0434086	0.881155	0.999017	0.8752	0.98854
GO:0045671	negative regulation of osteoclast differentiation	14	LRRC17, CARTPT, TCTA, PIK3R1, INPP5D, GPR137, TLR3, SFRP1, MAFB, CTNNB1, PIAS3, TLR4, LILRB4, FBN1	-0.044389	0.881551	0.999017	0.8656	0.984708
GO:0035176	social behavior	27	GNG8, MKKS, SHANK1, GRPR, GRP, CNTNAP2, NR2E1, CX3CR1, SHANK3, KALRN, BRINP1, EXT1, NRXN2, SHANK2, GAD1, OXTR, TBX1, ATXN1, TREM2, DVL1, PTCHD1, DLG4, NLGN4X, KCNQ1, NRXN1, GRID1, MECP2	-0.0445034	0.88228	0.999017	0.867367	0.984708
GO:0070555	response to interleukin-1	15	IL1B, HNMT, PRKCA, CD38, SNCA, RIPK2, ANXA1, PRKCI, TNFRSF11A, PCSK1, HDAC4, IRAK1, CHI3L1, YTHDC2, GHR	-0.0544099	0.882569	0.999017	0.8599	0.981791
GO:0051899	membrane depolarization	15	CACNA1B, CACNA1E, CACNA1A, CACNB4, JUN, EDN1, CHRNA4, P2RX4, CACNG4, CHRNA6, CACNG2, CACNB3, CNGB1, SCN3B, SCN1B	-0.0641939	0.883827	0.999017	0.854467	0.976344
GO:0010875	positive regulation of cholesterol efflux	15	PPARG, SIRT1, ABCA7, NR1H3, APOE, TREM2, RXRA, ABCG4, ABCG1, PLTP, NR1H2, EEPD1, ABCA1, NFKBIA, PTCH1	-0.0407023	0.884131	0.999017	0.901733	1
GO:0030217	T cell differentiation	16	PKNOX1, PTPRK, EGR1, PTPRC, VAV1, PIK3CD, SOX4, KIT, PREX1, PPP3CB, SP3, LEPR, IL7R, JAG2, PTPN2, RUNX2	-0.057136	0.884787	0.999017	0.876767	0.988794
GO:0086091	regulation of heart rate by cardiac conduction	24	JUP, CTNNA3, CACNA1C, CAMK2D, CACNA1G, DSP, SCN2B, KCNE5, CACNA2D1, CACNB2, HCN4, SCN1B, KCNJ2, KCNJ3, KCNA5, SCN3B, KCNQ1, KCNJ5, KCNE4, KCND3, ISL1, KCNH2, SCN4B, KCNH6	-0.0274095	0.886091	0.999017	0.853933	0.976344
GO:0034976	response to endoplasmic reticulum stress	37	SCAMP5, PIK3R2, HERPUD1, TRIB3, WFS1, RASGRF1, THBS4, CEBPB, PIK3R1, UFL1, PPP1R15B, PDIA3, TARDBP, SEC16A, ATF4, RASGRF2, UFC1, ERP44, BBC3, DDRGK1, CREBRF, NHLRC1, BCAP31, UFM1, EEF2, EIF2B5, PDIA2, XBP1, CREB3, TMTC3, MAP3K5, TNFRSF10B, BCL2L11, TTC23L, ATP2A2, HSP90B1, ELAVL4	-0.031285	0.887704	0.999017	0.870333	0.986066
GO:0051491	positive regulation of filopodium assembly	21	NLGN1, TENM2, DNM3, DPYSL3, GPM6A, ARAP1, RALA, TENM1, ZMYND8, RHOQ, AGRN, TGFBR1, CDC42, PALM, NEURL1, PLPPR5, SRF, FNBP1L, NRP1, PIK3R1, RIPOR2	-0.0767533	0.889237	0.999017	0.879733	0.991381
GO:0061157	mRNA destabilization	12	PUM1, ROCK1, METTL14, GIGYF2, METTL3, RBM24, HNRNPR, CELF1, CNOT6L, YTHDF2, ROCK2, RIDA	-0.0645904	0.889685	0.999017	0.868467	0.984708
GO:2000463	positive regulation of excitatory postsynaptic potential	18	SHANK3, SHANK2, RIMS2, SHANK1, RGS4, RIMS1, RELN, DVL1, CACNB3, STX1B, CUX2, NLGN1, DLG4, NETO1, STX1A, NRXN1, WNT7A, BAIAP2	-0.0952713	0.889996	0.999017	0.871667	0.986588
GO:0006396	RNA processing	42	RTCA, NOVA1, SNHG14, RBM3, RNGTT, SNHG1, TMTC1, HNRNPL, RBM39, GRSF1, RBMS1, U2SURP, RBM6, EXOSC8, MRPL44, SYNCRIP, DDX20, PWAR5, ELAVL4, ADAD2, DDX54, HNRNPF, BICD1, DIS3, MPHOSPH10, SNHG10, NOL9, RBM4, HNRNPDL, CELF2, THOC1, SNHG7, LARP6, CRNKL1, CCNL1, ZFC3H1, RNASEL, TRMT2B, PWARSN, ATXN1, SNRNP40, RCL1	-0.0483013	0.891376	0.999017	0.863067	0.984644
GO:0030183	B cell differentiation	25	TNFSF13B, ONECUT1, ZBTB7A, PTPN2, DCAF1, HHEX, DCLRE1C, PIK3R1, HDAC9, ITGB1, PTPRJ, KLF6, MSH2, TPD52, FLT3, FZD9, HDAC5, SLC25A5, SP3, PLCG2, HDAC4, KIT, ZBTB1, BLNK, PTPRC	-0.0211527	0.891736	0.999017	0.8906	0.996012
GO:0071158	positive regulation of cell cycle arrest	13	PKD2, PPP2R5B, CDKN2A, CRLF3, INSM1, RPL23, ID2, MYBBP1A, UHRF2, RIPOR2, FAP, CELF1, BRCA1	-0.0580407	0.89707	0.999017	0.887733	0.996012
GO:0001580	detection of chemical stimulus involved in sensory perception of bitter taste	14	TAS2R4, TAS2R5, TAS2R50, PLCB2, TAS2R30, TAS2R31, TAS2R13, TAS2R45, TAS2R19, TAS2R14, TAS2R10, RTP1, AZGP1, TAS2R43	-0.120609	0.900764	0.999017	0.867067	0.984708
GO:0006836	neurotransmitter transport	36	CPLX2, SLC29A1, SLC38A2, PPFIA1, CPLX1, GLS2, SYT1, TSPOAP1, SLC6A7, ICA1, SNAP25, SLC29A2, APBA1, RIMS1, SLC6A15, SLC17A7, SV2C, GABRA2, UNC13B, RIMS4, SLC6A8, SLC6A17, SLC1A7, SLC1A6, SLC6A6, LIN7C, LIN7A, SLC29A4, SV2B, PPFIA4, LIN7B, STX1A, SYNJ1, CASK, STXBP1, PPFIA2	-0.0491554	0.90077	0.999017	0.873067	0.986887
GO:0031641	regulation of myelination	14	PTPRZ1, TYMP, CTNNB1, NSUN5, LGI4, PTN, HES5, RARB, SIRT2, CYFIP1, NKX6-2, DLG1, TENM4, TG	-0.0387535	0.902023	0.999017	0.887633	0.996012
GO:0001819	positive regulation of cytokine production	21	C1QTNF3, CLEC9A, CARD9, SOD1, SCAMP5, AGPAT1, PLA2R1, MIF, TNF, PTGER4, FGR, ADRA2A, CCDC88B, TMF1, IL15, IL33, PELI1, CADM1, S100A13, GLMN, PIK3CD	-0.04406	0.902452	0.999017	0.898	1
GO:0051966	regulation of synaptic transmission, glutamatergic	21	GRM4, GRM5, CNR1, CDH2, DGKI, TNF, TPRG1L, SYT1, CDK5, GRM7, OPHN1, MEF2C, CLN3, LRRK2, UNC13A, GRIK1, GRM3, GRM1, PLPPR4, HOMER1, GRM8	-0.06577	0.902553	0.999017	0.898667	1
GO:0045930	negative regulation of mitotic cell cycle	18	CDKN1B, BTG3, SMAD3, BRINP2, NKX3-1, TRIM35, NLE1, FOXC1, TNF, BRINP1, RFPL1, CDKN1C, PTPN3, BTG1, BRINP3, HECA, TIMP2, ANGEL2	-0.0442983	0.903368	0.999017	0.889867	0.996012
GO:0001837	epithelial to mesenchymal transition	21	SNAI2, LOXL2, ROCK2, WNT5A, RFLNB, WNT4, HGF, NOTCH4, SNAI1, LEF1, LOXL3, ROCK1, TGFBR3L, DLG5, EPB41L5, TGFBR1, FGFR2, CTNNB1, FOXF2, DDX5, FGFR1	-0.0301723	0.903418	0.999017	0.910167	1
GO:0006325	chromatin organization	118	RCCD1, CHD5, TCF7L1, JMJD6, SETMAR, EPC2, HDAC5, ARID4B, NSD2, TET1, HMGN1, DAPK3, SETD7, CBX5, MRGBP, SIRT1, ASH1L, WAC, APBB1, HLTF, ZNF518B, NR3C1, HMGN2, KMT2A, KMT2C, MORF4L1, KDM2B, ZNF518A, BUD23, CBX6, AEBP2, PHF8, PRKAA2, HMGN3, EHMT2, ZBTB7A, ING1, BABAM2, L3MBTL4, HDAC8, PHF19, EYA4, USP49, KDM7A, PRDM5, SUV39H1, EHMT1, ING2, MBTD1, DAXX, KMT5B, KDM5B, BCOR, L3MBTL2, ZNF462, BABAM1, CH…	-0.0605166	0.904961	0.999017	0.8673	0.984708
GO:0045880	positive regulation of smoothened signaling pathway	17	RAB34, FGF9, GLI1, CTNNA1, INTU, DYNC2H1, SFRP1, PDCL, TUBD1, TEDC2, ULK3, STK36, SCUBE2, SMO, IFT172, DLG5, PRRX1	-0.057584	0.906014	0.999017	0.889767	0.996012
GO:0032729	positive regulation of interferon-gamma production	22	BCL3, PDE4B, TLR3, ARID5A, IL12RB2, ISG15, BTN3A2, HRAS, PYCARD, HAVCR2, IL1B, HLA-DPA1, ISL1, WNT5A, JAK2, TRIM27, RASGRP1, TLR4, RIPK2, TNF, TYK2, HLA-DPB1	-0.088606	0.906626	0.999017	0.889967	0.996012
GO:0048268	clathrin coat assembly	10	AP2S1, NSG2, SGIP1, AP2B1, SNAP91, DAB2, NSG1, CLINT1, FCHO2, FCHO1	-0.0233022	0.906874	0.999017	0.903833	1
GO:0043433	negative regulation of sequence-specific DNA binding transcription factor activity	41	HMOX1, SUFU, NUPR1, HDAC4, NR0B1, GAS6, WFS1, RLIM, PTCH1, TCF7L2, EGLN1, PRNP, TNFRSF4, HEYL, FZD6, NDN, KEAP1, ID2, PIAS2, TWIST1, SIGIRR, RB1, TFDP1, HES6, MED13, TRIB1, BHLHE40, MAD2L2, HES1, PIM1, PROX1, TAF3, MAP3K10, BTRC, HDAC2, PURA, E2F1, SIRT1, CTNNBIP1, WWP2, PAXIP1	-0.0226136	0.907414	0.999017	0.904567	1
GO:0045597	positive regulation of cell differentiation	17	INSM1, BTC, HSP90AB1, NEUROD1, SOX17, RPS6KA3, FGFR1, JAK2, HSF4, SLC6A6, AR, GHR, EDN3, NF2, ZNF268, SRF, ISL1	-0.0809209	0.90761	0.999017	0.876667	0.988794
GO:0071310	cellular response to organic substance	13	EGR2, CUX2, CASP1, SATB2, CALR, POU3F2, CALB1, CLEC3B, ABCC8, BCL2, EDN1, IL1B, SYP	-0.0745461	0.908401	0.999017	0.896733	1
GO:0032435	negative regulation of proteasomal ubiquitin-dependent protein catabolic process	15	OGT, NOP53, SDCBP, BAG5, WAC, DDRGK1, TLK2, MAP1A, EIF3H, SMARCC1, HSP90AB1, GIPC1, RYBP, N4BP1, CAMLG	-0.0305894	0.908882	0.999017	0.898467	1
GO:0043029	T cell homeostasis	10	PPP2R3C, BCL2, SPNS2, CORO1A, PMAIP1, SLC39A3, CASP3, ZC3H8, PPP3CB, BCL2L11	-0.0605475	0.909204	0.999017	0.897667	1
GO:0051321	meiotic cell cycle	23	YTHDC2, REC8, TUBGCP3, SPIN1, PIWIL4, SUN2, TUBGCP4, SIRT2, TUBGCP5, MARF1, SUN1, PDIK1L, CCNB3, RSPH1, BUB3, RBM7, RBBP8, NUMA1, MNS1, PLD6, SLC26A8, SMC1A, TDRD1	-0.0647224	0.91172	0.999017	0.8891	0.996012
GO:0045663	positive regulation of myoblast differentiation	11	RIPOR2, ZFHX3, ILK, LRRC8A, MEF2C, RBM24, XKR8, BTG1, RANBP3L, MAP3K5, PLCB1	-0.0726574	0.912358	0.999017	0.929733	1
GO:0030030	cell projection organization	36	GPR22, EHD1, ILK, CEP97, ITGB1, CUL3, POC1A, E2F5, CEP152, WTIP, HYLS1, ODF2L, WDPCP, LRRC56, B9D1, TAPT1, CEP162, NPHP1, P2RY12, TMEM237, WRAP73, PDCL, DNAH9, TCHP, CCDC78, TUBD1, NUBP1, TSC1, TMEM107, TCTN1, ITGA8, RAB34, KIF17, PKN2, RABEP2, GSN	-0.0323489	0.912971	0.999017	0.9217	1
GO:0034504	protein localization to nucleus	13	DVL1, CALR, CNEP1R1, GBP2, MSX1, PYGO1, LMNA, ABCA7, ZBTB7A, ZBTB16, HHEX, TOPORS, SMO	-0.0476696	0.915794	0.999017	0.9229	1
GO:0032467	positive regulation of cytokinesis	13	CDC6, DRD2, CUL3, PKN2, KIF3B, CDC14A, RACGAP1, KIF23, TAS2R13, CDC42, CIT, GIPC1, CDC14B	-0.0377906	0.916141	0.999017	0.918467	1
GO:0007608	sensory perception of smell	16	NAV2, MKKS, PDE4A, DRD2, NCAM2, SLC24A4, SYT10, BBS1, TTC8, CFAP69, FZD2, ADCY3, GNAS, CNGB1, B2M, B3GNT2	-0.0468128	0.917106	0.999017	0.9091	1
GO:0061001	regulation of dendritic spine morphogenesis	12	ARHGAP44, SHANK3, EPHA4, PDLIM5, PPFIA2, CDK5, SIPA1L1, ARHGAP33, PPP1R9A, ARC, LRRK2, LZTS3	-0.0539528	0.917507	0.999017	0.9143	1
GO:0007157	heterophilic cell-cell adhesion via plasma membrane cell adhesion molecules	24	TENM1, CADM1, DCHS1, AMIGO2, JAML, TENM3, PTPRD, CDH2, CADM3, CD6, CBLN1, NRXN1, CXADR, SCARF2, NECTIN3, NLGN1, GRID2, ALCAM, TENM2, TENM4, NECTIN1, PVR, IGSF21, CDH4	-0.127269	0.917729	0.999017	0.928633	1
GO:1900273	positive regulation of long-term synaptic potentiation	11	NRGN, AKAP5, ADCY1, IGSF11, ADCY8, ZDHHC2, EPHB2, SHANK3, RELN, SHISA7, DRD2	-0.0324124	0.918145	0.999017	0.921667	1
GO:0043392	negative regulation of DNA binding	14	SMO, JUN, NFIB, E2F1, JAK2, HMOX1, HDAC2, SUMO3, LEF1, WFIKKN1, WFIKKN2, ZNF462, NFKBIA, CTNNBIP1	-0.061543	0.918526	0.999017	0.9324	1
GO:0043406	positive regulation of MAP kinase activity	46	FGF2, FGFR1, MAGED1, PDGFC, NEK10, KITLG, FGF18, ERBB2, PDGFB, PDGFA, TNF, KRAS, PDGFD, IL34, VEGFA, RASGRP1, ROBO1, LRRK2, MAP2K6, GHR, MAP2K5, FLT3, AKAP13, FLT1, ILK, KIT, TENM1, NTRK3, ADAM8, CD24, ADRA2A, IQGAP1, INSR, IRAK1, MEF2C, PTPRC, EDN3, HTR2A, MIF, TLR4, MST1R, HRAS, ADAM9, IL1B, EDN1, TPD52L1	-0.0371611	0.919732	0.999017	0.933467	1
GO:0034080	CENP-A containing nucleosome assembly	12	CENPP, CENPX, CENPC, RBBP7, CENPW, CENPS, CENPN, MIS18A, MIS18BP1, ITGB3BP, RBBP4, CENPK	-0.0418637	0.9212	0.999017	0.908533	1
GO:0045840	positive regulation of mitotic nuclear division	11	TNF, IL1B, INSR, PDGFB, BTC, IGF1, PHIP, EDN1, SPHK1, EDN3, SMPD3	-0.0929776	0.922103	0.999017	0.9401	1
GO:0031103	axon regeneration	14	MTR, CSPG5, RTN4RL2, GAP43, ISL1, MAG, CHL1, JAK2, NREP, CTNNA1, RTN4RL1, JUN, BCL2, FOLR1	-0.0446235	0.922178	0.999017	0.911567	1
GO:0007612	learning	36	NTSR1, BCHE, TLR2, JPH3, CLDN5, JUN, SORCS3, ATAD1, PPP1R9B, JPH4, INSR, CNTNAP2, SLC24A2, ARC, NLGN4X, SLC12A5, SHANK2, SHANK3, GRM5, ATXN1, FGF13, NRXN1, SYNJ1, CNTN2, PPP3CB, DLG4, ATP8A1, AAAS, EPHB2, NTRK2, PTN, PLCB1, PTGS2, RGS14, SLC8A2, UBA6	-0.0520774	0.926267	0.999017	0.945633	1
GO:0055074	calcium ion homeostasis	11	SGCD, FAM20A, SELENON, CAMK2N1, SLC8A1, CIB2, CALB1, SLC24A4, TRIM24, WFS1, SNX10	-0.11172	0.926743	0.999017	0.928267	1
GO:0044458	motile cilium assembly	12	CC2D2A, DMD, JHY, DYNLL1, ZMYND10, SPATA6, CCDC39, INTU, IFT57, BBS5, CENPJ, RSPH9	-0.0637478	0.927235	0.999017	0.947933	1
GO:0008156	negative regulation of DNA replication	10	S100A11, GTPBP4, TERF1, GMNN, SLFN11, WAPL, PDS5A, CDC6, TSPYL2, RAD17	-0.125195	0.927902	0.999017	0.923367	1
GO:0007498	mesoderm development	11	HCK, ACVR2B, ETS2, ACVR2A, EXT1, MEST, VEGFA, LHX2, TIE1, TBX1, JAK2	-0.0362363	0.928021	0.999017	0.930533	1
GO:0007283	spermatogenesis	153	CCNA1, WFDC2, SUN1, TRIM27, TCFL5, SPEF2, SIRT1, MERTK, ANKRD49, RACGAP1, HSPB11, BCL2L2, ING2, AZIN2, SOD1, SOX17, SSTR1, ADCYAP1R1, GLI1, BCL2L11, GAL3ST1, KIT, KDM2B, DHX36, ARID4A, UBE2B, ELL3, NME5, GJA1, CETN2, WDR33, NDRG3, WDR48, MEA1, YBX2, SPATA20, ACTR1A, INHBB, CCIN, CADM1, VCX, AR, RB1, PHC2, SSTR2, SOX8, BAD, CRTAP, TDRD6, PGM3, GGT5, MST1, DND1, PIWIL4, TDRD9, PLEKHA1, PUM1, CALR, …	-0.0212197	0.928271	0.999017	0.9213	1
GO:1990138	neuron projection extension	14	PLXNA3, DDR1, IMPACT, CTNNB1, FLRT1, FLRT3, ALCAM, NRN1, EMX1, TIAM1, IQGAP1, NDEL1, PLXNA1, NRN1L	-0.06674	0.928293	0.999017	0.947733	1
GO:2000311	regulation of AMPA receptor activity	18	SHANK1, SHANK2, CNIH3, CACNG2, MINK1, MEF2C, GSG1L, CACNG7, SHISA7, CNIH2, SHISA8, NLGN1, SHISA9, NRXN1, CACNG8, SHANK3, CACNG3, CACNG4	-0.101676	0.929202	0.999017	0.942533	1
GO:0007276	gamete generation	11	GGN, DDX3Y, FANCL, ZNF148, DDX3X, SPIN1, SPIN4, WNT3, SMAD1, YTHDF2, SPIN3	-0.075466	0.931572	0.999017	0.967633	1
GO:0035269	protein O-linked mannosylation	14	FKRP, POMT1, RXYLT1, TMTC1, FKTN, SDF2L1, TMTC3, POMT2, LARGE1, POMGNT2, B4GAT1, TMTC4, DPM2, DPM3	-0.118247	0.935042	0.999017	0.9526	1
GO:0030326	embryonic limb morphogenesis	11	PRRX1, WDR19, DYNC2H1, CYP26B1, MBNL1, FRAS1, SKI, FGF9, PTCH1, LEF1, SP9	-0.0739767	0.935729	0.999017	0.910933	1
GO:0090398	cellular senescence	20	MAP3K5, MAP2K6, CDKN1B, MAP2K1, HRAS, ID2, CALR, SMC6, ULK3, PRKCD, SRF, MAP2K3, PRMT6, CDKN2A, MAP2K7, KAT6A, MAP2K4, MAPK10, SMC5, MAPK11	-0.0405925	0.937482	0.999017	0.934633	1
GO:0042307	positive regulation of protein import into nucleus	25	BAG3, PRKD1, JUP, TARDBP, HSP90AB1, UBR5, XBP1, CHP2, IPO5, PRKCD, SMO, CDH1, TPR, GLI3, PIK3R1, NUTF2, ZIC1, HCLS1, RAN, RBM22, SMAD3, PIK3R2, PTGS2, MAPK1, JAK2	-0.101801	0.938788	0.999017	0.968433	1
GO:0031065	positive regulation of histone deacetylation	12	ZBTB7B, CTBP1, SIRT1, JDP2, AKAP8, ING2, SDR16C5, SUV39H1, SAP30BP, APLNR, NIPBL, SREBF1	-0.0718028	0.939924	0.999017	0.959333	1
GO:0003351	epithelial cilium movement	12	SPA17, ROPN1L, CABYR, DNAAF2, KIF27, SPEF2, DNAAF4, DNAH5, CCDC103, STK36, NME5, DPCD	-0.0506056	0.940595	0.999017	0.950167	1
GO:0031018	endocrine pancreas development	11	ONECUT1, NKX2-2, ONECUT2, ANXA1, IL6R, RFX3, INSM1, NEUROD1, NKX6-2, BAK1, SOX4	-0.0460358	0.941494	0.999017	0.952267	1
GO:0032922	circadian regulation of gene expression	39	PER3, PER1, NAMPT, ID4, LGR4, HDAC2, NPAS2, MAGED1, PPP1CB, ATF4, PPARGC1A, RORA, CARTPT, ID2, PER2, CLOCK, EGR1, RBM4B, OGT, CAVIN3, ARNTL, SIRT1, AHR, NR1D1, KMT2A, KDM5A, CRY1, NRIP1, DRD2, PPP1CC, BHLHE41, NUDT12, RAI1, MYBBP1A, ARNTL2, ZFHX3, BHLHE40, RELB, TOP1	-0.0741666	0.942017	0.999017	0.9264	1
GO:0032728	positive regulation of interferon-beta production	18	IRF5, ZC3HAV1, DHX58, TICAM1, TLR4, POLR3G, DHX9, IFIH1, IRF3, TLR2, POLR3D, TLR3, HMGB1, POLR3C, DDX3X, RIPK2, ISG15, HMGB2	-0.0683102	0.942023	0.999017	0.939633	1
GO:0007274	neuromuscular synaptic transmission	10	DTNA, FCHSD2, CHRM1, ERC1, CHRNB1, EGR3, MYLK2, STXBP1, RIMBP2, ERC2	-0.0687342	0.942567	0.999017	0.950867	1
GO:0030522	intracellular receptor signaling pathway	39	AGO1, PPARD, TNRC6A, NCOR2, DCBLD2, APOC1, ABCG1, AGO4, ESRRB, PLTP, FABP6, AHRR, AR, NR1H2, NR1H3, NR4A3, KDM3A, SREBF1, TBL1X, TNRC6C, RXRA, RORB, AGO3, NR4A2, NR2F2, NR1D1, APOE, ESRRA, NR2C1, RORA, AHR, ARL4C, NR2E1, KDM1B, NR1D2, NR2F1, NRIP1, ABCA1, EEPD1	-0.0556706	0.944889	0.999017	0.937867	1
GO:0006297	nucleotide-excision repair, DNA gap filling	10	POLD4, UBA52, RFC3, LIG1, RFC5, RPA2, POLD3, PCNA, RFC1, RPS27A	-0.13285	0.946089	0.999017	0.949067	1
GO:0006513	protein monoubiquitination	18	TOPORS, UBE2O, ZNF598, FAAP20, FANCG, CUL3, FANCL, KLHL12, FANCC, NEDD4L, FBXL2, PEX12, UBE2B, NEURL1, TRIM41, RNF220, UBE3D, UBE2R2	-0.0468019	0.946668	0.999017	0.9755	1
GO:0014065	phosphatidylinositol 3-kinase signaling	19	PLEKHA1, XBP1, IGF1, EDN1, IRS1, KBTBD2, MYO16, LTK, PIK3CB, ZFP36L1, PIK3R1, SIRT2, TYRO3, PIK3CD, PIK3R2, ERBB2, PIK3CA, HTR2A, TPTE	-0.0415725	0.947127	0.999017	0.966433	1
GO:0046427	positive regulation of JAK-STAT cascade	14	KIT, AGAP2, TYK2, AKR1B1, CENPJ, GHR, HES1, HES5, CYP1B1, CRLF3, IL10RA, IL7R, TNF, JAK2	-0.0656317	0.947479	0.999017	0.978633	1
GO:1902166	negative regulation of intrinsic apoptotic signaling pathway in response to DNA damage by p53 class mediator	10	ING2, ELL3, TAF9B, CD44, SIRT1, CD74, MIF, ATAD5, ZNF385A, BCL2	-0.127937	0.947628	0.999017	0.972167	1
GO:0045815	positive regulation of gene expression, epigenetic	18	SF3B1, POLR1B, ACTB, POLR2K, POLR2E, POLR2L, ARID1A, ARID1B, WBP2, MYBBP1A, POLR2H, TAF1D, FAM47E, TAF1A, TAF1C, SMARCD1, SPHK2, PHF2	-0.0318092	0.947889	0.999017	0.933133	1
GO:0006913	nucleocytoplasmic transport	10	NEUROD1, AAAS, UPF3A, RSRC1, NUTF2, RGS14, CDK5, CAMK1, RAN, NUP205	-0.0446401	0.948253	0.999017	0.959033	1
GO:0043124	negative regulation of I-kappaB kinase/NF-kappaB signaling	22	TNIP1, CACTIN, RORA, DNAJA3, STAT1, ASH1L, PYCARD, USP10, MAPKBP1, GSTP1, CARD19, LILRB4, TLE1, OPTN, PPM1N, TREM2, PER1, PPM1B, TANK, NR1D1, SIRT1, NLRX1	-0.0712753	0.948364	0.999017	0.945667	1
GO:0044782	cilium organization	14	NECTIN2, CFAP61, CEP78, TTC17, PIFO, CCDC32, ODF2, KIFAP3, ARMC2, MNS1, WDPCP, FAM161A, PKD2, FAM161B	-0.0617703	0.94944	0.999017	0.958267	1
GO:0046928	regulation of neurotransmitter secretion	13	MCTP1, SYT12, SYN1, RIMS1, SNCG, SNCAIP, KCNMB4, CAMK2A, CPLX2, CPLX3, CPLX1, CASK, MEF2C	-0.0697677	0.951662	0.999017	0.968967	1
GO:0006401	RNA catabolic process	12	RNASEH2B, SKIV2L, SIDT2, DIS3, RNASET2, PPP1R8, EXOSC8, RNASE6, RNASEH2A, PNPT1, RNASEH1, RNASEH2C	-0.136291	0.952169	0.999017	0.964133	1
GO:0045721	negative regulation of gluconeogenesis	10	ERFE, MAEA, SOGA1, PGP, FAM3A, LEPR, CRY1, MST1, C1QTNF3, C1QTNF12	-0.0993437	0.952787	0.999017	0.981267	1
GO:1904837	beta-catenin-TCF complex assembly	14	MYC, TLE4, TCF7L2, LEF1, LEO1, ASH2L, BCL9, TLE2, TLE1, PYGO1, TRRAP, CTNNB1, PYGO2, TCF7L1	-0.107896	0.953011	0.999017	0.9625	1
GO:0021915	neural tube development	16	DACT1, HES5, TRIM71, DCHS1, PKD2, ZFP36L1, PLOD3, SEMA3C, PROX1, C2CD3, DVL1, ITPK1, INTU, PKD1, ZNF358, PHGDH	-0.0588712	0.953478	0.999017	0.9697	1
GO:0075733	intracellular transport of virus	20	NUP54, RANBP2, SEH1L, RAE1, UBA52, NUP88, AAAS, NUP35, VPS37B, VPS37C, NUP205, RPS27A, VPS37D, UBAP1, NDC1, NUP85, CLEC4M, NMT2, TPR, RAN	-0.0729776	0.953896	0.999017	0.967067	1
GO:0010718	positive regulation of epithelial to mesenchymal transition	20	SDCBP, FERMT2, PDPN, DAB2, MDK, ISL1, FOXC1, TGFBR1, HDAC2, TIAM1, TWIST1, LOXL2, OLFM1, CTNNB1, SMAD3, SMAD2, BAMBI, LEF1, SNAI1, IL1B	-0.0711685	0.95416	0.999017	0.9799	1
GO:0001958	endochondral ossification	17	FOXC1, BMP6, MEF2C, FGFR3, MMP16, EXT1, TEK, FGF18, NAB1, SMPD3, ALPL, RUNX2, COL13A1, MMP14, GNAS, SCX, CSGALNACT1	-0.0644385	0.955955	0.999017	0.987133	1
GO:0048854	brain morphogenesis	12	SHANK3, SPEF2, CTNNA1, MKKS, EMX1, CDH2, FANCC, GBA, CTNNA2, SHANK1, SHANK2, PAFAH1B1	-0.0624266	0.956757	0.999017	0.9761	1
GO:0048666	neuron development	35	LIF, FIG4, PACSIN1, EPHA5, BECN1, DMD, MTMR2, TENM4, TENM1, TENM2, XBP1, GIT1, NEUROD1, MEF2C, PBX4, PBX3, NEUROD2, SYN1, ASCL1, MFSD8, THOC2, SECISBP2, POU3F2, HTRA2, NDN, ATP8A2, DGKG, TDP2, ALK, SOD2, DPYSL3, SRF, WNK1, HS6ST1, TENM3	-0.0375622	0.957102	0.999017	0.970933	1
GO:0008380	RNA splicing	74	ZCRB1, PDCD7, HNRNPA1L2, AFF2, SREK1IP1, RBM39, SYNCRIP, PRPF4B, SNRNP48, SNRNP25, RBM25, LSM10, NONO, SF3B3, SF3B1, MBNL1, MPHOSPH10, RNPC3, JMJD6, MBNL2, RBM4, ZRANB2, PTBP2, PPP4R2, NOVA1, SRPK1, THOC2, TARDBP, ELAVL4, SUGP2, YBX1, PPP1R9B, SNRNP35, THOC5, RRAGC, SRRM4, PPARGC1A, RBFOX3, SRSF11, FAM172A, RSRC1, MBNL3, CLASRP, NCBP2, CELF3, RBM8A, SNRNP40, PPP1R8, RBM28, HNRNPC, PTBP3, RP9, IVN…	-0.0532548	0.957798	0.999017	0.971867	1
GO:0070317	negative regulation of G0 to G1 transition	22	CBX5, RBBP7, TFDP2, RYBP, BRCA1, E2F1, SUZ12, APAF1, PHC3, TFDP1, HLA-G, L3MBTL2, RBBP8, RBBP4, EHMT2, RING1, EPC1, E2F6, PPP2R5B, MAX, EHMT1, MGA	-0.0915086	0.95873	0.999017	0.9531	1
GO:0019934	cGMP-mediated signaling	11	EDNRB, PRKG1, GUCA2B, NPR2, APOE, AQP1, PDE3A, PDE2A, HTR2C, ADNP, NPPA	-0.185183	0.958784	0.999017	0.9869	1
GO:0045596	negative regulation of cell differentiation	12	CDK6, SINHCAF, NOTCH4, ITGB1, HOPX, P2RY12, SUZ12, MAPK1, KRAS, TBX1, WNT4, SKIL	-0.0555047	0.9592	0.999017	0.974533	1
GO:0060261	positive regulation of transcription initiation from RNA polymerase II promoter	18	TAF10, PAXIP1, TAF2, SRF, TAF11, MED14, TAF5, SUB1, GTF2A1, MED16, ERCC1, TAF3, MED13, MED24, DHX36, TAF4B, TAF13, GTF2A2	-0.0398359	0.959565	0.999017	0.939267	1
GO:0001782	B cell homeostasis	11	PPP2R3C, TNFSF13B, BCL2, SPNS2, MEF2C, CAMLG, SOS1, CASP3, LYN, BCL2L11, BAK1	-0.0525014	0.959672	0.999017	0.973667	1
GO:0010923	negative regulation of phosphatase activity	27	MYO1D, MARF1, FARP1, CNST, SLC7A14, SFI1, ELFN2, ZCCHC9, CEP192, ARFGEF3, CCDC8, RIMBP2, SPOCD1, PPP1R35, SPRED1, WNK1, CSRNP3, TMEM132D, ZFYVE1, ELL, MPHOSPH10, EPM2A, PCDH11X, DLG2, SYTL2, WDR81, PPP1R26	-0.0503087	0.960262	0.999017	0.986367	1
GO:0022008	neurogenesis	23	NDUFS2, CXCR4, NEUROD1, MESP1, NAV2, GRIN2A, PCSK1, BTBD1, RYK, RITA1, NAV3, BTBD3, BHLHE22, RARB, ROGDI, ASCL1, CHAC1, ETV6, TRAK2, NAV1, CEP120, DCHS1, EPHB1	-0.0290037	0.960362	0.999017	0.966933	1
GO:0040018	positive regulation of multicellular organism growth	12	BCL2, SPTBN4, MKKS, ATP8A2, SMO, DIO3, GHR, EZR, NIPBL, POU3F2, DRD2, CELF1	-0.0880762	0.961054	0.999017	0.9836	1
GO:0043153	entrainment of circadian clock by photoperiod	14	BHLHE40, ID2, CRY1, PER3, RBM4B, RBM4, FBXL12, PER2, PER1, FBXL3, PDE6B, PPP1CB, PPP1CC, ATOH7	-0.128587	0.961698	0.999017	0.9686	1
GO:0009311	oligosaccharide metabolic process	11	NAGA, ST6GALNAC5, ST6GALNAC6, ST8SIA1, ST8SIA3, GLA, ST6GAL2, GAL3ST4, ST8SIA4, ST3GAL6, ST8SIA5	-0.0652581	0.962238	0.999017	0.9783	1
GO:0030517	negative regulation of axon extension	14	ARHGAP4, BCL11A, DIP2B, MT3, CDK5, RTN4R, DRAXIN, PTPRS, RTN4, RNF6, MAG, SEMA6D, KIAA0319, MAP2	-0.0498297	0.962699	0.999017	0.978633	1
GO:0032793	positive regulation of CREB transcription factor activity	12	CD200, CRTC2, RELN, ADCY1, CAMK1D, LRP8, CRTC3, ADCY8, VEGFA, EPHA5, PRKD1, RPS6KA4	-0.0738457	0.964469	0.999017	0.973867	1
GO:1902004	positive regulation of beta-amyloid formation	10	SLC2A13, APOE, TNF, GSAP, LRRTM3, EPHA4, ABCG1, CLU, ROCK2, CASP3	-0.07829	0.965749	0.999017	0.959567	1
GO:0071711	basement membrane organization	10	ITGB1, FLRT2, SPINT2, RIC8A, GAS2, COL4A1, CAV2, EXT1, NID2, FERMT1	-0.0839617	0.96631	0.999017	0.983067	1
GO:0051149	positive regulation of muscle cell differentiation	12	MEF2C, CAMK1, CTNNA1, MAPK11, CTNNB1, SETD3, CDH2, SPAG9, CDC42, CTNNA2, MEF2A, RBM4	-0.112243	0.972817	0.999017	0.997767	1
GO:0045648	positive regulation of erythrocyte differentiation	11	ACVR2A, BRD1, STAT1, ISG15, INHBA, FAM210B, HMGB2, ZNF16, HSPA1A, INPP5D, PRMT1	-0.108027	0.973993	0.999017	0.9887	1
GO:0032688	negative regulation of interferon-beta production	10	RELB, PYCARD, TRAIP, SIRPA, PPM1B, CACTIN, NLRX1, PTPRS, NMI, REL	-0.0576931	0.975141	0.999017	0.991767	1
GO:0006261	DNA-dependent DNA replication	11	RFC5, POLB, RPAIN, POLD3, CDK2AP1, POLD4, REV3L, POLE4, RFC1, RFC3, MCMBP	-0.145683	0.97517	0.999017	0.9977	1
GO:0060271	cilium assembly	104	ARL3, WDR19, NME5, SSX2IP, CCDC65, WDPCP, SNX10, RILP, INTU, CEP83, CFAP70, DYNLL1, STK36, ONECUT1, CEP126, KIF3B, TMEM17, TTBK2, BBS9, CEP131, TTC8, CCDC96, CFAP53, TEKT2, DYNLL2, ZNF423, ATP6V0D1, CDC14B, DNAH5, DYNC2H1, TMEM216, IQUB, ARL13B, AHI1, KIF27, FAM161A, TEKT4, PIBF1, RAB11A, RPGR, RILPL1, PKD1, ASAP1, CCNO, IFT20, C2CD3, PTPDC1, BBS5, IFT74, CYS1, GSN, MKKS, UBXN10, OCRL, TCTN2, RAB…	-0.0561283	0.975177	0.999017	0.9899	1
GO:0006376	mRNA splice site selection	15	CELF5, LUC7L, SRSF1, CELF6, LUC7L3, NOL3, KHDC4, PTBP2, CELF2, YTHDC1, CELF1, CELF4, CELF3, SRSF5, PUF60	-0.102194	0.975553	0.999017	0.999267	1
GO:0007095	mitotic G2 DNA damage checkpoint	13	BRSK1, FZR1, FOXN3, DONSON, BABAM2, BRCA1, MRNIP, BLM, CDC14B, SYF2, UIMC1, NOP53, BABAM1	-0.0566017	0.97582	0.999017	0.9887	1
GO:0051493	regulation of cytoskeleton organization	10	DIAPH1, AFAP1, CNTRL, NEXN, MAPK3, STMN3, MAPK1, CRIPAK, SPATA4, CLN3	-0.0826117	0.976075	0.999017	0.995333	1
GO:0019827	stem cell population maintenance	26	MED7, TRIM8, METTL3, MED21, SMC5, ESRRB, METTL14, SETD6, KIT, PHF19, TET1, FZD7, LIF, TPT1, MED14, LEO1, MTF2, SMC1A, KDM4C, RIF1, CTNNB1, CTR9, NIPBL, DIS3L2, ZNF358, NANOG	-0.140919	0.976223	0.999017	0.984633	1
GO:0032727	positive regulation of interferon-alpha production	13	DDX3X, HMGB1, IFIH1, CHUK, ZC3HAV1, DHX36, DHX9, IRF5, IRF3, TLR3, TLR4, RIPK2, STAT1	-0.140078	0.976514	0.999017	0.996433	1
GO:0071625	vocalization behavior	11	SHANK2, NLGN4X, SHANK3, NRXN2, DLG4, BRINP1, NRXN1, EXT1, SHANK1, CNTNAP2, GLI3	-0.161707	0.976814	0.999017	0.997233	1
GO:0045814	negative regulation of gene expression, epigenetic	14	MTF2, AEBP2, JARID2, DNMT3B, TRIM27, RBBP4, RBBP7, RIF1, CREBZF, LHX2, SUZ12, PHF19, DNMT3A, EPC1	-0.170641	0.977499	0.999017	0.9919	1
GO:0035522	monoubiquitinated histone H2A deubiquitination	14	ENY2, MYSM1, TRRAP, ATXN7L3, TAF5, ATXN7, TADA1, USP16, TADA2B, BAP1, SF3B3, TAF10, TAF2, SUPT20H	-0.0770167	0.977544	0.999017	0.977667	1
GO:0042795	snRNA transcription from RNA polymerase II promoter	36	RPRD2, POLR2G, INTS13, ZC3H8, POLR2K, NCBP2, POLR2H, POLR2L, PHAX, SNAPC1, CCNT1, GTF2A1, INTS9, TAF13, POU2F2, ICE2, ELL, POLR2J, ELL2, POLR2I, INTS4, ICE1, INTS12, INTS6, GTF2A2, POLR2E, SNAPC5, ELL3, ZNF143, CDK9, INTS8, RPAP2, TAF5, NABP1, TAF11, GTF2F2	-0.0304146	0.978502	0.999017	0.978967	1
GO:0042073	intraciliary transport	12	IFT57, IFT172, KIF3B, ARL3, TTC30B, IFT27, IFT74, IFT122, RPGR, IFT20, LCA5, HSPB11	-0.0391208	0.979213	0.999017	0.9825	1
GO:0002376	immune system process	14	VSTM1, PSMB10, SLFN11, PLD3, IRF3, IRF5, FCGR2A, DCAF15, CADM1, PIBF1, MYSM1, OLR1, KCNN4, RUBCN	-0.0598792	0.980261	0.999017	0.987367	1
GO:0070372	regulation of ERK1 and ERK2 cascade	14	ERBB2, FN1, APIP, GSTP1, RASGRP1, LYN, YWHAZ, FGFR2, SYK, EPHA7, NEK10, TIAM1, IL1B, EPHB1	-0.104749	0.980516	0.999017	0.9964	1
GO:0010468	regulation of gene expression	102	ADNP, SLC8A1, TARDBP, NPAT, C1D, TFEB, ZNF827, RICTOR, SLC8A2, CDH1, TRIM44, AFF2, PIK3CA, TMEM107, DNMT3B, FEZF2, ATP1B1, TRIM22, NFKBIZ, PCBP3, COMP, STK40, NELL1, PRDM2, TRIM27, ASCL1, ZNF407, IGF1, YBX1, ANKRA2, APLNR, TRIM11, GNRH1, TAF10, PRDM5, HNRNPDL, PRDM11, AFF1, PROX1, CAVIN4, TRIM14, CACTIN, DNMT3A, ZFP36L1, EDN3, IGF2BP3, PHGDH, NANOG, INSM1, SORT1, PTPRC, STX1B, TSHZ1, MYC, ADNP2, …	-0.0275907	0.981546	0.999017	0.986067	1
GO:0016925	protein sumoylation	28	EGR2, UHRF2, STX1A, SUMO2, NUP85, TRIM27, TPR, SAE1, RANBP2, RAE1, AAAS, PIAS3, UBE2I, NUP88, PIAS2, BCL11A, SUMO3, NUP35, HDAC4, NUP205, TOPORS, RNF212, SENP6, NUP54, HDAC7, SEH1L, IFIH1, NDC1	-0.11195	0.982274	0.999017	0.999633	1
GO:0006493	protein O-linked glycosylation	21	TET1, POMGNT2, PGM3, LARGE1, GALNT1, TRAK2, POMT1, PLOD3, FKTN, EOGT, B3GALNT2, GALNT3, B4GAT1, POGLUT1, GALNT2, POMT2, GALNT10, GALNT18, OGT, FUT9, GALNT7	-0.0783388	0.982698	0.999017	0.9972	1
GO:0007288	sperm axoneme assembly	13	SPEF2, CFAP44, TTLL1, CFAP69, MEIG1, CEP131, CFAP65, MNS1, ARMC2, NEURL1, SPAG16, TTC12, UBE2B	-0.0967382	0.982741	0.999017	0.996967	1
GO:0006400	tRNA modification	14	DTWD1, URM1, NSUN6, ANKRD16, TYW5, THG1L, TRIT1, TRUB1, TRMT9B, METTL1, WDR4, NSUN2, DTWD2, TRDMT1	-0.127278	0.983733	0.999017	0.994367	1
GO:0006606	protein import into nucleus	34	NUP85, KPNA2, LMNA, NUTF2, RANBP17, NUP88, IPO5, PPP1R10, HEATR3, LRRK2, IPO7, IPO13, STK4, PIK3R1, FAM53C, PRICKLE1, NFKBIA, SYK, ING1, CSE1L, SPRN, TMCO6, TPR, PPP3CA, BCL3, RAN, TNPO1, KPNA5, PTTG1IP, FGF9, E2F3, DRD1, RPAIN, APPL1	-0.0366947	0.983765	0.999017	0.990833	1
GO:0035521	monoubiquitinated histone deubiquitination	11	ENY2, ATXN7L3, TAF5, SUPT20H, ATXN7, TAF2, TADA1, SF3B3, TAF10, TRRAP, TADA2B	-0.116659	0.985094	0.999017	0.996867	1
GO:0006110	regulation of glycolytic process	17	SEH1L, NUP85, PGAM1, NUP35, PRKAG2, NUP88, OGT, TPR, AAAS, SLC2A6, NDC1, NUP54, ZBTB7A, NUP205, RANBP2, EIF6, RAE1	-0.0470821	0.985171	0.999017	0.9932	1
GO:0031016	pancreas development	13	HES1, ISL1, SMAD2, ILDR2, WFS1, TCF7L2, MEIS2, MET, ACVR2B, FOXF1, CTNNB1, PCSK1, PROX1	-0.118247	0.985408	0.999017	0.999633	1
GO:1905515	non-motile cilium assembly	28	IFT122, TMEM17, IFT172, TMEM107, TTC8, CLCN4, BBS1, DYNC2H1, CC2D2A, TMEM216, C2CD3, CENPJ, CEP89, MAPRE1, EXOC5, CEP131, GORAB, KCNQ1, MKKS, BBS7, VANGL2, CC2D2B, PIBF1, CEP126, INTU, ARL13B, IFT74, IFT57	-0.0844716	0.985595	0.999017	0.998667	1
GO:0032508	DNA duplex unwinding	36	BLM, RFC5, ASCC3, PIF1, DHX36, MCM3, DDX1, RTEL1, CHD1, RECQL4, CHD5, DDX3X, DHX9, CHD9, HELQ, GTF2F2, RAD54L2, RECQL, ATRX, SUB1, HELB, CHD3, CHD4, MCM8, ANXA1, CHD6, RAD54B, DSCC1, CHD2, DNA2, CHD1L, CHTF18, ZRANB3, NAV2, RFC3, DDX11	-0.0942727	0.985847	0.999017	0.993767	1
GO:0036297	interstrand cross-link repair	21	SLX4, RNF168, VCP, CENPS, RNF8, USP1, FANCG, FAAP20, UBA52, RPS27A, ERCC1, DCLRE1A, RPA2, FANCC, FANCI, FANCL, CENPX, ERCC4, WDR48, DCLRE1C, RAD51D	-0.0534922	0.986018	0.999017	0.9958	1
GO:0051973	positive regulation of telomerase activity	11	MYC, TCP1, MAP2K7, PARM1, HSP90AB1, CTNNB1, TNKS, PKIB, MAPK3, NVL, MAPK1	-0.0787295	0.986628	0.999017	0.999633	1
GO:0042276	error-prone translesion synthesis	12	PCNA, PRIMPOL, RFC1, RPA2, REV1, POLD3, RFC5, RFC3, RPS27A, REV3L, UBA52, MAD2L2	-0.181762	0.986931	0.999017	0.999933	1
GO:0006260	DNA replication	61	RBMS1, RFC1, DONSON, ORC6, CHTF18, DTD1, RNASEH2A, RBBP4, MCM8, RRM2B, NFIC, BARD1, RFC5, RTEL1, MCM5, RBBP8, ADRA2A, TIMELESS, KIN, PCNA, REV1, DHX9, RBBP7, MCM3, DNA2, GRWD1, RFC3, TOP1, POLB, DNAJC2, NFIX, MCM7, BLM, SSBP1, RAD17, HELB, CHAF1B, SLX4, SUPT16H, RMI1, TWNK, POLD3, NT5M, LIG1, RECQL4, NFIB, DSCC1, TBRG1, GINS2, NFIA, PIF1, CINP, RPA2, BRCA1, NAP1L1, CHAF1A, MCM6, CDC6, POLD4, RMI2…	-0.0720839	0.987256	0.999017	0.994167	1
GO:0006306	DNA methylation	13	MGMT, ATRX, HEMK1, EHMT1, DNMT3B, SPOCD1, EHMT2, MTRR, GNAS, KMT2E, FOS, HELLS, DNMT3A	-0.148223	0.98739	0.999017	0.9927	1
GO:0048863	stem cell differentiation	15	PHF19, MTF2, EPOP, PUM1, SETD6, MSX1, EPCAM, ZNF281, GPM6A, METTL5, JARID2, ELL3, LIF, KIT, RUNX2	-0.0967657	0.987426	0.999017	0.9999	1
GO:0097711	ciliary basal body docking	46	CETN2, HAUS4, CNTRL, B9D1, TUBA4A, CEP192, CEP83, CEP135, TUBB4B, DYNC1I2, PAFAH1B1, SCLT1, CENPJ, CC2D2A, TUBA1A, MAPRE1, CEP89, CEP131, TUBB, YWHAG, NDE1, TTBK2, HAUS8, DYNLL1, CEP57, CEP63, CEP97, ODF2, PCNT, NPHP1, RAB3IP, RAB11A, CEP72, CEP78, CEP152, AHI1, HAUS7, TCTN2, C2CD3, TMEM216, DCTN2, TCTN1, SFI1, HAUS3, ACTR1A, CEP162	-0.0493344	0.987647	0.999017	0.9972	1
GO:0006397	mRNA processing	77	PAN2, NBDY, SRSF5, KIN, THOC2, CELF4, SAP18, THOC5, CSTF3, ZRANB2, YBX1, THOC1, RBM4, MBNL1, MBNL3, SRSF11, RBFOX3, DCPS, RBM39, CNOT6L, NUDT21, PTBP3, HNRNPL, BCAS2, SRRM4, TSEN34, SRSF1, HNRNPA1L2, CLASRP, TSEN54, AFF2, CPEB1, PPP4R2, PPARGC1A, RBM28, FASTKD5, LSM3, SNRNP48, MBNL2, PUF60, SUGP2, KHDRBS2, FAM172A, PTBP2, SNRNP27, METTL3, NSRP1, NONO, RBM25, HNRNPR, PPP1R8, DDX1, ZFP36L1, TUT1, S…	-0.114936	0.987811	0.999017	0.999633	1
GO:0090502	RNA phosphodiester bond hydrolysis, endonucleolytic	25	PIWIL4, LACTB2, TSEN2, RPP25, RNASEH2A, TSEN34, NUDT12, RPP30, NUDT16L1, YBEY, NYNRIN, ENDOU, EXOG, AGO1, RIDA, RNASEL, RNASET2, RNASE1, PLD6, RNASEH1, NUDT16, ANG, AGO3, NOB1, ENDOG	-0.0368298	0.987834	0.999017	0.9925	1
GO:0045089	positive regulation of innate immune response	14	DHX9, HAVCR2, AKIRIN2, TIRAP, POLR3C, SLC15A4, NMI, HMGB2, ADAM8, CARD9, POLR3G, POLR3D, COCH, HMGB1	-0.0524037	0.988298	0.999017	0.993033	1
GO:0006275	regulation of DNA replication	15	DSCC1, JADE2, TFPT, CHRAC1, EHMT2, ACTR5, MCRS1, ZBTB38, GMNN, USP37, ACTL6A, ESCO1, ACVRL1, PCNA, JADE1	-0.116522	0.988321	0.999017	0.9884	1
GO:0000381	regulation of alternative mRNA splicing, via spliceosome	33	SRRM4, YTHDC1, RAVER2, SAP18, CELF1, MBNL2, CELF3, CELF5, DDX5, RBM4, NOVA1, RBM25, PUF60, ZBTB7A, FAM172A, RBFOX1, NOVA2, ZC3H10, RBM15, HNRNPL, RBM8A, CELF6, RBM24, MBNL3, KHDRBS2, SRSF12, MBNL1, CELF4, TIA1, RBFOX3, RBM7, NSRP1, CELF2	-0.108049	0.988646	0.999017	1	1
GO:0035066	positive regulation of histone acetylation	13	PPARGC1A, ARID5A, IL1B, ARRB1, TADA2B, PAXIP1, TADA2A, ISL1, RPS6KA4, MAPK3, BRCA1, NOS1, SNAI2	-0.0630073	0.988647	0.999017	0.9992	1
GO:0031124	mRNA 3'-end processing	23	SRSF1, WDR33, CPSF6, CSTF3, SLU7, SRSF5, CPSF7, CSTF2, CPSF1, FIP1L1, CDC40, SRSF11, DDX39A, POLDIP3, NCBP2, THOC5, NUDT21, RBM8A, RPRD2, SARNP, THOC2, CSTF2T, THOC1	-0.0993396	0.988788	0.999017	0.997967	1
GO:0006338	chromatin remodeling	60	JARID2, SATB2, TOP1, TADA2B, MLLT1, MPND, ZNF827, KDM5B, DAXX, HDAC5, ACTR5, SMARCA1, NPM2, BRD2, RBBP7, CHD1L, SMARCD1, SMARCC1, HDAC4, ZBTB7A, CHD3, KDM5A, PAK1, CHD4, DR1, SMARCD3, MIER1, ACTB, ARID1B, MCRS1, MTA3, KDM5C, NUDT5, MYC, TADA2A, CHRAC1, MYB, MBD2, KDM4C, SMARCC2, RB1, NPM3, RERE, ATRX, MYSM1, ACTL6A, HNRNPC, PABPC1L, YEATS2, ARID1A, ASH1L, SMARCD2, CHD1, TFPT, KDM4B, HDAC2, SATB1,…	-0.0632404	0.988984	0.999017	0.996633	1
GO:0051571	positive regulation of histone H3-K4 methylation	15	BRCA1, WDR5, CTR9, KANSL2, CTNNB1, MYB, MCRS1, KAT8, PAXIP1, DNMT3B, KMT2A, NELFA, OGT, NELFE, KANSL1	-0.154818	0.990721	0.999017	0.999967	1
GO:0035994	response to muscle stretch	14	EDN1, TCAP, JUN, GSN, DMD, SLC8A1, FOS, SLC9A1, PIK3CA, NPPA, NFKBIA, GPI, NFKB1, RYR2	-0.0642756	0.990881	0.999017	0.998333	1
GO:0000724	double-strand break repair via homologous recombination	36	RNF138, SMC6, MORF4L1, RECQL4, MCM8, NSMCE1, AUNIP, PARP1, SLX4, GEN1, ZSWIM7, WDR48, EXD2, HELQ, RPA2, SEM1, RBBP8, SWI5, RAD51C, AP5S1, BRCA1, SPIDR, RECQL, ERCC4, SWSAP1, RAD52, SMC5, REV3L, RMI1, RMI2, BLM, ZFYVE26, RAD54B, NABP1, INIP, RAD51D	-0.0762469	0.991032	0.999017	0.997267	1
GO:0006378	mRNA polyadenylation	13	CSTF3, NUDT21, PABPC1L, CSTF2, PABPC1, CPSF1, GRSF1, PAPOLG, TUT1, FIP1L1, LEO1, MTPAP, WDR33	-0.138227	0.991221	0.999017	0.999367	1
GO:0034622	cellular macromolecular complex assembly	11	ATF1, C9orf24, TIAM1, TAF10, HACD1, USH1C, AP2M1, DMD, MBD2, PDE4DIP, DHX9	-0.0651982	0.991417	0.999017	0.995667	1
GO:0006974	cellular response to DNA damage stimulus	130	FANCL, ZBTB40, SIRT4, RAD52, PAK1, CHCHD6, KIN, WAC, BCL2, IRF3, NEK4, ZRANB3, SLF1, SUSD6, TIGAR, BBC3, RIF1, FOXO1, USP16, INIP, CCND1, TOPORS, UBE2E2, BRSK1, AATF, DYRK2, C9orf116, OTUB1, HELB, WDR48, CASP3, VAV3, FAAP20, SIRT1, ASH2L, SPRTN, PLK5, POLB, DDB1, MYC, MACROD2, SUV39H1, FMN2, MCM7, CUL4B, ARMT1, SMC5, TP53BP1, ATAD5, TRAIP, UBR5, MAPK3, ZBTB38, ZNF385A, VCP, MNDA, PIDD1, CDKN2AIP,…	-0.046785	0.991686	0.999017	0.9975	1
GO:0001678	cellular glucose homeostasis	12	NR1D1, SIRT1, CARTPT, HK2, FOXO1, ABCC8, PPARGC1A, LRRC8A, PIK3R2, FOXK2, STXBP3, PIK3R1	-0.138512	0.991861	0.999017	0.999167	1
GO:0006506	GPI anchor biosynthetic process	11	MPPE1, DPM3, PIGV, PIGX, PIGQ, PIGC, PGAP3, PIGL, DPM2, PIGF, PIGP	-0.111652	0.992137	0.999017	0.997167	1
GO:0007062	sister chromatid cohesion	14	REC8, MCMBP, STAG3L4, HDAC8, STAG3L2, STAG1, ESCO1, FBXW7, RAD51C, STAG3, DDX11, KIF22, SMC5, SMC1A	-0.156508	0.992315	0.999017	0.9988	1
GO:0006409	tRNA export from nucleus	12	NUP85, AAAS, RAE1, NUP88, NUP205, TPR, NUP35, SEH1L, RANBP2, RAN, NDC1, NUP54	-0.10391	0.99269	0.999017	0.9998	1
GO:0043484	regulation of RNA splicing	22	RBFOX3, HNRNPL, ILDR2, SRSF1, RBFOX1, CLK4, PTBP3, CLK3, PTBP2, MBNL1, AFF2, GRSF1, CELF1, MBNL2, AHNAK, AHNAK2, CCNL2, MBNL3, SRRM4, RBM12, HNRNPF, CCNL1	-0.0936908	0.992733	0.999017	0.999967	1
GO:0006281	DNA repair	116	CINP, FANCG, EID3, CDK9, UBE2A, OTUB1, ERCC4, POLB, RMI2, SLF1, FANCC, CENPS, RAD17, USP1, ZMPSTE24, USP51, DDB1, FBXW7, DDX11, CHD1L, ACTL6A, MSH2, RBBP8, KIN, PIF1, USP10, FZR1, PAXIP1, RECQL4, TRRAP, SIRT7, ZRANB3, NABP1, RFC3, INIP, VCP, PDS5A, KIF22, USP3, RAD51C, MDC1, RFC1, TIMELESS, SLX4, RPAIN, CENPX, NOP53, CHRNA4, USP45, RPS3, OGG1, FH, GADD45A, REXO4, EPC2, PTTG1, REV1, CUL4A, LIG1, R…	-0.0587868	0.992913	0.999017	0.996567	1
GO:0032201	telomere maintenance via semi-conservative replication	16	POLD4, RFC5, RFC1, STN1, BLM, TERF1, CTC1, PRIM1, PRIM2, DSCC1, PCNA, CHTF18, RFC3, POLD3, RPA2, DNA2	-0.119865	0.993161	0.999017	0.9998	1
GO:0002218	activation of innate immune response	11	RBM14, TLR4, HEXIM1, PYCARD, MNDA, AIM2, NONO, MATR3, HMGB1, ZCCHC3, ZNFX1	-0.119925	0.993354	0.999017	0.997433	1
GO:0006284	base-excision repair	14	OGG1, HMGB1, PRMT6, MUTYH, NTHL1, APEX2, TDG, DNA2, SMUG1, LIG1, USP47, POLB, NEIL1, RPA2	-0.143689	0.993429	0.999017	0.999867	1
GO:0006405	RNA export from nucleus	16	RBM8A, DDX39A, SLU7, THOC1, SARNP, SRSF5, NCBP2, THOC5, CDC40, SRSF1, POLDIP3, THOC2, RAE1, NXF1, TPR, SRSF11	-0.105053	0.993539	0.999017	0.9997	1
GO:0007286	spermatid development	40	DPY19L2P2, PACRG, OSBP2, OCA2, FNDC3A, FANCG, PLD6, ODF2, SBF1, DPY19L2P1, YTHDC2, CEP57, UBE2J1, NECTIN3, DPY19L2, MKKS, KIT, JAM2, NECTIN2, NME5, EHMT2, DDX25, RAN, SLIRP, STRBP, NSUN2, TTC21A, REC8, RSPH1, GALNTL5, ING2, CCNB1IP1, AFF4, DYNLL1, CDYL, CELF1, RNF8, CIB1, SPINK2, ZMYND15	-0.0792591	0.993563	0.999017	0.999833	1
GO:0045652	regulation of megakaryocyte differentiation	18	AGO4, KMT2C, KMT2E, MEF2C, TNRC6C, RBM15, WDR5, CBFB, ASH2L, AGO1, EIF6, PRMT1, ITGA2B, PRMT6, TNRC6A, KMT2A, NR4A3, AGO3	-0.186054	0.993617	0.999017	1	1
GO:0045197	establishment or maintenance of epithelial cell apical/basal polarity	10	PRKCI, DLG1, LRRC7, PARD3, DLG2, PARD6A, MTCL1, DLG5, PARD3B, ILK	-0.099708	0.993969	0.999017	0.999967	1
GO:0006406	mRNA export from nucleus	36	RANBP2, NUP205, DDX19B, UPF2, NUP54, NUP88, YTHDC1, SEH1L, NDC1, DDX39A, SLBP, THOC1, SEM1, HHEX, WDR33, SRSF5, THOC5, SLU7, CDC40, POLDIP3, FIP1L1, TPR, SARNP, NCBP2, SRSF11, CPSF1, ENY2, RBM8A, NXF1, DDX25, RAE1, THOC2, SRSF1, NUP85, NUP35, AAAS	-0.0768559	0.994428	0.999017	0.999733	1
GO:0048536	spleen development	11	JARID2, CTC1, PPP2R3C, BCL2, RBM15, FLVCR1, BCL3, POLB, CITED2, BCL2L11, ONECUT1	-0.0999124	0.994743	0.999017	0.999533	1
GO:0006310	DNA recombination	27	PIF1, ACTL6A, MSH2, XRCC4, PAXIP1, HMGB1, HMGB3, PAGR1, RECQL, RECQL4, MCRS1, RTEL1, EID3, KIN, TFPT, NONO, RPAIN, ACTR5, RAD51C, LIG1, BRCA1, ERCC1, ENDOG, APEX2, BLM, RAD52, NSMCE4A	-0.0913726	0.99483	0.999017	0.998667	1
GO:0043966	histone H3 acetylation	22	ATXN7, TAF2, LEF1, TRRAP, TAF10, ENY2, KAT8, DR1, BRPF1, BRD1, JADE1, PER1, WDR5, TADA1, KAT6A, JADE2, TAF5, YEATS2, TADA2A, ZZZ3, KAT6B, ATXN7L3	-0.136772	0.995431	0.999017	0.999967	1
GO:0043044	ATP-dependent chromatin remodeling	16	PBRM1, HDAC2, ACTR5, ACTL6A, CHD4, ARID1B, SMARCA1, SMARCC1, CHD3, SMARCC2, SMARCD2, HNRNPC, RBBP4, ACTB, MBD2, ARID1A	-0.140763	0.995836	0.999017	0.999967	1
GO:0071897	DNA biosynthetic process	10	POLB, TK1, LIG1, CHRAC1, SMPD3, LIN9, SPHK1, POLD3, CENPF, POLE4	-0.135973	0.995864	0.999017	0.9999	1
GO:0019985	translesion synthesis	19	RFC1, UBA52, REV3L, POLD4, FAAP20, SPRTN, RFC5, POLD3, ZBTB1, VCP, RFC3, USP10, UBE2L6, REV1, ISG15, RPA2, PRIMPOL, RPS27A, PCNA	-0.172164	0.996136	0.999017	1	1
GO:0032259	methylation	49	PNMT, FBL, PEMT, PRDM8, METTL13, PRDM1, AHCY, MAT2B, COMT, NOP2, LCMT1, METTL25, COQ3, TRMT112, METTL24, DPH5, METTL2A, PRDM11, COMTD1, TPMT, METTL15, TRDMT1, METTL21A, NNMT, JMJD6, METTL17, KMT5B, DNMT3B, METTL5, PRMT2, TRMU, ASMTL, METTL3, METTL6, THUMPD2, METTL9, ARMT1, GAMT, PRMT1, MTR, AMT, SHMT2, SHMT1, BHMT2, HNMT, MGMT, KDM5C, MTRR, KDM5A	-0.0491283	0.996148	0.999017	0.9972	1
GO:0090305	nucleic acid phosphodiester bond hydrolysis	31	ATAD5, SETMAR, PGBD5, TSEN15, DCLRE1A, ENDOD1, DCLRE1C, REXO5, GEN1, ENPP1, EXD2, ASTE1, APEX2, EXD3, POLB, HARBI1, TATDN1, PLD3, ENPP2, TDP2, DXO, ZRANB3, MRPL44, DDX1, RPS3, DNA2, RBBP8, NEIL1, TATDN2, REV3L, N4BP2	-0.0817327	0.996193	0.999017	0.999633	1
GO:0031297	replication fork processing	16	EXD2, DDX11, THOC1, CENPX, SETMAR, ATRX, CORT, PRIMPOL, CDK9, PCNA, RTEL1, GEN1, TRAIP, CENPS, BLM, ZRANB3	-0.13346	0.996243	0.999017	1	1
GO:0009411	response to UV	18	UBE2A, REV1, TRIM32, BRSK1, PRIMPOL, ERCC2, UBE4B, SPRTN, USP1, RPAIN, ERCC4, DDB2, UBE2B, CDKN2D, MAP2K7, ZRANB3, CASP3, USF1	-0.0923164	0.996408	0.999017	0.999833	1
GO:0006287	base-excision repair, gap-filling	17	SMUG1, RFC1, RFC5, RPA2, PARG, RFC3, POLB, OGG1, PARP1, POLD4, NTHL1, TDG, LIG1, POLD3, MUTYH, PCNA, NEIL1	-0.151401	0.996577	0.999017	1	1
GO:0006268	DNA unwinding involved in DNA replication	11	RECQL4, SSBP1, PURA, MCM5, MCM3, BLM, GINS2, MCM6, TWNK, MCM7, RECQL	-0.0947012	0.997107	0.999017	0.997133	1
GO:0030488	tRNA methylation	20	TRMT112, METTL1, METTL6, TRMT2B, NSUN2, NSUN6, TRMT61B, ALKBH8, WDR6, TRMT11, TRMT13, TRMT12, TRMT44, THUMPD2, TRDMT1, TRMO, METTL2A, TRMT10A, TARBP1, TRMT9B	-0.120778	0.997187	0.999017	0.9998	1
GO:0042771	intrinsic apoptotic signaling pathway in response to DNA damage by p53 class mediator	15	CDIP1, TOPORS, ATAD5, MSH2, SIRT1, SHISA5, USP28, NUPR1, PPP2R5C, PHLDA3, BCL3, TMEM109, PYCARD, CHEK2, DYRK2	-0.0544382	0.998437	0.999017	0.999867	1
GO:0000398	mRNA splicing, via spliceosome	102	SNRPC, NONO, PAXBP1, DDX39A, RSRC1, PCBP2, BCAS2, SNRPG, SPEN, CWF19L1, DHX9, ISY1, AQR, PPWD1, NUDT21, FIP1L1, SF3B3, SRSF5, GTF2F2, DDX46, SNRPD3, TXNL4A, METTL3, GEMIN5, SRSF8, LSM3, RNPC3, SYNCRIP, RBM14, DDX5, RNF113A, RBM8A, CPSF7, SF3B4, HNRNPA3, CDC40, METTL14, SRSF12, HNRNPR, POLR2J, ZCCHC8, POLR2G, CWC22, SF3B1, NOVA1, POLR2L, HNRNPC, RBM22, GPATCH1, RBM4B, LSM7, NOVA2, SYF2, RALY, CPSF…	-0.0804117	0.998693	0.999017	0.999967	1
GO:0007004	telomere maintenance via telomerase	10	NHP2, TERF1, PPP6R3, RTEL1, GAR1, PINX1, HSP90AB1, RFC1, PIF1, ANKRD28	-0.0956865	0.998926	0.999017	1	1
GO:0071479	cellular response to ionizing radiation	14	BRCA1, SNAI2, NAMPT, BARD1, CLOCK, GADD45A, BLM, SWI5, MGMT, TANK, NET1, BABAM2, SPIDR, SIRT1	-0.0999412	0.999017	0.999017	1	1

## Sheet: GCEA_cellularComponent
cLabel	cDesc	cSize	cGenes	cScorePheno	pValZ	pValZCorr	pValPerm	pValPermCorr
GO:0097440	apical dendrite	10	OSBP2, SEZ6, CPEB3, SLC17A8, MYO1D, MAP1B, NSMF, CLU, PPARGC1A, NEURL1	0.127261	0.0011827	0.276597	0.0001	0.016
GO:0016235	aggresome	12	SFMBT2, EEF2, TDP2, FGR, CARD14, KLF8, DVL2, EDEM1, BAG3, HSPA1A, TRIM37, PRDM16	0.116302	0.0051652	0.276597	0.000833333	0.0266667
GO:0005875	microtubule associated complex	17	MAP2, MAP1B, MAP1A, GABARAP, FNTA, RANBP9, EML2, LRP8, MID1, ACTR1A, PEA15, MAP4, PXN, CLIP2, SPTBN5, EML1, PAFAH1B1	0.167463	0.0062311	0.276597	6.66666666666667e-05	0.016
GO:0030659	cytoplasmic vesicle membrane	77	MYO5B, AHNAK2, PKD2, AP1S1, RALA, RNF144A, RAB11FIP2, SNX24, GABRA1, BACE1, FLRT1, PACSIN2, RAB10, RYR3, ITPR3, ANKRD27, KCNQ1, LRIG3, ANXA1, ULK2, DENND4C, GABRB2, SNX9, CLIP1, RAB11A, IL15RA, SH3KBP1, GDE1, SNX7, SNX21, BAIAP2L2, MYOF, AQP5, GRIN2A, ARRB1, AP3S1, LNPEP, C2CD5, ITPR2, SGSM1, MPEG1, AP3M2, AQP11, SORCS2, CADPS2, RYR2, NSG2, TBC1D24, LAMP5, GABRA2, RAB4A, SNX22, ITPR1, RYR1, ZDHHC…	0.0863496	0.0080909	0.276597	0.000333333	0.0248889
GO:0055037	recycling endosome	71	GPR161, SNF8, CLN3, RAB12, STX7, MYO5B, ARHGAP44, RNF11, ITGB1, RABGEF1, VTI1B, MLC1, RAB11FIP1, RAB11A, RAB29, OPTN, TFRC, ACKR3, MCTP1, GPER1, WASHC1, RAB11FIP3, SLC9A6, RAB11B, BACE1, DENND6B, ATP11A, VAMP8, TNIK, ARFGEF2, DENND6A, TNF, SH3TC2, LMTK2, TMEM230, SLC31A2, TPP1, SLC30A10, STX8, RAB10, SORL1, ULK1, DYNC1I1, TBC1D14, ACKR1, TF, NISCH, ATP11B, MELTF, TBC1D12, PANK1, MYO5A, KCNK1, TUB…	0.0861036	0.0125144	0.276597	0.00166667	0.0388571
GO:0005881	cytoplasmic microtubule	26	PAFAH1B1, RAB3D, REEP3, SYBU, ARL3, MTUS2, SPACA9, TUBG2, TPT1, BICD1, ARHGAP18, TUBA1A, KIF2C, ENKD1, TUBA1B, CLMP, FAM161B, REEP2, MAPRE2, MID1, MAPRE1, SNPH, TUBA1C, BCL10, C4orf47, SERP1	0.0556292	0.0125697	0.276597	0.004	0.0533333
GO:0032587	ruffle membrane	53	DIAPH1, PLCG2, FGD5, PACSIN1, FGR, TESC, INPP5K, FERMT1, CDKL5, TPM1, ABCA7, FAP, SPRY4, PTPRJ, C2CD5, SNTG1, EZR, MTMR9, ARHGAP45, NME1, MACF1, LCP1, SPATA13, PIP5K1C, PSD3, IFIT5, PLEKHO1, FAM107A, AIF1, PDE4A, TIAM1, PACSIN2, PDXP, CIB1, ARHGEF4, RAC1, ITGAV, WWC1, EPB41L5, ITGB1, DLC1, THEM4, TIRAP, PLEKHA1, RASGRP2, PAK1, RPS3, PSD, NF2, PDPN, AIF1L, PPP1R9B, JCAD	0.0829323	0.0167805	0.276597	0.0007	0.0248889
GO:0031225	anchored component of membrane	42	OMG, LY6E, ART3, GFRA1, NTM, CNTN3, NRN1, LYPD6, LY6H, LSAMP, GAD2, TECTA, EFNA5, CA4, SPRN, NEGR1, THY1, LYPD1, ALPL, LY6D, LYPD8, CD59, SYCE1, SEMA7A, GPIHBP1, LYNX1, BCAN, LYPD5, CDH13, MDGA1, SVIP, PRNP, RGMA, DNAJC5, GFRA2, NCAM1, ENPP6, CD52, CNTN4, PLAUR, ACHE, EFNA2	0.101008	0.0169257	0.276597	0.0011	0.032
GO:0031305	integral component of mitochondrial inner membrane	24	CCDC51, L2HGDH, MCUR1, SFXN4, COX11, MPC2, TIMM17A, UQCC3, SFXN5, AGK, COA1, GHITM, TIMM23, SFXN1, MCUB, PET100, SLC25A3, TIMM23B, SCO2, MCU, MPC1, COA3, OXA1L, ETFDH	0.210222	0.0173662	0.276597	0.000533333	0.0248889
GO:0005802	trans-Golgi network	93	STX16, PIFO, CHST7, PCSK5, ATP9A, BECN1, YIPF1, SCOC, PI4K2A, LRRK2, GRN, ATP8A1, KLHL20, TGFBI, BACE2, CDH1, SORL1, RGS20, GGA2, NMNAT2, PRKD1, RAB10, BACE1, C17orf75, INPP5K, GPR108, FUT9, RAC1, ARL5B, PREPL, GOLT1A, BICD1, STX8, SNX9, CHST2, RBFOX1, CLVS1, CNST, CA4, GSAP, CLVS2, CHAC1, SLC9A7, ARL5A, GCC2, GOLPH3, GGA3, ARAP1, ATP2C1, RAB7B, ATP8B2, ATP11B, TJAP1, CLIP3, GCNT1, ATP9B, WLS, GB…	0.0531389	0.0175308	0.276597	0.0037	0.0533333
GO:0019897	extrinsic component of plasma membrane	13	S100A10, SYTL3, USP8, NUMA1, SYTL2, MFGE8, RTBDN, STOML2, DNAJA3, PPP3CA, ANXA2, AAK1, EPN3	0.119653	0.0180835	0.276597	0.000566667	0.0248889
GO:0005874	microtubule	158	MAP1LC3B2, TUBB4B, EML6, MID1, GAS2, TBCA, LRPPRC, TBCD, SHROOM3, TUBGCP3, CKAP2, TIAM1, KIFC2, MACF1, CCT5, LRRC49, TUBGCP5, KLC2, PBXIP1, MAP1LC3A, TTLL5, TPGS2, CDK5, MTUS2, KIF16B, TUBA4A, TUBA1A, POLB, CEP170B, NDEL1, KIF13B, MAPRE1, JAKMIP1, DYNLL2, HSPH1, TUBG2, TUBD1, TTLL1, EML5, KIF22, STMN1, TUBA4B, DLG1, DNAH5, TPPP3, MT3, EML2, DCTN2, DYNC1I1, STAU2, CCDC66, GABARAPL3, KIF15, DVL1, M…	0.0622344	0.0184875	0.276597	0.00316667	0.0512
GO:0005782	peroxisomal matrix	26	ACOX3, GRHPR, DHRS4, BAAT, POMC, ACOT8, NUDT7, ACAA1, ACOX2, PRDX5, IDE, ACOT2, HMGCL, CROT, ECI2, CRYM, MLYCD, ECH1, GNPAT, NUDT12, PHYH, GSTK1, NOS2, HSD17B4, PAOX, HACL1	0.127205	0.0188165	0.276597	0.0017	0.0388571
GO:0031966	mitochondrial membrane	70	NRGN, STARD13, AFG1L, NDUFS3, ABCG2, NDUFA4, MX1, CALM2, LYRM7, ATP5F1B, NDUFAB1, AGK, RCC1L, ABHD6, ETFDH, C19orf12, NDUFB6, MX2, NDUFAF4, ANXA1, SNPH, PEMT, GNPAT, SLC27A3, NDUFA6, BNIP3, OGT, NRP1, HTRA2, PRKCA, ATXN3, FAM162A, GPER1, TMEM14A, SDHB, NDUFA9, CLU, UCP3, COX6A1, RNF144B, COX4I1, ACADL, BECN1, ALPL, DEGS1, FZD9, GRAMD4, OGDH, TMEM14C, NDUFA13, OMA1, GABBR1, LRRK2, IFI27, CALM3, OX…	0.15563	0.0188261	0.276597	0.000433333	0.0248889
GO:0016234	inclusion body	11	WDFY3, MT3, PRNP, HSP90AB1, HSPA1A, SNCA, KEAP1, SNCB, LRRK2, AGL, BAG5	0.037172	0.0203628	0.276597	0.0166	0.139789
GO:0019898	extrinsic component of membrane	40	MCF2L, GFRA2, GFRA1, MTMR3, ASPSCR1, BECN1, RGS6, KALRN, WDFY3, WIPI1, GBA2, STK39, WDR45, ARHGEF25, TRIO, PACSIN2, NAAA, ANXA1, SYT6, MGLL, WIPI2, SEC23A, JAKMIP1, HPCA, INPP5J, DMBT1, VPS13D, BCL2L11, MICALL1, NMT2, PLAUR, TPR, RPH3A, TAMM41, GBA, PRNP, EZR, SYTL4, NMT1, EHD2	0.0751856	0.0209263	0.276597	0.002	0.04
GO:0005777	peroxisome	53	HSD17B4, IDE, FAR2, PEX12, CD33, MLYCD, ISOC1, MFF, SZT2, PEX19, IDH2, SERHL2, MYO5A, PXMP4, FIS1, VWA8, PEX1, AKAP11, NUDT7, ECI2, ABCD4, RIDA, NUDT17, CROT, HMGCL, MARF1, DHRS4, GNPAT, NOS2, ACOX3, TRIM37, HACL1, SOD1, IDI1, MPV17, HSDL2, ACOX2, PECR, GSTK1, DEPP1, ABCD2, PMVK, MVK, NUDT12, SLC25A17, PRDX5, ACAA1, PEX6, ECH1, ZADH2, PEX10, BAAT, PHYH	0.123711	0.0211213	0.276597	0.000666667	0.0248889
GO:0005759	mitochondrial matrix	193	GCSH, COASY, SIRT3, FLAD1, CS, OGDH, SDHAF3, TRMT10C, MRPL58, ALDH2, ACSM5, ACOT2, EXD2, CYP27A1, NUDT1, RIDA, ADHFE1, SCO2, ACSS2, ISCA1, PARG, PDK3, OGG1, HSPA9, PCCA, ACOT13, CCNB1, TDRD7, ETFDH, HIBADH, PRDX3, TXN2, COQ3, METTL17, NDUFA9, OXCT1, PCCB, PDP2, MRRF, HAGH, PDSS1, ETFA, ATP5PB, ISCA2, CASQ1, SIRT5, MECR, SHC1, PYCR1, PPTC7, PPIF, ETNPPL, SARDH, MTG1, DLST, NDUFS3, NDUFAF1, MTERF2,…	0.123901	0.0214166	0.276597	0.00123333	0.0328889
GO:0031234	extrinsic component of cytoplasmic side of plasma membrane	33	FGR, STAC2, MCF2L, CAV2, SLA, KRAS, TIAM1, LYN, SNAP25, ERRFI1, CYTH1, RGS1, OSBPL2, S100A6, FES, FARP1, RAC1, ESYT1, SYAP1, ATP2A2, SYK, RACGAP1, SHANK3, SNX9, IQGAP1, HCK, TNK2, FERMT2, STYK1, FRK, DLG4, PLEKHA4, RGS8	0.0665734	0.0215944	0.276597	0.00253333	0.0456296
GO:0031307	integral component of mitochondrial outer membrane	14	BNIP3, PINK1, ARMCX3, FUNDC2, MFN1, ABCB6, CPT1A, MFF, BAK1, FUNDC1, FIS1, MGARP, RHOT2, TOMM40	0.191948	0.0232582	0.276597	0.000466667	0.0248889
GO:1903561	extracellular vesicle	26	EDIL3, TUBB4B, SDCBP, ARC, PCMT1, ATP2B3, IFT172, PRELP, FBLN2, GPM6A, ATP1A3, ATP1A1, SLC39A12, EFEMP2, OLFML3, MGAT1, TUBB2A, COL12A1, APOE, ITGB2, ATP1B1, GNAI2, MFGE8, VCL, TFRC, PEG10	0.127713	0.0242162	0.276597	0.0085	0.0974713
GO:0005769	early endosome	137	GJA1, CLN6, SLC30A10, WASHC4, TFRC, DNER, NF2, CORO1A, SNX7, ARRDC3, PARM1, KIAA0319, NAPEPLD, ERBB2, TMEM230, RAPGEF1, RNF157, LAPTM4B, APPL1, DIAPH2, MELTF, ASTN2, KCNQ1, RAB29, EHD1, NRP1, NTRK2, VPS29, WDFY4, VPS35, SNX3, RABGEF1, CXCR4, WLS, TLR4, ANKFY1, HAVCR2, VAMP8, ZFYVE9, SORT1, VPS11, RAB11FIP5, USP8, ATP11B, MYO5A, RNF11, FGD5, STAMBP, PTP4A1, PACSIN2, HYAL3, CHMP1A, DERL1, SNX30, CL…	0.0663696	0.0246364	0.276597	0.00526667	0.0674133
GO:0044305	calyx of Held	17	ADORA1, CPLX2, UNC13C, PRKCB, GIT1, PRKCG, KCNA3, TSPOAP1, CALB1, KCNA1, ACTG1, KCNA2, ACTB, TPRG1L, CPLX1, KCNC1, KCNK2	0.1083	0.025	0.276597	0.00366667	0.0533333
GO:0000421	autophagosome membrane	24	RUBCNL, CHMP1B, GABARAPL2, MAP1LC3A, SH3GLB1, WIPI1, CHMP2A, RPN2, GABARAP, CHMP4B, ATG16L2, WDR81, LAMP1, MAP1LC3B, ENTPD4, GABARAPL3, CHMP4A, ATP13A2, ATG16L1, JMY, MAP1LC3B2, CHMP1A, PRKD1, SNAP29	0.0853993	0.0255356	0.276597	0.0123333	0.116078
GO:0031410	cytoplasmic vesicle	151	STARD4, DVL2, HTR2A, CXCR4, AZIN2, GBP2, DENND4C, FES, ENTPD4, PI4K2A, DENND3, CAV2, ATP8A1, DENND1A, DVL1, HYAL3, RAB11A, JMY, MAP1LC3B2, ANG, ABCG4, HPS1, LRRK2, AP3M2, CMTM3, PALM, KIAA0319, GBP4, RHCG, LAPTM5, TF, PRDX5, TMEM35A, ARFGEF2, ATP7B, TEPSIN, LGALS8, MX2, GGNBP2, ARAP1, TRAK2, RND1, RUBCNL, GRM4, SCN8A, OPRL1, INPP5F, MMP14, ANKRD9, AMOTL1, APPL1, STON1, DENND1B, SORT1, TBC1D2, GAB…	0.0686241	0.0256558	0.276597	0.0032	0.0512
GO:0032154	cleavage furrow	24	NF2, ITGB1, RALA, ZFYVE19, MYH10, SPIRE2, FSD1, RAB11FIP3, RACGAP1, NDE1, MYLK, PDXP, ANKRD45, STAMBP, RHOC, PLCD3, PKN2, RAB11FIP4, ICAM2, PSD, RAB11A, PSTPIP1, PPP1CC, CIT	0.0731145	0.0265337	0.276597	0.00883333	0.0974713
GO:0031901	early endosome membrane	91	VAMP8, TMEM165, SNX30, FIG4, WLS, RAB4A, STX12, RAB31, SPHK1, SNX8, WASHC1, SLC15A4, TMEM9B, KIAA0319, NAPEPLD, GGA2, GGA3, WDR81, SORCS2, NTRK2, VTI1B, LAMP5, CLCN4, SYNDIG1, ARC, HSD17B6, ANXA1, STAM2, CLVS2, MR1, GPNMB, SLC39A14, ZFYVE9, CD274, SH3GL1, INPP5F, HLA-DRA, SNX12, CLVS1, KREMEN2, B2M, MTMR2, ATP11B, NSG1, HLA-B, OCRL, CLN3, MTMR4, SNX2, INPP4A, TMEM163, ABCB6, OSBPL6, PLD3, WDR91, …	0.0569909	0.0269771	0.276597	0.00956667	0.102044
GO:0042645	mitochondrial nucleoid	25	UQCC2, ATAD3A, TFB1M, TRMT10C, SHMT2, DNAJA3, TFAM, HSD17B10, LONP1, HSPA9, TWNK, SOD2, LRPPRC, MTERF2, TFB2M, CLPX, ATP5F1B, GRSF1, TUFM, LRRC59, SSBP1, DNA2, SLC25A5, ELAC2, FASTKD5	0.167571	0.0272992	0.276597	0.00183333	0.0391111
[truncated: 292 more rows]

## Sheet: GCEA_cellTypesUMI
cLabel	cID	cSize	cGenes	cScorePheno	pValZ	pValZCorr	pValPerm	pValPermCorr
[truncated: 20 more rows]
