# Supplementary material for: Network spreading and local biological vulnerability in amyotrophic lateral sclerosis
Source: Commun Biol. 2025 Aug 4;8:1153. doi: 10.1038/s42003-025-08561-3 (PMC12322078; doi:10.1038/s42003-025-08561-3)
Supplement: Supplementary file 4 — Supplementary Data 2 [file 42003_2025_8561_MOESM4_ESM.xlsx]

## Sheet: gene correlation analysis
gene_correlation_values.csv
Column names	Description
Gene	Gene maps come from AHBA
Spearman correlation (Epicenter)	r of ALS epicenter map (ranking method) with gene maps
Spearman correlation (Atrophy)	r of ALS group-average atrophy map with gene maps
Uncorrected p-value (Epicenter)	p-spin - n = 1000
Corrected p-value (Epicenter)	p-spin - n = 1000; FDR-corrected
Uncorrected p-value (Atrophy)	p-spin - n = 1000
Corrected p-value (Atrophy)	p-spin - n = 1000; FDR-corrected

## Sheet: Results
Gene	Spearman correlation (Epicenter)	Spearman correlation (Atrophy)	Uncorrected p-value (Epicenter)	Corrected p-value (Epicenter)	Uncorrected p-value (Atrophy)	Corrected p-value (Atrophy)
A1BG	-0.296461	-0.21449	0.0829171	0.38171738171738173	0.035964	0.24913842138722522
A1BG-AS1	-0.0812848	-0.0759854	0.7772227772227772	0.9939927913496195	0.6073926073926074	0.9491196755264492
AAAS	0.10445891067512998	0.056322914518215736	0.5824175824175825	0.9807520943404088	0.6073926073926074	0.9491196755264492
AAK1	0.0568197	0.050227626422665136	0.7572427572427572	0.9939927913496195	0.6403596403596403	0.9500753299850744
AAMDC	0.024422	-0.0197874	0.8601398601398601	0.9941504743260996	0.939061	0.9930155054926814
AARD	0.017208878352467465	0.025400596253726582	0.8931068931068931	0.9973334127064724	0.7862137862137862	0.9751340892117591
AARS	0.3925624727681106	0.2416385727410796	0.000999001	0.013249346073773554	0.001998	0.036463536463536464
AASDH	-0.0837829	-0.0077588	0.7662337662337663	0.9939927913496195	0.988012	0.998232
AATF	0.27585731028952204	0.18034593966212287	0.0639361	0.3227266632263727	0.055944055944055944	0.3105341942402645
AATK	0.18654240756708018	0.0961583	0.2967032967032967	0.7796314393410583	0.3986013986013986	0.866422
ABCA1	-0.122004	-0.0582088	0.6263736263736264	0.9899049540249113	0.7112887112887113	0.9651616736902585
ABCA5	-0.19653	-0.134356	0.35564435564435565	0.8338684257712597	0.2827172827172827	0.7266168742500103
ABCA6	0.032090664170845364	0.0155155	0.8391608391608392	0.9939927913496195	0.8511488511488512	0.9912943328766808
ABCA7	0.067215	0.0351788	0.7252747252747253	0.9939927913496195	0.7332667332667333	0.9721515020954918
ABCA9	0.012977229987662015	0.0362989	0.9120879120879121	0.9973334127064724	0.7242757242757243	0.9675201009969578
ABCB6	0.12774127366364307	0.0797534	0.5084915084915085	0.9640475194818278	0.4725274725274725	0.8925518925518925
ABCB7	-0.164759	-0.11018	0.48151848151848153	0.9539438713312177	0.4205794205794206	0.866422
ABCB9	-0.0442447	-0.0367287	0.903097	0.9973334127064724	0.8471528471528471	0.9912943328766808
ABCC1	-0.172782	-0.118721	0.4485514485514486	0.9242330250394768	0.3836163836163836	0.8604377806546668
ABCC12	0.0824071	0.054752217201357506	0.6653346653346653	0.9923936748021756	0.6163836163836164	0.9491196755264492
ABCC5	-0.17501	-0.107648	0.43956043956043955	0.9185618326825928	0.42957042957042957	0.866422
ABCC6	0.1446168664646365	0.12296064350402189	0.44755244755244755	0.9242330250394768	0.24675324675324675	0.682006
ABCC8	-0.0547169	-0.0320093	0.8551448551448552	0.9939927913496195	0.8741258741258742	0.9912943328766808
ABCC9	0.3927730379857226	0.270774	0.000999001	0.013249346073773554	0.000999001	0.019073234457849843
ABCD2	0.0285081	0.022115013218832615	0.8471528471528471	0.9939927913496195	0.8101898101898102	0.9831148038998296
ABCD4	0.00923356	-0.024305	0.9170829170829171	0.9973334127064724	0.913087	0.9912943328766808
ABCF2	0.2425288488933288	0.1454225338908368	0.12387612387612387	0.47156524457137955	0.15884115884115885	0.5581930205716614
ABCG1	-0.497628	-0.329595	0.000999001	0.013249346073773554	0.000999001	0.019073234457849843
ABCG2	0.13541274767377448	0.0684027	0.4825174825174825	0.9539438713312177	0.5374625374625375	0.9254582879954536
ABCG4	0.29633360581216467	0.1897101231882699	0.037962	0.2262396694214876	0.043956	0.27082141159811063
ABHD1	-0.0465282	-0.0287646	0.8901098901098901	0.9973334127064724	0.8911088911088911	0.9912943328766808
ABHD12	0.2908462537409055	0.1631893949337183	0.03996	0.23126773293328926	0.0939061	0.41200113018294837
ABHD12B	0.36445398499231757	0.21242045262782888	0.000999001	0.013249346073773554	0.021978	0.2055146145565952
ABHD17A	0.16431774572954597	0.0909602	0.36863136863136864	0.8509896640642299	0.4165834165834166	0.866422
ABHD17B	-0.0238575	0.00231339	0.973027	0.9975082388875492	0.9250749250749251	0.9912943328766808
ABHD17C	-0.201799	-0.126108	0.34265734265734266	0.827967	0.34565434565434566	0.8215319564156774
ABHD3	-0.126903	-0.0798564	0.6003996003996004	0.9844604244377744	0.5874125874125874	0.9460239426869015
ABHD6	0.12982976936833704	0.0577421	0.5024975024975025	0.9629841756658138	0.6013986013986014	0.9491196755264492
ABI1	0.0611604	0.0360542	0.7422577422577422	0.9939927913496195	0.7252747252747253	0.968408
ABLIM2	0.040588555096938386	0.049193557459734125	0.8211788211788211	0.9939927913496195	0.6473526473526473	0.9500753299850744
ABR	-0.186342	-0.110226	0.3856143856143856	0.8543310808039194	0.4195804195804196	0.866422
ABRACL	0.14646376530121555	0.11165188532428326	0.4385614385614386	0.9184626848561276	0.3106893106893107	0.7809485075110075
ABTB1	0.1890520337069981	0.11802073762961016	0.28471528471528473	0.7586876313870179	0.2647352647352647	0.6998646514775546
ABTB2	0.14022049722389862	0.0711458	0.46353646353646355	0.9327637847443268	0.5214785214785215	0.9157940577644222
ACAA1	0.24117414390913755	0.11972081075506721	0.12687312687312688	0.48107675824829915	0.2597402597402597	0.6957643035348862
ACAA2	0.2959649760545287	0.2016110100688129	0.037962	0.2262396694214876	0.028971028971028972	0.22350917288750327
ACADL	-0.00954931	-0.0162588	0.984016	0.9981424193653994	0.9600399600399601	0.9938744588744589
ACAN	0.23009490716749292	0.1385689910561941	0.15984015984015984	0.5547468911432155	0.18281718281718282	0.5904705812760244
ACAP3	-0.395208	-0.220823	0.000999001	0.013249346073773554	0.028971028971028972	0.22350917288750327
ACAT2	0.26676738047241394	0.14198113738210863	0.0829171	0.38171738171738173	0.16783216783216784	0.5699601415004073
ACE	0.34632878231351893	0.2007531922074513	0.004995	0.0520283	0.029970029970029972	0.2248269864850176
ACHE	0.41952700827974443	0.24315714473215455	0.000999001	0.013249346073773554	0.000999001	0.019073234457849843
ACKR1	-0.380819	-0.257548	0.003996	0.043554939414412436	0.002997	0.0478584
ACKR3	-0.0137048	-0.0232383	1	1	0.9170829170829171	0.9912943328766808
ACO1	-0.025248	0.015126844542778392	0.9660339660339661	0.9975082388875492	0.8551448551448552	0.9912943328766808
ACO2	0.38520037775090876	0.23700560628503928	0.000999001	0.013249346073773554	0.002997	0.0478584
ACOT13	0.3310554914422703	0.20042337764611026	0.00699301	0.060626997752746256	0.029970029970029972	0.2248269864850176
ACOT2	3.553170858190102e-05	0.00532728	0.951049	0.9975082388875492	0.9110889110889111	0.9912943328766808
ACOT8	0.24486700407019585	0.14689273057956612	0.12187812187812187	0.4705578865578866	0.15384615384615385	0.5477301387137452
ACOX2	0.0866268	0.028919805748785925	0.6453546453546454	0.9923936748021756	0.7702297702297702	0.9721515020954918
ACOX3	-0.112333	-0.0817558	0.6613386613386614	0.9923936748021756	0.5764235764235764	0.9405318573237432
ACP1	0.0196322	0.00485797	0.8791208791208791	0.9958173264992928	0.9120879120879121	0.9912943328766808
ACSF2	-0.00989685	-0.0106452	0.986014	0.9981424193653994	0.997003	0.998232
ACSF3	0.25705138007506856	0.12834155213470083	0.0979021	0.4199879133212467	0.22277722277722278	0.6555778232607501
ACSL3	0.11967013824537279	0.0914366	0.5394605394605395	0.9786767749384572	0.4165834165834166	0.866422
ACSL4	-0.0896079	-0.0519727	0.7432567432567433	0.9939927913496195	0.7502497502497503	0.9721515020954918
ACSL6	0.21738027431898108	0.15018525115781972	0.18981018981018982	0.6062062937062938	0.14285714285714285	0.5307955517536355
ACSM5	-0.0807622	-0.00775242	0.7782217782217782	0.9939927913496195	0.988012	0.998232
ACSS2	0.11141740673337389	0.041323570772317325	0.5654345654345654	0.9807520943404088	0.6923076923076923	0.958157
ACSS3	0.00276313	0.0197613	0.9440559440559441	0.9975082388875492	0.8261738261738262	0.98876
ACTA1	0.2863170390356279	0.16307520672004197	0.047952	0.26314217960257563	0.0939061	0.41200113018294837
ACTB	-0.0635391	-0.0781957	0.8351648351648352	0.9939927913496195	0.5964035964035964	0.9482251715030813
ACTC1	0.24731634818209752	0.12398664991656197	0.11988011988011989	0.4705578865578866	0.24375624375624375	0.682006
ACTG1	0.11538223915458015	0.0654426	0.5534465534465535	0.9807520943404088	0.5554445554445554	0.9309563675760858
ACTG1P4	0.0388834	0.023983087394296214	0.8241758241758241	0.9939927913496195	0.7982017982017982	0.9813460800802573
ACTL6A	0.018059295578183625	-0.0135843	0.8861138861138861	0.9973334127064724	0.9790209790209791	0.998232
ACTN1	-0.295614	-0.200131	0.0829171	0.38171738171738173	0.055944055944055944	0.3105341942402645
ACTN2	0.23980715751643913	0.13371196069975436	0.12887112887112886	0.48358682354362703	0.1968031968031968	0.6030438697105364
ACTN4	0.11505232864666536	0.0719013	0.5544455544455544	0.9807520943404088	0.5154845154845155	0.9136932173517539
ACTR10	0.0668474	0.0415553	0.7252747252747253	0.9939927913496195	0.6923076923076923	0.958157
ACTR1A	0.14794119061926878	0.0819069	0.43156843156843155	0.9086366856604374	0.46153846153846156	0.8880143112701253
ACTR1B	0.1446511794074887	0.10977237357733485	0.44755244755244755	0.9242330250394768	0.32167832167832167	0.7936437320135132
ACTR3B	-0.0870382	-0.0636973	0.7512487512487512	0.9939927913496195	0.6763236763236763	0.9546153846153845
ACTR3C	0.13873013423886832	0.0811734	0.46653346653346656	0.9372747973580536	0.46653346653346656	0.8924312338946485
ACTR5	-0.465517	-0.29502	0.000999001	0.013249346073773554	0.000999001	0.019073234457849843
ACVR1	-0.0979428	-0.0860795	0.7192807192807192	0.9939927913496195	0.5504495504495505	0.9309563675760858
ACVR1C	0.18541298674046758	0.0932753	0.3016983016983017	0.783065	0.4115884115884116	0.866422
ACVR2A	-0.304956	-0.184785	0.0639361	0.3227266632263727	0.0909091	0.41024793388429753
ACVR2B	-0.273958	-0.169182	0.12087912087912088	0.4705578865578866	0.14485514485514486	0.5325250289279067
ACVRL1	0.18987620059392027	0.12562972268576678	0.2827172827172827	0.7554491033420593	0.23476523476523475	0.6690963236238826
ACY3	0.00583714	0.00838636	0.9330669330669331	0.9975082388875492	0.8941058941058941	0.9912943328766808
ACYP2	0.3353730159154162	0.210237	0.00699301	0.060626997752746256	0.023976023976023976	0.20932635203991987
ADAD2	0.1937542193946863	0.10507284420527628	0.2627372627372627	0.7195455868217533	0.34965034965034963	0.8275172260502334
ADAM15	-0.0875881	-0.0615229	0.7482517482517482	0.9939927913496195	0.6913086913086913	0.958157
ADAM20	-0.141809	-0.0830696	0.5594405594405595	0.9807520943404088	0.5684315684315684	0.9371730945084523
ADAM20P1	-0.112826	-0.0711462	0.6603396603396603	0.9923936748021756	0.6343656343656343	0.9500753299850744
ADAM22	0.18886621880882046	0.1389061181632385	0.2897102897102897	0.7696370907380081	0.18181818181818182	0.5904705812760244
ADAM23	0.2931160642856981	0.1869936062100388	0.038961	0.2262396694214876	0.044955	0.27082141159811063
ADAM28	-0.06539	-0.0454368	0.8301698301698301	0.9939927913496195	0.7862137862137862	0.9751340892117591
ADAM8	-0.153003	-0.0922354	0.5214785214785215	0.9704549948765887	0.5144855144855145	0.9134141966759992
ADAM9	-0.265735	-0.142551	0.13986013986013987	0.5150339274968356	0.24675324675324675	0.682006
ADAMTS13	-0.0252141	-0.0110348	0.9660339660339661	0.9975082388875492	0.996004	0.998232
ADAMTS19	0.010966266533620386	0.00175032	0.916084	0.9973334127064724	0.9270729270729271	0.9912943328766808
ADAMTS4	0.1673671913365209	0.0722907	0.35564435564435565	0.8338684257712597	0.5144855144855145	0.9134141966759992
ADAMTS5	0.1661201127413851	0.12808973806086288	0.36563436563436563	0.8508614343063848	0.22477522477522477	0.6590392134746973
ADAMTS8	-0.027465	-0.0119845	0.957043	0.9975082388875492	0.988012	0.998232
ADAMTS9	0.1936835309823624	0.11974031087694297	0.2627372627372627	0.7195455868217533	0.2597402597402597	0.6957643035348862
ADAMTSL1	-0.177884	-0.0846399	0.4245754245754246	0.9022227772227772	0.5594405594405595	0.9338701267986433
ADAMTSL2	0.11679460113290824	0.0261169	0.5454545454545454	0.9807520943404088	0.7802197802197802	0.9731183389474847
ADAMTSL3	0.2338946437079268	0.13007050044062776	0.14685314685314685	0.5286835005028125	0.2137862137862138	0.6384189890549464
ADAP2	-0.0428392	-0.0297373	0.9080919080919081	0.9973334127064724	0.8891108891108891	0.9912943328766808
ADARB2-AS1	0.2615077500901928	0.1374222338889618	0.0899101	0.3960694477935857	0.1848151848151848	0.5904705812760244
ADCY1	0.15869942321794658	0.14218045112781955	0.3826173826173826	0.8509896640642299	0.16783216783216784	0.5699601415004073
ADCY2	0.0964266	0.047503	0.6143856143856143	0.9899049540249113	0.6523476523476524	0.9500753299850744
ADCY3	-0.14406	-0.0806975	0.5534465534465535	0.9807520943404088	0.5824175824175825	0.9441055305955475
ADCY4	0.18784508062973324	0.10422571391071193	0.29270729270729273	0.7733419257141886	0.3546453546453546	0.8320717795536002
ADCY7	0.16144192736345148	0.10473327958299739	0.3776223776223776	0.8509896640642299	0.35064935064935066	0.8275172260502334
ADCY8	-0.107263	-0.0476045	0.6773226773226774	0.9923936748021756	0.7752247752247752	0.9721515020954918
ADCY9	0.17985410249599468	0.1100041250257814	0.3176823176823177	0.8012299299085219	0.32167832167832167	0.7936437320135132
ADCYAP1	0.2144094859771782	0.1643985899911874	0.1958041958041958	0.6153947355105098	0.0929071	0.41200113018294837
ADCYAP1R1	-0.217674	-0.162447	0.2867132867132867	0.7633093232235126	0.16683316683316685	0.5699094456467638
ADD1	0.019762192556235472	-0.00340577	0.8791208791208791	0.9958173264992928	0.9590409590409591	0.9938744588744589
ADD2	-0.240235	-0.154061	0.2077922077922078	0.6367163700497034	0.1938061938061938	0.6030438697105364
ADD3	0.21298493634155294	0.14742185888661802	0.2017982017982018	0.6258554012927451	0.15384615384615385	0.5477301387137452
ADGRA1	-0.0309328	-0.0101082	0.945055	0.9975082388875492	0.998002	0.998232
ADGRA2	-0.0180608	-0.00587272	0.989011	0.9981424193653994	0.978022	0.998232
ADGRA3	0.1513174529442292	0.0973757	0.4125874125874126	0.885631	0.3946053946053946	0.866422
ADGRB3	-0.0866007	-0.0716108	0.7522477522477522	0.9939927913496195	0.6323676323676324	0.9500753299850744
ADGRE5	0.0708648	0.011290570566066036	0.7122877122877123	0.9939927913496195	0.8801198801198801	0.9912943328766808
ADGRF5	-0.00453062	-0.0095455	0.971029	0.9975082388875492	0.998002	0.998232
ADGRG1	0.074761	0.046285226782667395	0.6943056943056943	0.9939927913496195	0.6613386613386614	0.952113
ADGRG6	-0.227319	-0.143076	0.2517482517482518	0.7062127322661256	0.24675324675324675	0.682006
ADGRL2	0.0272126	0.055204095025593904	0.8511488511488512	0.9939927913496195	0.6153846153846154	0.9491196755264492
ADGRL3	-0.186692	-0.10711	0.3836163836163836	0.8509896640642299	0.4305694305694306	0.8678321678321679
ADGRL4	0.11321236739962474	0.042107138169613555	0.5594405594405595	0.9807520943404088	0.6883116883116883	0.958157
ADGRV1	-0.00379233	0.000215064	0.967033	0.9975082388875492	0.936064	0.9912943328766808
ADHFE1	0.18632481100871973	0.0977813	0.2987012987012987	0.7827505827505827	0.3926073926073926	0.866422
ADI1	0.044011599275678145	0.023667710423190144	0.8101898101898102	0.9939927913496195	0.8001998001998002	0.9813460800802573
ADIRF	-0.150836	-0.132864	0.5314685314685315	0.9786767749384572	0.2967032967032967	0.753423
ADK	-0.0861372	-0.0519374	0.7552447552447552	0.9939927913496195	0.7502497502497503	0.9721515020954918
ADM	0.0892042	0.055670597941237125	0.6363636363636364	0.9899049540249113	0.6113886113886113	0.9491196755264492
ADM5	-0.243911	-0.168697	0.1928071928071928	0.6079550213851485	0.14685314685314685	0.5378217903513013
ADNP	-0.281589	-0.15909	0.10789210789210789	0.44909379073250655	0.17782217782217782	0.5862395668847282
ADNP2	-0.23908	-0.178178	0.21178821178821178	0.6420571439675296	0.11288711288711288	0.46988516993308554
ADO	0.3546946715359621	0.22345002156263474	0.002997	0.0355184	0.013986013986013986	0.16462940853184757
ADORA1	0.34680053840213143	0.22496503103144394	0.004995	0.0520283	0.012987012987012988	0.1539129356318988
ADORA2B	0.13743964883351248	0.1058830367689798	0.4725274725274725	0.9429924543639223	0.34565434565434566	0.8215319564156774
ADPRHL1	0.3864832693082563	0.22903099394371215	0.000999001	0.013249346073773554	0.00899101	0.11816171725400168
ADRA1A	0.143106	0.0878861	0.45454545454545453	0.9327637847443268	0.42957042957042957	0.866422
ADRA1B	0.11566293027725619	0.0558223	0.5534465534465535	0.9807520943404088	0.6093906093906094	0.9491196755264492
ADRA1D	0.3779188150230784	0.26923874524215774	0.000999001	0.013249346073773554	0.000999001	0.019073234457849843
ADRA2A	0.0718997	0.053130519565747276	0.7062937062937062	0.9939927913496195	0.6223776223776224	0.9500753299850744
ADRA2C	-0.000373317	-0.0175569	0.9530469530469531	0.9975082388875492	0.951049	0.9931196343024687
ADRB1	-0.110306	-0.0362046	0.6653346653346653	0.9923936748021756	0.8491508491508492	0.9912943328766808
ADRB2	0.0371035	0.026563478521740756	0.8281718281718282	0.9939927913496195	0.7792207792207793	0.9721515020954918
ADSSL1	0.15588735567463757	0.0867259	0.3966033966033966	0.8695844791251152	0.43456543456543456	0.8678321678321679
ADTRP	0.2175556828328511	0.15020193876211727	0.1888111888111888	0.6062062937062938	0.14285714285714285	0.5307955517536355
AEBP1	0.10017288660853693	0.0343954	0.5954045954045954	0.9844604244377744	0.7402597402597403	0.9721515020954918
AEBP2	-0.040633	-0.00716254	0.9140859140859141	0.9973334127064724	0.986014	0.998232
AFAP1	-0.145214	-0.0712212	0.5484515484515484	0.9807520943404088	0.6343656343656343	0.9500753299850744
AFAP1L1	0.17234903688357534	0.12154725967037293	0.34565434565434566	0.827967	0.25274725274725274	0.6909060343340705
AFAP1L2	-0.0767354	-0.0227206	0.7912087912087912	0.9939927913496195	0.9210789210789211	0.9912943328766808
AFDN	0.027215226247116652	0.00101344	0.8511488511488512	0.9939927913496195	0.9330669330669331	0.9912943328766808
AFDN-DT	0.0704679	0.0308657	0.7142857142857143	0.9939927913496195	0.7582417582417582	0.9721515020954918
AFF1	-0.132057	-0.0780333	0.5854145854145855	0.9807520943404088	0.5974025974025974	0.9482251715030813
AFF2	-0.333159	-0.211553	0.029970029970029972	0.19256630943021477	0.042957	0.27082141159811063
AFF4	-0.390665	-0.252528	0.000999001	0.013249346073773554	0.004995	0.0690949
AFG1L	-0.104084	-0.0780556	0.6903096903096904	0.9939927913496195	0.5974025974025974	0.9482251715030813
AFG3L1P	-0.251711	-0.166402	0.17582417582417584	0.5842765070608358	0.15384615384615385	0.5477301387137452
AFTPH	-0.0907527	-0.0710761	0.7422577422577422	0.9939927913496195	0.6343656343656343	0.9500753299850744
AGA	-0.0225557	-0.0222414	0.9760239760239761	0.9975082388875492	0.9240759240759241	0.9912943328766808
AGAP1	-0.0892063	-0.0525412	0.7452547452547452	0.9939927913496195	0.7462537462537463	0.9721515020954918
AGAP11	-0.33918	-0.2121	0.017982017982017984	0.1254697110118797	0.040959	0.27082141159811063
AGAP2	-0.255721	-0.153797	0.16683316683316685	0.5650213334423861	0.1968031968031968	0.6030438697105364
AGAP3	0.0791826	0.051407758798492485	0.6743256743256744	0.9923936748021756	0.6343656343656343	0.9500753299850744
AGAP5	-0.0734487	-0.0619599	0.8031968031968032	0.9939927913496195	0.6883116883116883	0.958157
AGBL5	-0.173527	-0.12119	0.44655344655344653	0.9242330250394768	0.3706293706293706	0.8510857368906536
AGFG2	0.26006013765691277	0.15376952355952223	0.0929071	0.4053661055167836	0.13186813186813187	0.5136943773715075
AGGF1	0.3428688939092576	0.21776292351827195	0.00699301	0.060626997752746256	0.015984015984015984	0.16549838719087825
AGK	-0.197491	-0.0986702	0.35064935064935066	0.827967	0.47952047952047955	0.9014486919702241
AGL	-0.200058	-0.0793287	0.34665334665334663	0.827967	0.5924075924075924	0.9467260012714558
AGMAT	0.45136341916912776	0.27900024375152344	0.000999001	0.013249346073773554	0.000999001	0.019073234457849843
AGO1	0.0360673	0.0546823	0.8321678321678322	0.9939927913496195	0.6173826173826173	0.9491196755264492
AGO3	-0.205437	-0.129618	0.32867132867132864	0.8105989679723051	0.32167832167832167	0.7936437320135132
AGO4	-0.259688	-0.144621	0.15684315684315683	0.550504	0.24075924075924077	0.6792710375042301
AGPAT1	-0.240572	-0.16488	0.2057942057942058	0.6326023587170084	0.16083916083916083	0.5627103464397061
AGPAT3	0.3136888298034088	0.20317814486340538	0.016983016983016984	0.12102663538266492	0.028971028971028972	0.22350917288750327
AGPAT4	-0.058168	-0.0765067	0.8461538461538461	0.9939927913496195	0.6053946053946054	0.9491196755264492
AGRN	-0.0965092	-0.0606407	0.7252747252747253	0.9939927913496195	0.6943056943056943	0.958157
AGTPBP1	0.2981723482934756	0.16817092606828793	0.035964	0.22016883750498972	0.0829171	0.3897731056821966
AHCY	-0.111185	-0.08105	0.6653346653346653	0.9923936748021756	0.5804195804195804	0.9426257048242466
AHCYL2	0.47384317804901377	0.29545009656310345	0.000999001	0.013249346073773554	0.000999001	0.019073234457849843
AHI1	-0.0864425	-0.0457613	0.7532467532467533	0.9939927913496195	0.7822177822177823	0.9740719429652915
AHNAK	-0.207829	-0.136484	0.3196803196803197	0.8012299299085219	0.2707292707292707	0.7054064711533218
AHNAK2	0.4191938164794804	0.28050887818048864	0.000999001	0.013249346073773554	0.000999001	0.019073234457849843
AHR	-0.168079	-0.125382	0.4645354645354645	0.9341249028749028	0.34765234765234765	0.8242510764344825
AHRR	-0.103145	-0.0808018	0.6953046953046953	0.9939927913496195	0.5824175824175825	0.9441055305955475
AHSA1	0.3130889158107556	0.19338139613372582	0.016983016983016984	0.12102663538266492	0.037962	0.25663519360017417
AHSG	-0.0245586	0.010016687604297525	0.9690309690309691	0.9975082388875492	0.8891108891108891	0.9912943328766808
AIF1	0.00319579	-0.00609473	0.9410589410589411	0.9975082388875492	0.9790209790209791	0.998232
AIF1L	0.2609089611120593	0.16383889899311868	0.0909091	0.39945739642249506	0.0939061	0.41200113018294837
AIFM1	0.24294922931887294	0.15983706148163423	0.12387612387612387	0.47156524457137955	0.1088911088911089	0.459639
AIFM2	-0.09312	-0.04268	0.7342657342657343	0.9939927913496195	0.8031968031968032	0.9813460800802573
AIFM3	0.24252603635702943	0.1497082481765511	0.12387612387612387	0.47156524457137955	0.14485514485514486	0.5325250289279067
AIG1	-0.287243	-0.184552	0.0969031	0.4192217145404396	0.0919081	0.41200113018294837
AIM2	-0.406074	-0.243246	0.000999001	0.013249346073773554	0.013986013986013986	0.16462940853184757
AIRE	0.42661413099807904	0.2522494515590722	0.000999001	0.013249346073773554	0.000999001	0.019073234457849843
AJAP1	-0.295669	-0.196051	0.0829171	0.38171738171738173	0.0659341	0.34195177956371986
AK1	0.2732526204226857	0.1735385221157632	0.0729271	0.35974871238925754	0.0699301	0.35339297119401836
AK2	0.25826592700034173	0.15987024918905743	0.0969031	0.4192217145404396	0.1088911088911089	0.459639
AK4	-0.0736693	-0.0376221	0.8031968031968032	0.9939927913496195	0.8361638361638362	0.9897472741184419
AK5	-0.0260303	-0.00508784	0.9630369630369631	0.9975082388875492	0.972028	0.998232
AK6	0.1696242517167564	0.11274970468565428	0.35064935064935066	0.827967	0.2997002997002997	0.7588156524326738
AK8	-0.333046	-0.18737	0.029970029970029972	0.19256630943021477	0.0839161	0.3917136061144659
AKAIN1	0.12317137093323474	0.0859768	0.5284715284715285	0.9785918053066067	0.4385614385614386	0.870571
AKAP1	-0.261012	-0.170744	0.15084915084915085	0.5339961586905352	0.14185814185814186	0.5307955517536355
AKAP11	0.23794253970117418	0.13914874467965424	0.13586413586413587	0.50395	0.17882117882117882	0.5879710751020365
AKAP12	0.43839218925890433	0.2765162282264264	0.000999001	0.013249346073773554	0.000999001	0.019073234457849843
AKAP13	0.0423749	0.0577097	0.8181818181818182	0.9939927913496195	0.6013986013986014	0.9491196755264492
AKAP5	-0.295951	-0.197526	0.0829171	0.38171738171738173	0.060939060939060936	0.32657472077583116
AKAP6	0.29957496014596585	0.1877946112163201	0.035964	0.22016883750498972	0.044955	0.27082141159811063
AKAP7	0.3559899382530269	0.23438002737517108	0.002997	0.0355184	0.004995	0.0690949
AKAP8	0.29166142051166966	0.18274126713291955	0.038961	0.2262396694214876	0.0519481	0.3014095995747372
AKIRIN2	-0.341092	-0.222361	0.016983016983016984	0.12102663538266492	0.028971028971028972	0.22350917288750327
AKR1B1	0.33888784252872506	0.20494759342245888	0.00699301	0.060626997752746256	0.027972027972027972	0.22350917288750327
AKR1C1	0.29014508844147524	0.17900418127613296	0.043956	0.251546	0.057942057942057944	0.3151801235708562
AKR1C3	0.3745177086274737	0.22158513490709314	0.000999001	0.013249346073773554	0.015984015984015984	0.16549838719087825
AKR1C4	0.3082971977175378	0.20325202032512701	0.024975024975024976	0.17043051214300234	0.028971028971028972	0.22350917288750327
AKR7A2	0.16886664818891908	0.0915923	0.35064935064935066	0.827967	0.4155844155844156	0.866422
AKR7A3	0.17548238982348113	0.0986438	0.32967032967032966	0.8105989679723051	0.3866133866133866	0.866422
AKR7L	0.0783825	0.0455635	0.6773226773226774	0.9923936748021756	0.6643356643356644	0.9537405248857903
AKT1S1	0.0888965	0.0546603	0.6363636363636364	0.9899049540249113	0.6173826173826173	0.9491196755264492
AKTIP	0.2653582997864351	0.19348077175482348	0.0839161	0.3838752085197583	0.037962	0.25663519360017417
ALAS1	0.3942940576164159	0.23645210282564263	0.000999001	0.013249346073773554	0.002997	0.0478584
ALB	-0.151796	-0.13533	0.5294705294705294	0.9785918053066067	0.2757242757242757	0.7126500396360557
ALCAM	-0.273256	-0.176406	0.12187812187812187	0.4705578865578866	0.12187812187812187	0.49221536250824954
ALDH1A1	0.11311364737551725	0.10558078487990548	0.5594405594405595	0.9807520943404088	0.34765234765234765	0.8242510764344825
ALDH1A3	0.22293747104167438	0.16097181857386608	0.17582417582417584	0.5842765070608358	0.1038961038961039	0.44504213734982967
ALDH1B1	0.2891277940619972	0.1876976731104569	0.045954	0.2583836875099011	0.044955	0.27082141159811063
ALDH1L1	0.16257116068764405	0.11651960324752028	0.3756243756243756	0.8509896640642299	0.2727272727272727	0.7089113758772646
ALDH2	0.19729014003024037	0.13481390508690677	0.25374625374625376	0.7074113306462472	0.1918081918081918	0.6000135982130941
ALDH4A1	0.10297482902116827	0.0773605	0.5864135864135864	0.9807520943404088	0.4875124875124875	0.9027226761751331
ALDH6A1	0.18646168777528854	0.12455890349314683	0.2977022977022977	0.7813111359939154	0.24075924075924077	0.6792710375042301
ALDH9A1	0.0925038	0.060083063019143866	0.6283716283716284	0.9899049540249113	0.5874125874125874	0.9460239426869015
ALDOC	0.3841997710868068	0.23446290289314306	0.000999001	0.013249346073773554	0.004995	0.0690949
ALG10B	-0.337899	-0.188897	0.021978	0.1516466059754384	0.0799201	0.38146468915699683
ALG1L	-0.0893716	-0.0462618	0.7442557442557443	0.9939927913496195	0.7792207792207793	0.9721515020954918
ALG2	-0.182837	-0.119986	0.4045954045954046	0.8790914674148206	0.3776223776223776	0.8542722902097901
ALG3	-0.0322769	-0.035044	0.9400599400599401	0.9975082388875492	0.8531468531468531	0.9912943328766808
ALG5	0.0921496	0.012462452890330562	0.6283716283716284	0.9899049540249113	0.8721278721278721	0.9912943328766808
ALG8	-0.202241	-0.163632	0.33966033966033965	0.8267384058922305	0.16283716283716285	0.5633478429177354
ALK	0.093888	0.048159675997974986	0.6253746253746254	0.9899049540249113	0.6513486513486514	0.9500753299850744
ALKAL2	-0.0542422	-0.0500113	0.8571428571428571	0.9939927913496195	0.7612387612387612	0.9721515020954918
ALKBH2	-0.122811	-0.0612587	0.6243756243756243	0.9899049540249113	0.6923076923076923	0.958157
ALKBH7	-0.0261739	-0.0415709	0.9630369630369631	0.9975082388875492	0.8111888111888111	0.9831807719072855
ALKBH8	-0.1036	-0.0300489	0.6943056943056943	0.9939927913496195	0.8861138861138861	0.9912943328766808
ALMS1P1	-0.274253	-0.168133	0.12087912087912088	0.4705578865578866	0.14885114885114886	0.5408071643956212
ALOX5	0.024597223708463394	0.015409596309976936	0.8601398601398601	0.9941504743260996	0.8531468531468531	0.9912943328766808
ALOX5AP	0.0290948	0.0159479	0.8461538461538461	0.9939927913496195	0.8501498501498501	0.9912943328766808
ALPK1	0.14973446376374006	0.0948319	0.42357642357642356	0.9018648018648019	0.4025974025974026	0.866422
ALPL	-0.0240722	-0.0198736	0.971029	0.9975082388875492	0.939061	0.9930155054926814
ALS2CL	0.18360583841691952	0.1201888136800855	0.3066933066933067	0.788005	0.25774225774225773	0.6953437866481345
ALS2CR12	-0.158068	-0.101429	0.5034965034965035	0.9629841756658138	0.46353646353646355	0.8900842746996593
ALX3	0.1481699435716166	0.11217238857742859	0.4305694305694306	0.9082944738602826	0.3076923076923077	0.7756596276619492
AMD1	-0.218275	-0.142828	0.2827172827172827	0.7554491033420593	0.24675324675324675	0.682006
AMDHD1	0.30716093305259673	0.18915305720660755	0.026973026973026972	0.1822042654079979	0.043956	0.27082141159811063
AMER1	0.32796142025934555	0.20494159338495865	0.00899101	0.0725882	0.027972027972027972	0.22350917288750327
AMH	-0.162944	-0.0936371	0.48951048951048953	0.9592853335005802	0.5074925074925075	0.9131291243967301
AMIGO2	-0.0497127	-0.0597697	0.8741258741258742	0.9958173264992928	0.6973026973026973	0.958157
AMMECR1	-0.0523287	-0.0154711	0.8631368631368631	0.995458	0.9660339660339661	0.9957210563522856
AMN1	0.24649836887503396	0.17544765904786905	0.12087912087912088	0.4705578865578866	0.0669331	0.3452776439712306
AMOTL1	0.1041623755979676	0.0740768	0.5834165834165834	0.9807520943404088	0.5034965034965035	0.9074427647041756
AMPD3	0.20892775897851767	0.1157124107025669	0.2137862137862138	0.6423939256869039	0.27472527472527475	0.7109140487156573
AMT	-0.341202	-0.201545	0.016983016983016984	0.12102663538266492	0.052947052947052944	0.3014095995747372
AMY2A	-0.268806	-0.160398	0.12887112887112886	0.48358682354362703	0.17382617382617382	0.581003
AMZ1	-0.0240946	-0.0111923	0.971029	0.9975082388875492	0.995005	0.998232
AMZ2	0.3465323161903826	0.22682841767761047	0.004995	0.0520283	0.010989	0.1375526490800266
AMZ2P1	-0.0988638	-0.0981601	0.7162837162837162	0.9939927913496195	0.48451548451548454	0.9027226761751331
ANAPC10	0.00619733	0.00377384	0.932068	0.9975082388875492	0.916084	0.9912943328766808
ANAPC11	0.19920988355697278	0.12917405733785836	0.25074925074925075	0.7062127322661256	0.21978021978021978	0.6511701122888026
ANAPC15	0.0953114	0.0596766	0.6203796203796204	0.9899049540249113	0.5904095904095904	0.9467260012714558
ANAPC4	-0.3046	-0.192042	0.0639361	0.3227266632263727	0.0729271	0.36097862251708407
ANG	0.0112117	-0.0130866	0.9140859140859141	0.9973334127064724	0.984016	0.998232
ANGEL1	0.38307391280617337	0.22507228170176063	0.000999001	0.013249346073773554	0.012987012987012988	0.1539129356318988
ANGEL2	-0.403178	-0.277231	0.000999001	0.013249346073773554	0.000999001	0.019073234457849843
ANGPT1	-0.00990782	-0.0428963	0.986014	0.9981424193653994	0.8031968031968032	0.9813460800802573
ANGPTL2	0.00587126	-0.00237226	0.932068	0.9975082388875492	0.951049	0.9931196343024687
ANGPTL4	0.023659336603837167	0.00318377	0.8631368631368631	0.995458	0.9180819180819181	0.9912943328766808
ANGPTL6	0.037415826648841556	-0.00407721	0.8261738261738262	0.9939927913496195	0.964036	0.9956700058947116
ANK1	0.1417297042021346	0.0907099	0.46053946053946054	0.9327637847443268	0.41858141858141856	0.866422
ANK3	-0.234166	-0.172024	0.22477522477522477	0.6610096065072367	0.13886113886113885	0.5265328298938077
ANKDD1A	-0.0880296	-0.0341631	0.7482517482517482	0.9939927913496195	0.8591408591408591	0.9912943328766808
ANKFY1	-0.180835	-0.0856363	0.4115884115884116	0.885631	0.5524475524475524	0.9309563675760858
ANKH	0.1853418295720938	0.12779011118819492	0.3016983016983017	0.783065	0.22577422577422576	0.6590392134746973
ANKLE2	-0.0536269	-0.0369662	0.8581418581418582	0.9941504743260996	0.8431568431568431	0.9912943328766808
ANKRA2	-0.363151	-0.218369	0.00699301	0.060626997752746256	0.032967	0.23833839827377792
ANKRD12	-0.151753	-0.0890512	0.5294705294705294	0.9785918053066067	0.5324675324675324	0.921974
ANKRD13A	-0.145973	-0.117106	0.5444555444555444	0.97984	0.3946053946053946	0.866422
ANKRD13C	-0.19573	-0.101315	0.36063936063936064	0.8444404651951822	0.46353646353646355	0.8900842746996593
ANKRD16	-0.212116	-0.124204	0.3066933066933067	0.788005	0.3546453546453546	0.8320717795536002
ANKRD18A	0.1340148233817831	0.0663595	0.48951048951048953	0.9592853335005802	0.5504495504495505	0.9309563675760858
ANKRD18B	-0.182355	-0.119886	0.40559440559440557	0.8790914674148206	0.3776223776223776	0.8542722902097901
ANKRD18CP	0.0231538	0.0520659	0.8661338661338661	0.9958173264992928	0.6303696303696303	0.9500753299850744
ANKRD18DP	0.10247485381835222	0.059798623741398375	0.5874125874125874	0.9807520943404088	0.5884115884115884	0.9465799015799016
ANKRD19P	-0.0946968	-0.0552909	0.7262737262737263	0.9939927913496195	0.7302697302697303	0.9710474738792509
ANKRD2	0.3452655498411513	0.21578291114319462	0.004995	0.0520283	0.016983016983016984	0.16670222432934298
ANKRD20A11P	-0.0395545	-0.0177742	0.916084	0.9973334127064724	0.951049	0.9931196343024687
ANKRD20A12P	0.1840045623129586	0.13134682091763072	0.30569430569430567	0.7870677040801521	0.2077922077922078	0.6265178690049157
ANKRD20A4-ANKRD20A20P	0.2753862104593794	0.18964937280858005	0.0649351	0.32700922266139654	0.043956	0.27082141159811063
ANKRD20A5P	-0.174517	-0.0918823	0.44255744255744256	0.9241578133405056	0.5144855144855145	0.9134141966759992
ANKRD20A8P	0.0486886	0.0685684	0.7892107892107892	0.9939927913496195	0.5364635364635365	0.9246545121545122
ANKRD20A9P	0.1186842505212375	0.073177	0.5404595404595405	0.9786767749384572	0.5104895104895105	0.9134134660396247
ANKRD24	0.019386062701801206	0.0330101	0.8791208791208791	0.9958173264992928	0.7452547452547452	0.9721515020954918
ANKRD26	-0.0666794	-0.040303	0.8261738261738262	0.9939927913496195	0.8201798201798202	0.9875910870103348
ANKRD27	0.39062304148728266	0.26087413046331537	0.000999001	0.013249346073773554	0.000999001	0.019073234457849843
ANKRD28	0.0432682	0.0597613	0.8141858141858141	0.9939927913496195	0.5884115884115884	0.9465799015799016
ANKRD29	0.17285716844165952	0.10044156525978286	0.34265734265734266	0.827967	0.37662337662337664	0.8542722902097901
ANKRD30B	-0.0239522	-0.0121321	0.972028	0.9975082388875492	0.988012	0.998232
ANKRD30BP2	-0.168636	-0.0944323	0.46353646353646355	0.9327637847443268	0.5004995004995005	0.9057998251748253
ANKRD33B	-0.0248054	0.0403122	0.968032	0.9975082388875492	0.6963036963036963	0.958157
ANKRD34C	0.1147055429209544	0.0807041	0.5554445554445554	0.9807520943404088	0.46853146853146854	0.8925518925518925
ANKRD36B	-0.386785	-0.242174	0.002997	0.0355184	0.014985014985014986	0.16549838719087825
ANKRD36BP1	-0.45096	-0.262937	0.000999001	0.013249346073773554	0.000999001	0.019073234457849843
ANKRD36BP2	-0.426887	-0.258293	0.000999001	0.013249346073773554	0.002997	0.0478584
ANKRD36C	-0.374475	-0.239152	0.004995	0.0520283	0.015984015984015984	0.16549838719087825
ANKRD37	0.0536314	0.0472368	0.7752247752247752	0.9939927913496195	0.6533466533466533	0.9500753299850744
ANKRD42	0.26121008999851064	0.18080213001331258	0.0899101	0.3960694477935857	0.053946053946053944	0.30371313715448517
ANKRD45	-0.258424	-0.157923	0.15984015984015984	0.5547468911432155	0.18281718281718282	0.5904705812760244
ANKRD49	-0.492921	-0.329705	0.000999001	0.013249346073773554	0.000999001	0.019073234457849843
ANKRD50	-0.155502	-0.0956845	0.5124875124875125	0.9675916132268767	0.4945054945054945	0.9028518770006789
ANKRD6	-0.130412	-0.0789948	0.5904095904095904	0.9810132582712303	0.5934065934065934	0.9467260012714558
ANKRD65	-0.219777	-0.143408	0.2777222777222777	0.7473895373523626	0.24475524475524477	0.682006
ANKRD9	0.19661278753814473	0.10002925018281363	0.2547452547452547	0.709741	0.3776223776223776	0.8542722902097901
ANKS1A	0.1081348956183921	0.0734026	0.5744255744255744	0.9807520943404088	0.5094905094905094	0.9134134660396247
ANKS1B	-0.325519	-0.170429	0.036963	0.2253318611213348	0.14285714285714285	0.5307955517536355
ANKS3	-0.113341	-0.063957	0.6573426573426573	0.9923936748021756	0.6753246753246753	0.9546153846153845
ANKS6	0.12016870718003914	0.0852397	0.5394605394605395	0.9786767749384572	0.44255744255744256	0.870571
ANKZF1	-0.141164	-0.103797	0.5614385614385614	0.9807520943404088	0.44655344655344653	0.8736958986958987
ANLN	0.11001479488088359	0.0323376	0.5664335664335665	0.9807520943404088	0.7502497502497503	0.9721515020954918
ANO10	-0.178226	-0.127402	0.42357642357642356	0.9018648018648019	0.33766233766233766	0.8154775444183284
ANO2	-0.0359061	-0.0335621	0.926074	0.9975082388875492	0.8611388611388612	0.9912943328766808
ANO3	0.10339295941767294	0.0668219	0.5854145854145855	0.9807520943404088	0.5504495504495505	0.9309563675760858
ANO5	0.3645671427027618	0.23645697785611158	0.000999001	0.013249346073773554	0.002997	0.0478584
ANO7	0.11183122457421957	0.0517807	0.5634365634365635	0.9807520943404088	0.6333666333666333	0.9500753299850744
ANO8	0.3279414512516201	0.20426208913805707	0.00899101	0.0725882	0.027972027972027972	0.22350917288750327
ANOS1	0.020856081674266135	0.013014081338008361	0.8741258741258742	0.9958173264992928	0.8671328671328671	0.9912943328766808
ANP32A-IT1	-0.0329589	-0.0568185	0.9400599400599401	0.9975082388875492	0.7202797202797203	0.9675201009969578
ANP32AP1	-0.037619	-0.0240189	0.9170829170829171	0.9973334127064724	0.9150849150849151	0.9912943328766808
ANP32D	-0.212529	-0.128377	0.30569430569430567	0.7870677040801521	0.3306693306693307	0.8050797296873531
ANTXR2	0.10903040717610797	0.035303283145519664	0.5704295704295704	0.9807520943404088	0.7312687312687313	0.9719295392490007
ANXA1	0.09189	0.040220876380477374	0.6293706293706294	0.9899049540249113	0.6973026973026973	0.958157
ANXA11	-0.195991	-0.167427	0.35564435564435565	0.8338684257712597	0.15184815184815184	0.547119
ANXA2	0.0854261	0.037043106519415746	0.6523476523476524	0.9923936748021756	0.7202797202797203	0.9675201009969578
ANXA3	0.38689652464184204	0.2339313370708567	0.000999001	0.013249346073773554	0.004995	0.0690949
ANXA4	0.43987627091286613	0.24760542253389084	0.000999001	0.013249346073773554	0.000999001	0.019073234457849843
ANXA5	0.2777073966672403	0.15730448315301968	0.058941058941058944	0.3029709935035379	0.11688311688311688	0.47804314329738057
ANXA6	0.4154426430658154	0.28631953949712186	0.000999001	0.013249346073773554	0.000999001	0.019073234457849843
AOAH	-0.0113162	0.042637953987212415	0.989011	0.9981424193653994	0.6813186813186813	0.9546153846153845
AOC2	0.23408580242507326	0.13551028443927773	0.14685314685314685	0.5286835005028125	0.19080919080919082	0.599262
AP1G2	-0.370193	-0.237303	0.00699301	0.060626997752746256	0.015984015984015984	0.16549838719087825
AP1M1	0.11844818497451132	0.0640208	0.5414585414585414	0.9786767749384572	0.5634365634365635	0.936044
AP1S1	0.09184	0.0601043	0.6303696303696303	0.9899049540249113	0.5874125874125874	0.9460239426869015
AP1S2	0.2673427316480528	0.1750756567228545	0.0829171	0.38171738171738173	0.0679321	0.3473371831229395
AP1S3	-0.255981	-0.141498	0.16683316683316685	0.5650213334423861	0.2517482517482518	0.6905390157679391
AP2B1	-0.0897035	-0.065194	0.7432567432567433	0.9939927913496195	0.6663336663336663	0.9546153846153845
AP2M1	0.23248893806550724	0.13723360771004817	0.15084915084915085	0.5339961586905352	0.1848151848151848	0.5904705812760244
AP2S1	0.20005392570041036	0.11662647891549323	0.24975024975024976	0.7062127322661256	0.2707292707292707	0.7054064711533218
AP3B1	-0.0079096	-0.0141262	0.9790209790209791	0.9975082388875492	0.977023	0.998232
AP3B2	-0.115917	-0.0888345	0.6413586413586414	0.9923936748021756	0.5324675324675324	0.921974
AP3M2	0.0959313	0.0587025	0.6173826173826173	0.9899049540249113	0.5944055944055944	0.9474497979085135
AP3S1	0.035322924637278603	0.010240751504696905	0.8331668331668332	0.9939927913496195	0.8861138861138861	0.9912943328766808
AP4E1	0.053641442311053146	0.0361952	0.7752247752247752	0.9939927913496195	0.7242757242757243	0.9675201009969578
AP5B1	-0.151299	-0.104118	0.5304695304695305	0.9785918053066067	0.4435564435564436	0.870571
AP5M1	0.15106235590187733	0.0981696	0.4145854145854146	0.8877257817361343	0.3916083916083916	0.866422
AP5S1	-0.10444	-0.0886485	0.6893106893106893	0.9939927913496195	0.5344655344655345	0.9230421665809339
APAF1	-0.136583	-0.0959205	0.5744255744255744	0.9807520943404088	0.4945054945054945	0.9028518770006789
APBA1	-0.282135	-0.173223	0.1048951048951049	0.4389324548284086	0.13186813186813187	0.5136943773715075
APBA2	0.2597351022119168	0.1732912080700504	0.0929071	0.4053661055167836	0.0709291	0.35678103020314944
APBB1	0.21115135017679088	0.11444584028650177	0.2087912087912088	0.6386511375947996	0.2827172827172827	0.7266168742500103
APBB1IP	-0.0512514	-0.0462284	0.8681318681318682	0.9958173264992928	0.7792207792207793	0.9721515020954918
APBB3	0.3448868887040476	0.2115178219863874	0.004995	0.0520283	0.021978	0.2055146145565952
APCDD1	0.027197132263590777	0.015417658860367877	0.8511488511488512	0.9939927913496195	0.8521478521478522	0.9912943328766808
APEH	0.30005384132653673	0.16929574559840999	0.034965	0.22016883750498972	0.0799201	0.38146468915699683
APEX2	0.037136635545525196	0.0131243	0.8281718281718282	0.9939927913496195	0.8661338661338661	0.9912943328766808
APH1A	0.43311830869276646	0.28971481071756694	0.000999001	0.013249346073773554	0.000999001	0.019073234457849843
APH1B	-0.252121	-0.168978	0.17582417582417584	0.5842765070608358	0.14485514485514486	0.5325250289279067
APIP	0.1564921447302097	0.0813524	0.3946053946053946	0.8684917818436947	0.46553446553446554	0.8919492505729825
APLN	0.0663237	0.038695366846042786	0.7262737262737263	0.9939927913496195	0.7102897102897103	0.9651616736902585
APLNR	0.016851404988818947	0.012347139669622934	0.8931068931068931	0.9973334127064724	0.8731268731268731	0.9912943328766808
APMAP	-0.012348	0.00742261	0.993007	0.9981424193653994	0.8981018981018981	0.9912943328766808
APOC1	-0.23273	-0.13337	0.22877122877122877	0.6691365873184054	0.2897102897102897	0.738906
APOE	-0.137642	-0.107934	0.5714285714285714	0.9807520943404088	0.42857142857142855	0.866422
APOL1	0.37547650225192514	0.25522472015450093	0.000999001	0.013249346073773554	0.000999001	0.019073234457849843
APOL2	0.32060541907079226	0.20404496278101736	0.013986013986013986	0.10592546076417043	0.027972027972027972	0.22350917288750327
APOL4	0.38459521369049665	0.2502478765492284	0.000999001	0.013249346073773554	0.000999001	0.019073234457849843
APOLD1	0.24666140222918684	0.14816417602610016	0.12087912087912088	0.4705578865578866	0.15084915084915085	0.5444231713446503
APOM	-0.0702952	-0.0596299	0.8201798201798202	0.9939927913496195	0.6993006993006993	0.9601430654062233
APOPT1	-0.0654434	-0.06336	0.8301698301698301	0.9939927913496195	0.6773226773226774	0.9546153846153845
APPL1	0.28392385189850333	0.1944807155044719	0.048951	0.26314217960257563	0.036963	0.2516441239011772
APRT	-0.205547	-0.146461	0.32867132867132864	0.8105989679723051	0.23176823176823177	0.6680023923444977
APTR	-0.0558604	-0.0203296	0.8511488511488512	0.9939927913496195	0.936064	0.9912943328766808
AQP1	0.0936123	0.0407067	0.6253746253746254	0.9899049540249113	0.6943056943056943	0.958157
AQP11	0.4076099169745207	0.2521075131719573	0.000999001	0.013249346073773554	0.000999001	0.019073234457849843
AQP4	0.0329789	0.0291304	0.8371628371628371	0.9939927913496195	0.7692307692307693	0.9721515020954918
AQP5	-0.021844	0.012550578441115255	0.978022	0.9975082388875492	0.8721278721278721	0.9912943328766808
AQR	-0.260165	-0.17174	0.15384615384615385	0.5412966943951149	0.13886113886113885	0.5265328298938077
AR	0.27076980712882165	0.15936962106013158	0.0799201	0.38171738171738173	0.10989010989010989	0.46005560704355886
ARAP1	-0.255529	-0.175917	0.16683316683316685	0.5650213334423861	0.12287712287712288	0.49372505385456356
ARAP2	-0.031932	-0.0161309	0.9410589410589411	0.9975082388875492	0.961039	0.9938744588744589
ARAP3	-0.17762	-0.0835012	0.4255744255744256	0.9030202821116354	0.5684315684315684	0.9371730945084523
ARC	0.1863259360232395	0.16048412802580014	0.2987012987012987	0.7827505827505827	0.10789210789210789	0.45719938597987375
ARF1	0.12314249556056131	0.0886069	0.5294705294705294	0.9785918053066067	0.42857142857142855	0.866422
ARF3	-0.106096	-0.06907	0.6773226773226774	0.9923936748021756	0.6473526473526473	0.9500753299850744
ARFGAP3	-0.18115	-0.1147	0.41058941058941056	0.8854990590343121	0.4025974025974026	0.866422
ARFGEF2	0.00606027	-0.00142445	0.932068	0.9975082388875492	0.9460539460539461	0.9931196343024687
ARFGEF3	0.00544816	0.00632385	0.9330669330669331	0.9975082388875492	0.9020979020979021	0.9912943328766808
ARG2	0.13975727249539419	0.0964065	0.46353646353646355	0.9327637847443268	0.39760239760239763	0.866422
ARGLU1	-0.410379	-0.26594	0.000999001	0.013249346073773554	0.000999001	0.019073234457849843
ARHGAP1	0.0468298	0.026560103500646876	0.7982017982017982	0.9939927913496195	0.7792207792207793	0.9721515020954918
ARHGAP10	-0.186315	-0.157297	0.3866133866133866	0.8561076955163114	0.1838161838161838	0.5904705812760244
ARHGAP18	-0.149088	-0.1159	0.5394605394605395	0.9786767749384572	0.3986013986013986	0.866422
ARHGAP22	0.0685133	0.0158457	0.7212787212787213	0.9939927913496195	0.8501498501498501	0.9912943328766808
ARHGAP25	0.48209787833642226	0.31089044306526914	0.000999001	0.013249346073773554	0.000999001	0.019073234457849843
ARHGAP26	0.14749521611340044	0.0905649	0.43356643356643354	0.9108564953788654	0.4195804195804196	0.866422
ARHGAP27	0.0942207	0.0691647	0.6243756243756243	0.9899049540249113	0.5324675324675324	0.921974
ARHGAP27P1	-0.369625	-0.220554	0.00699301	0.060626997752746256	0.029970029970029972	0.2248269864850176
ARHGAP28	-0.110071	-0.0754201	0.6683316683316683	0.9923936748021756	0.6123876123876124	0.9491196755264492
ARHGAP29	-0.160575	-0.0505199	0.4975024975024975	0.9629841756658138	0.7592407592407593	0.9721515020954918
ARHGAP31	0.24439487297674348	0.15456021600134998	0.12187812187812187	0.4705578865578866	0.12887112887112886	0.5095600803384144
ARHGAP32	-0.10992	-0.0270319	0.6693306693306693	0.9923936748021756	0.9000999000999002	0.9912943328766808
ARHGAP33	-0.0887398	-0.0708927	0.7452547452547452	0.9939927913496195	0.6343656343656343	0.9500753299850744
ARHGAP36	-0.0807754	-0.0707749	0.7782217782217782	0.9939927913496195	0.6353646353646354	0.9500753299850744
ARHGAP39	0.0730953	0.055517034481465506	0.6973026973026973	0.9939927913496195	0.6133866133866134	0.9491196755264492
ARHGAP4	-0.122269	-0.115743	0.6253746253746254	0.9899049540249113	0.4005994005994006	0.866422
ARHGAP42	0.10384840279574914	0.0615062	0.5844155844155844	0.9807520943404088	0.5794205794205795	0.9424127641689897
ARHGAP44	0.3025223106852741	0.20504209401308757	0.029970029970029972	0.19256630943021477	0.027972027972027972	0.22350917288750327
ARHGAP45	0.24697490627535537	0.16286126788292427	0.11988011988011989	0.4705578865578866	0.0959041	0.41928479170552646
ARHGAP5-AS1	-0.0289134	-0.0325744	0.9500499500499501	0.9975082388875492	0.8691308691308691	0.9912943328766808
ARHGAP6	-0.213693	-0.13833	0.3026973026973027	0.783065	0.26373626373626374	0.6982861697887606
ARHGAP9	0.25948713026152337	0.17458327864549153	0.0949051	0.4124264929667631	0.0699301	0.35339297119401836
ARHGDIA	-0.121811	-0.0768805	0.6263736263736264	0.9899049540249113	0.6033966033966034	0.9491196755264492
ARHGDIB	0.10971000969724307	0.0683237	0.5664335664335665	0.9807520943404088	0.5374625374625375	0.9254582879954536
ARHGDIG	0.1437920433192445	0.0784379	0.4485514485514486	0.9242330250394768	0.4825174825174825	0.9027226761751331
ARHGEF10L	0.1427163419359497	0.10411733823336396	0.4565434565434565	0.9327637847443268	0.35564435564435565	0.8320717795536002
ARHGEF11	0.00597055	0.011711510696941855	0.932068	0.9975082388875492	0.8781218781218781	0.9912943328766808
ARHGEF16	0.261463	0.13764461027881422	0.0899101	0.3960694477935857	0.1838161838161838	0.5904705812760244
ARHGEF17	0.37181542375104965	0.25265032906455664	0.000999001	0.013249346073773554	0.000999001	0.019073234457849843
ARHGEF18	0.2058563755884078	0.1524800780004875	0.22277722277722278	0.659825	0.13886113886113885	0.5265328298938077
ARHGEF25	0.0916197	0.0876982	0.6313686313686314	0.9899049540249113	0.42957042957042957	0.866422
ARHGEF26-AS1	-0.0643551	-0.0305897	0.8331668331668332	0.9939927913496195	0.8831168831168831	0.9912943328766808
ARHGEF28	0.12826140537660452	0.0651233	0.5084915084915085	0.9640475194818278	0.5564435564435565	0.9313728660549471
ARHGEF33	-0.375994	-0.229857	0.004995	0.0520283	0.023976023976023976	0.20932635203991987
ARHGEF4	0.3580816214988601	0.23087319295745598	0.002997	0.0355184	0.004995	0.0690949
ARHGEF40	0.00228472	0.00381846	0.945055	0.9975082388875492	0.916084	0.9912943328766808
ARHGEF6	0.052857	0.062045637785236155	0.7772227772227772	0.9939927913496195	0.5754245754245755	0.9396077606603923
ARHGEF7	0.2092408880198463	0.14133444584028648	0.2127872127872128	0.6420571439675296	0.17182817182817184	0.581003
ARID1A	-0.461184	-0.30339	0.000999001	0.013249346073773554	0.000999001	0.019073234457849843
ARID1B	-0.374219	-0.244902	0.004995	0.0520283	0.012987012987012988	0.1539129356318988
ARID2	0.0221992	0.019135994599966247	0.8701298701298701	0.9958173264992928	0.8291708291708292	0.98876
ARID3B	-0.261364	-0.157175	0.15084915084915085	0.5339961586905352	0.1848151848151848	0.5904705812760244
ARID4A	-0.373832	-0.211745	0.004995	0.0520283	0.042957	0.27082141159811063
ARID4B	-0.173209	-0.107641	0.44755244755244755	0.9242330250394768	0.42957042957042957	0.866422
ARID5A	-0.120162	-0.0721328	0.6313686313686314	0.9899049540249113	0.6303696303696303	0.9500753299850744
ARID5B	0.0969718	0.052101	0.6073926073926074	0.9882786252893014	0.6303696303696303	0.9500753299850744
ARIH1	-0.0121688	0.015229032681454258	0.993007	0.9981424193653994	0.8541458541458542	0.9912943328766808
ARIH2	0.0558541	0.0256211	0.7612387612387612	0.9939927913496195	0.7862137862137862	0.9751340892117591
ARL10	-0.243165	-0.14542	0.1958041958041958	0.6153947355105098	0.23476523476523475	0.6690963236238826
ARL13B	-0.111642	-0.0712045	0.6653346653346653	0.9923936748021756	0.6343656343656343	0.9500753299850744
ARL15	0.0524231	0.037375546097163106	0.7772227772227772	0.9939927913496195	0.7182817182817183	0.9675201009969578
ARL16	-0.0751503	-0.0309563	0.7982017982017982	0.9939927913496195	0.8811188811188811	0.9912943328766808
ARL17A	-0.309398	-0.191982	0.052947052947052944	0.27909651028583066	0.0729271	0.36097862251708407
ARL2BP	0.1359728174021868	0.0765699	0.48151848151848153	0.9539438713312177	0.4935064935064935	0.9028518770006789
ARL3	0.306427	0.18974443590272438	0.028971028971028972	0.19256630943021477	0.043956	0.27082141159811063
ARL4A	-0.335626	-0.216387	0.027972027972027972	0.18691769768692845	0.033966	0.23833839827377792
ARL4C	0.10132658899853397	0.049371121069506675	0.5914085914085914	0.9810132582712303	0.6463536463536463	0.9500753299850744
ARL4D	0.3536416579454821	0.21953255957849735	0.003996	0.043554939414412436	0.015984015984015984	0.16549838719087825
ARL5A	-0.207286	-0.1262	0.3206793206793207	0.8014215358864382	0.34465534465534464	0.8215319564156774
ARL5B	0.29929342526240005	0.20795511221945137	0.035964	0.22016883750498972	0.025974025974025976	0.22350917288750327
ARL8A	-0.0176769	-0.0240742	0.989011	0.9981424193653994	0.9150849150849151	0.9912943328766808
ARL8B	0.35414041438256844	0.21033543959649745	0.003996	0.043554939414412436	0.023976023976023976	0.20932635203991987
ARL9	-0.424773	-0.253567	0.000999001	0.013249346073773554	0.004995	0.0690949
ARMC10	-0.00906968	-0.00618941	0.9820179820179821	0.9981424193653994	0.9790209790209791	0.998232
ARMC2	-0.31919	-0.161215	0.043956	0.251546	0.17082917082917082	0.5785547785547785
ARMC8	0.12748486410435153	0.0840386	0.5084915084915085	0.9640475194818278	0.44655344655344653	0.8736958986958987
ARMCX1	0.0583472	0.023651772823580147	0.7512487512487512	0.9939927913496195	0.8001998001998002	0.9813460800802573
ARMCX2	0.0907927	0.0641265	0.6323676323676324	0.9899049540249113	0.5624375624375625	0.935279
ARMCX3	0.4257550886610448	0.27789848686554286	0.000999001	0.013249346073773554	0.000999001	0.019073234457849843
ARMCX4	-0.244016	-0.158164	0.1918081918081918	0.6067872404361844	0.18281718281718282	0.5904705812760244
ARMCX6	0.2664459075733972	0.15291826823917648	0.0829171	0.38171738171738173	0.13486513486513488	0.5216266369427545
ARMT1	0.22128904351662013	0.14218120113250707	0.17782217782217782	0.5844650997885958	0.16783216783216784	0.5699601415004073
ARNT2	0.15290437967553747	0.11414096338102112	0.4065934065934066	0.8797202797202797	0.28771228771228774	0.7351048951048952
ARNTL	0.041280626529000636	0.0378428	0.8201798201798202	0.9939927913496195	0.7152847152847153	0.966959
ARNTL2	-0.115264	-0.0531367	0.6463536463536463	0.9923936748021756	0.7442557442557443	0.9721515020954918
ARPC1B	0.37369607302322094	0.2448467177919862	0.000999001	0.013249346073773554	0.000999001	0.019073234457849843
ARPC2	-0.0811236	-0.0683052	0.7782217782217782	0.9939927913496195	0.6503496503496503	0.9500753299850744
ARPC3	0.0983504	0.060738379614872585	0.6003996003996004	0.9844604244377744	0.5844155844155844	0.9449083061123196
ARPC4	0.22366104288028943	0.14325483284270524	0.17382617382617382	0.5812270870007591	0.16483516483516483	0.5682234432234432
ARPC5	-0.241542	-0.170507	0.2017982017982018	0.6258554012927451	0.14285714285714285	0.5307955517536355
ARPP19	0.00282622	-0.0135462	0.9430569430569431	0.9975082388875492	0.98002	0.998232
ARRB1	-0.16043	-0.117348	0.4985014985014985	0.9629841756658138	0.3926073926073926	0.866422
ARRDC2	0.19882953489808947	0.12096169351058443	0.25074925074925075	0.7062127322661256	0.2547452547452547	0.6909060343340705
ARRDC3	-0.257092	-0.156363	0.16383616383616384	0.5636612892058437	0.18581418581418582	0.5914869300724925
ARSB	-0.33948	-0.191763	0.017982017982017984	0.1254697110118797	0.0729271	0.36097862251708407
ARSG	-0.00588823	0.00160726	0.9760239760239761	0.9975082388875492	0.9280719280719281	0.9912943328766808
ARSJ	-0.130407	-0.0577001	0.5904095904095904	0.9810132582712303	0.7142857142857143	0.9665109034267914
ART3	-0.0281088	-0.0184128	0.954046	0.9975082388875492	0.945055	0.9931196343024687
ARX	0.0965559	0.09138	0.6113886113886113	0.9899049540249113	0.4165834165834166	0.866422
ASAH1	0.11820227555073737	0.0580014	0.5424575424575424	0.9786767749384572	0.5984015984015985	0.9489439002034841
ASAH2	-0.0935412	-0.0533656	0.7312687312687313	0.9939927913496195	0.7432567432567433	0.9721515020954918
ASAH2B	-0.135879	-0.101715	0.5744255744255744	0.9807520943404088	0.46153846153846156	0.8880143112701253
ASAP1	0.079093	0.0719463	0.6743256743256744	0.9923936748021756	0.5144855144855145	0.9134141966759992
ASAP1-IT1	-0.0817899	-0.00283108	0.7772227772227772	0.9939927913496195	0.955045	0.9937088902234428
ASAP2	0.35374328425709894	0.2491819323870774	0.003996	0.043554939414412436	0.000999001	0.019073234457849843
ASAP3	0.21127125797435356	0.0793366	0.2077922077922078	0.6367163700497034	0.4755244755244755	0.8962640743938206
ASB10	-0.0124399	-0.00916599	0.993007	0.9981424193653994	0.997003	0.998232
ASB13	0.11603202879094203	0.0842814	0.5514485514485514	0.9807520943404088	0.4435564435564436	0.870571
ASB2	0.22078616202629475	0.1048658429115182	0.17882117882117882	0.5859749454619314	0.35064935064935066	0.8275172260502334
ASB5	-0.285558	-0.180908	0.0989011	0.42322849564228876	0.1038961038961039	0.44504213734982967
ASB6	0.26625606137319047	0.1667217295108094	0.0829171	0.38171738171738173	0.0869131	0.39674933579295113
ASB8	-0.269691	-0.160321	0.12787212787212787	0.48254786048009335	0.17382617382617382	0.581003
ASCC3	-0.200123	-0.142579	0.34665334665334663	0.827967	0.24675324675324675	0.682006
ASCL1	0.3093261172470532	0.22210395064969154	0.020979	0.1453307458092147	0.014985014985014986	0.16549838719087825
ASCL2	-0.11037	-0.0867568	0.6653346653346653	0.9923936748021756	0.5504495504495505	0.9309563675760858
ASGR1	0.2135167869557617	0.12891286820542627	0.19880119880119881	0.6221131174301203	0.22077922077922077	0.6527941085463209
ASGR2	0.4492816735515522	0.29275082969268557	0.000999001	0.013249346073773554	0.000999001	0.019073234457849843
ASH1L	0.0314985	0.0469329	0.8411588411588412	0.9939927913496195	0.6583416583416584	0.952113
ASH1L-AS1	-0.213739	-0.148837	0.3026973026973027	0.783065	0.21978021978021978	0.6511701122888026
ASH2L	-0.0273019	-0.0064926	0.958042	0.9975082388875492	0.9820179820179821	0.998232
ASIC1	-0.171642	-0.107532	0.45454545454545453	0.9327637847443268	0.42957042957042957	0.866422
ASIC2	0.011565618019013771	0.018101	0.9140859140859141	0.9973334127064724	0.8341658341658341	0.9889993996722535
ASIC4	-0.371369	-0.201563	0.00699301	0.060626997752746256	0.052947052947052944	0.3014095995747372
ASL	0.0676486	0.014109838186488664	0.7252747252747253	0.9939927913496195	0.8601398601398601	0.9912943328766808
ASMTL	-0.035471	-0.017353	0.9280719280719281	0.9975082388875492	0.952048	0.9936532502543065
ASMTL-AS1	-0.288183	-0.18077	0.0949051	0.4124264929667631	0.1038961038961039	0.44504213734982967
ASNSP1	0.3239349932931833	0.1712337577109857	0.00999001	0.0787507	0.0749251	0.36668964837978923
ASPDH	-0.0735337	-0.0476245	0.8031968031968032	0.9939927913496195	0.7742257742257742	0.9721515020954918
ASPHD1	0.2941582964870305	0.16647197794986215	0.037962	0.2262396694214876	0.0869131	0.39674933579295113
ASPHD2	-0.348431	-0.221349	0.013986013986013986	0.10592546076417043	0.028971028971028972	0.22350917288750327
ASPRV1	0.0694109	0.0394124	0.7182817182817183	0.9939927913496195	0.7022977022977023	0.960312
ASPSCR1	-0.0444495	-0.0195969	0.9010989010989011	0.9973334127064724	0.9400599400599401	0.9931196343024687
ASS1	0.0747557	0.0739195	0.6943056943056943	0.9939927913496195	0.5044955044955045	0.9090546458312483
ASTE1	-0.191623	-0.113758	0.37462537462537465	0.8509896640642299	0.4075924075924076	0.866422
ASTN1	-0.100381	-0.0673032	0.7082917082917083	0.9939927913496195	0.6523476523476524	0.9500753299850744
ASTN2	0.12560674611484962	0.0717323	0.5174825174825175	0.9690110575237023	0.5174825174825175	0.9136932173517539
ASXL3	-0.120644	-0.0805327	0.6293706293706294	0.9899049540249113	0.5844155844155844	0.9449083061123196
ATAD1	-0.237912	-0.118959	0.2127872127872128	0.6420571439675296	0.38161838161838163	0.8601761497454284
ATAD2B	-0.279683	-0.188939	0.11188811188811189	0.45977863196406243	0.0799201	0.38146468915699683
ATAD3A	0.00165302	-0.0174918	0.9470529470529471	0.9975082388875492	0.951049	0.9931196343024687
ATAD5	-0.358895	-0.196629	0.00799201	0.0674699	0.0639361	0.33990978421822976
ATF1	-0.393848	-0.238122	0.000999001	0.013249346073773554	0.015984015984015984	0.16549838719087825
ATF4	0.2614077175491456	0.13660041625260158	0.0899101	0.3960694477935857	0.18581418581418582	0.5914869300724925
ATF5	0.10159602997601254	0.0689738	0.5904095904095904	0.9810132582712303	0.5334665334665335	0.9226007916033797
ATF6	-0.120314	-0.0846356	0.6313686313686314	0.9899049540249113	0.5594405594405595	0.9338701267986433
ATF6B	-0.203539	-0.11194	0.33166833166833165	0.8134395249019755	0.41358641358641357	0.866422
ATF7IP2	-0.362826	-0.195377	0.00699301	0.060626997752746256	0.0659341	0.34195177956371986
ATG101	0.23514003478128295	0.1559040369002306	0.14385614385614387	0.5230968278268404	0.12387612387612387	0.4959040959040959
ATG12	-0.260399	-0.170972	0.15384615384615385	0.5412966943951149	0.14185814185814186	0.5307955517536355
ATG16L1	-0.0203652	0.016738042112763203	0.9790209790209791	0.9975082388875492	0.8471528471528471	0.9912943328766808
ATG16L2	0.2939452937379591	0.21141544634653964	0.037962	0.2262396694214876	0.021978	0.2055146145565952
ATG3	0.29295603097026457	0.17797029981437384	0.038961	0.2262396694214876	0.059940059940059943	0.3218166258957359
ATG4B	0.2410656737591923	0.1356974106088163	0.12687312687312688	0.48107675824829915	0.1888111888111888	0.5968714691422115
ATG4D	0.22227811878189468	0.1357630360189751	0.17682317682317683	0.5842765070608358	0.1878121878121878	0.5943622861655649
ATG5	0.35960376614407313	0.2098775617347608	0.001998	0.025675507924028635	0.023976023976023976	0.20932635203991987
ATG7	0.20525824286874414	0.12039993999962499	0.22477522477522477	0.6610096065072367	0.25574425574425574	0.6916719643992371
ATIC	0.14368507318865892	0.10628785179907373	0.4485514485514486	0.9242330250394768	0.34565434565434566	0.8215319564156774
ATL1	-0.0696891	-0.0566998	0.8201798201798202	0.9939927913496195	0.7212787212787213	0.9675201009969578
ATOH7	-0.116885	-0.0881527	0.6383616383616384	0.9899049540249113	0.5374625374625375	0.9254582879954536
ATOX1	-0.126508	-0.0934431	0.6053946053946054	0.9882786252893014	0.5084915084915085	0.9134134660396247
ATP10A	0.18242879197563777	0.10394652466577915	0.3096903096903097	0.7910260865274097	0.35564435564435565	0.8320717795536002
ATP10D	-0.0876636	-0.0531363	0.7482517482517482	0.9939927913496195	0.7442557442557443	0.9721515020954918
ATP11A	0.017172127878155842	-0.0286545	0.8931068931068931	0.9973334127064724	0.8921078921078921	0.9912943328766808
ATP11B	-0.332822	-0.224357	0.029970029970029972	0.19256630943021477	0.027972027972027972	0.22350917288750327
ATP13A2	0.2949287439306349	0.17744585903661897	0.037962	0.2262396694214876	0.0629371	0.33624493587593224
ATP13A3	-0.00525016	-0.0131738	0.973027	0.9975082388875492	0.984016	0.998232
ATP1A1	0.35477754760558317	0.23171882324264526	0.002997	0.0355184	0.004995	0.0690949
ATP1A3	0.085352	0.0743768	0.6523476523476524	0.9923936748021756	0.5034965034965035	0.9074427647041756
ATP1A4	0.22995446785494494	0.13434515215720097	0.15984015984015984	0.5547468911432155	0.1928071928071928	0.602271
ATP1B1	0.333242	0.2026812667579172	0.00699301	0.060626997752746256	0.028971028971028972	0.22350917288750327
ATP1B3	0.2978708444021843	0.17607447546547164	0.035964	0.22016883750498972	0.0659341	0.34195177956371986
ATP2A2	0.35137850373659796	0.22849624060150373	0.003996	0.043554939414412436	0.00899101	0.11816171725400168
ATP2B1	0.10627215282732667	0.1184945530909568	0.5764235764235764	0.9807520943404088	0.26373626373626374	0.6982861697887606
ATP2B2	-0.00172155	0.022484203026268912	0.9590409590409591	0.9975082388875492	0.8091908091908092	0.9831148038998296
ATP2B3	0.11050970751836078	0.0661337	0.5664335664335665	0.9807520943404088	0.5514485514485514	0.9309563675760858
ATP2B4	-0.0776478	-0.0504262	0.7892107892107892	0.9939927913496195	0.7602397602397603	0.9721515020954918
ATP2C1	-0.312504	-0.192378	0.048951	0.26314217960257563	0.0719281	0.3593094656924445
ATP2C2	0.21557209473212322	0.13015806348789677	0.1918081918081918	0.6067872404361844	0.2127872127872128	0.6365297925215281
ATP4A	-0.0937007	-0.0595067	0.7302697302697303	0.9939927913496195	0.7002997002997003	0.960312
ATP5F1A	0.421639	0.25868599178744867	0.000999001	0.013249346073773554	0.000999001	0.019073234457849843
ATP5F1B	0.2748190156390087	0.16440815255095345	0.0689311	0.34414034241620445	0.0929071	0.41200113018294837
ATP5IF1	-0.123027	-0.109844	0.6243756243756243	0.9899049540249113	0.42157842157842157	0.866422
ATP5MC3	0.3920407472845796	0.23562259764123522	0.000999001	0.013249346073773554	0.003996	0.0627727
ATP5ME	-0.0122126	-0.0329539	0.993007	0.9981424193653994	0.8661338661338661	0.9912943328766808
ATP5MF	0.1674802552957551	0.0858622	0.35564435564435565	0.8338684257712597	0.43956043956043955	0.870571
ATP5MPL	-0.160477	-0.133037	0.4985014985014985	0.9629841756658138	0.2937062937062937	0.7471234475626862
ATP5PB	0.35484307970135825	0.2241644010275064	0.002997	0.0355184	0.012987012987012988	0.1539129356318988
ATP5PF	0.22084494403495133	0.1480873005456284	0.17882117882117882	0.5859749454619314	0.15084915084915085	0.5444231713446503
ATP6AP1L	-0.0127586	-0.00223239	0.994006	0.9981424193653994	0.951049	0.9931196343024687
ATP6V0A1	0.22295209623043105	0.11029887686798043	0.17582417582417584	0.5842765070608358	0.31868131868131866	0.7898386919784921
ATP6V0A2	-0.0285268	-0.00853037	0.952048	0.9975082388875492	0.995005	0.998232
ATP6V0A4	-0.00231584	0.026528	0.961039	0.9975082388875492	0.7792207792207793	0.9721515020954918
ATP6V0C	0.084776	0.023575647347795922	0.6573426573426573	0.9923936748021756	0.8001998001998002	0.9813460800802573
ATP6V0CP3	0.14626585649695065	0.0797915	0.43956043956043955	0.9185618326825928	0.4725274725274725	0.8925518925518925
ATP6V0D1	0.33806742569020204	0.1866184163651023	0.00699301	0.060626997752746256	0.044955	0.27082141159811063
ATP6V0E2	0.3488316583663185	0.21044362777267356	0.003996	0.043554939414412436	0.023976023976023976	0.20932635203991987
ATP6V1A	0.42484298313916274	0.26831923949524683	0.000999001	0.013249346073773554	0.000999001	0.019073234457849843
ATP6V1B2	0.0437504	0.042205951287195544	0.8111888111888111	0.9939927913496195	0.6883116883116883	0.958157
ATP6V1C1	0.0201864	0.00449178	0.8781218781218781	0.9958173264992928	0.913087	0.9912943328766808
ATP6V1E1	0.28420969933772816	0.16936080850505314	0.048951	0.26314217960257563	0.0799201	0.38146468915699683
ATP6V1E2	0.20360840907554018	0.14553072206701292	0.23076923076923078	0.672716	0.15784215784215785	0.5567092266239648
ATP6V1H	0.20374669211025864	0.12038850242814017	0.23076923076923078	0.672716	0.25574425574425574	0.6916719643992371
ATP7B	-0.311497	-0.212993	0.048951	0.26314217960257563	0.037962	0.25663519360017417
ATP8A1	-0.33796	-0.230944	0.021978	0.1516466059754384	0.022977022977022976	0.20932635203991987
ATP8A2	0.0434022	0.0365145	0.8131868131868132	0.9939927913496195	0.7242757242757243	0.9675201009969578
ATP8B2	-0.0300959	-0.00742842	0.9470529470529471	0.9975082388875492	0.987013	0.998232
ATP9A	0.013787709197927274	0.000566629	0.9080919080919081	0.9973334127064724	0.935065	0.9912943328766808
ATP9B	0.12007251843860108	0.046362477265482906	0.5394605394605395	0.9786767749384572	0.6613386613386614	0.952113
ATPAF1	0.23046672446626817	0.16833	0.15984015984015984	0.5547468911432155	0.0829171	0.3897731056821966
ATPAF2	0.10105696051863541	0.0718086	0.5914085914085914	0.9810132582712303	0.5174825174825175	0.9136932173517539
ATRNL1	0.14129544859751358	0.10814523840774003	0.46053946053946054	0.9327637847443268	0.3336663336663337	0.8094273779836473
ATRX	-0.426939	-0.250386	0.000999001	0.013249346073773554	0.004995	0.0690949
ATXN1	0.20856869184429955	0.1700075000468753	0.2137862137862138	0.6423939256869039	0.0779221	0.37501888693024427
ATXN10	-0.0910682	-0.0655825	0.7402597402597403	0.9939927913496195	0.6633366633366633	0.9529362649918297
ATXN3	0.47608345696266313	0.3019830123938274	0.000999001	0.013249346073773554	0.000999001	0.019073234457849843
ATXN7	-0.327562	-0.184796	0.035964	0.22016883750498972	0.0909091	0.41024793388429753
ATXN7L1	-0.117247	-0.0968708	0.6383616383616384	0.9899049540249113	0.4885114885114885	0.9027226761751331
ATXN7L2	-0.188387	-0.136399	0.3806193806193806	0.8509896640642299	0.2707292707292707	0.7054064711533218
ATXN7L3	0.4657664175581448	0.3066679166744792	0.000999001	0.013249346073773554	0.000999001	0.019073234457849843
AUH	0.33818798974623454	0.20903305645660283	0.00699301	0.060626997752746256	0.023976023976023976	0.20932635203991987
AUNIP	-0.0310718	0.031953574709841934	0.945055	0.9975082388875492	0.7512487512487512	0.9721515020954918
AVEN	0.10222819438489845	0.084867	0.5874125874125874	0.9807520943404088	0.4435564435564436	0.870571
AVIL	-0.399005	-0.233624	0.000999001	0.013249346073773554	0.017982017982017984	0.17591192591192592
AVPI1	0.0962534	0.0653488	0.6153846153846154	0.9899049540249113	0.5554445554445554	0.9309563675760858
AZGP1	-0.00993013	-0.0109521	0.986014	0.9981424193653994	0.996004	0.998232
AZIN1	0.058539099271546796	0.021509196932480826	0.7512487512487512	0.9939927913496195	0.8131868131868132	0.9831807719072855
AZIN1-AS1	0.0554951	0.0334103	0.7652347652347652	0.9939927913496195	0.7442557442557443	0.9721515020954918
AZIN2	0.180752	0.12649297808111298	0.3146853146853147	0.7972211515518602	0.23276723276723277	0.6680023923444977
B2M	0.0313635	0.014206963793523708	0.8411588411588412	0.9939927913496195	0.8601398601398601	0.9912943328766808
B3GALNT1	-0.0882948	-0.0473202	0.7472527472527473	0.9939927913496195	0.7772227772227772	0.9721515020954918
B3GALNT2	-0.198724	-0.156411	0.34965034965034963	0.827967	0.18581418581418582	0.5914869300724925
B3GALT2	0.1905477405109972	0.12499390621191381	0.2787212787212787	0.7475306416337598	0.23876123876123875	0.677595
B3GALT4	0.26310845824936796	0.13432546453415334	0.0879121	0.3960694477935857	0.1938061938061938	0.6030438697105364
B3GALT5-AS1	0.35519558425087794	0.2226857667860424	0.002997	0.0355184	0.014985014985014986	0.16549838719087825
B3GALT6	-0.0143596	-0.0228273	1	1	0.919081	0.9912943328766808
B3GAT1	-0.00605689	0.016112163201020005	0.9760239760239761	0.9975082388875492	0.8491508491508492	0.9912943328766808
B3GAT2	-0.199782	-0.134183	0.34765234765234765	0.827967	0.28471528471528473	0.7306711014244249
B3GLCT	0.14662332986059917	0.081035	0.4385614385614386	0.9184626848561276	0.46653346653346656	0.8924312338946485
B3GNT2	0.0915483	0.044938780867380415	0.6313686313686314	0.9899049540249113	0.6693306693306693	0.9546153846153845
B3GNT4	-0.204216	-0.156046	0.32967032967032966	0.8105989679723051	0.18681318681318682	0.592712
B3GNT5	0.0356445	0.0229051	0.8331668331668332	0.9939927913496195	0.8031968031968032	0.9813460800802573
B3GNT9	0.028787152784828355	0.0341732	0.8461538461538461	0.9939927913496195	0.7402597402597403	0.9721515020954918
B3GNTL1	-0.0526824	-0.057608	0.8621378621378621	0.9951357438734532	0.7152847152847153	0.966959
B4GALT2	0.0880325	0.0625405	0.6383616383616384	0.9899049540249113	0.5734265734265734	0.9379319607148642
B4GALT3	0.00834142	-0.00543585	0.9170829170829171	0.9973334127064724	0.975025	0.998232
B4GALT4	0.20615066063653073	0.15973618585116153	0.22277722277722278	0.659825	0.10989010989010989	0.46005560704355886
B4GALT5	0.18664609640531651	0.13907449421558885	0.2967032967032967	0.7796314393410583	0.17882117882117882	0.5879710751020365
B4GALT6	0.27959076472450106	0.18800498753117206	0.054945054945054944	0.287362	0.044955	0.27082141159811063
B4GAT1	0.0662726	0.032047	0.7262737262737263	0.9939927913496195	0.7512487512487512	0.9721515020954918
B9D1	-0.0922704	-0.064812	0.7372627372627373	0.9939927913496195	0.6693306693306693	0.9546153846153845
BAALC	0.3106279465488165	0.2153717210732567	0.017982017982017984	0.1254697110118797	0.016983016983016984	0.16670222432934298
BAAT	-0.163886	-0.0960464	0.4835164835164835	0.9541816656764408	0.4935064935064935	0.9028518770006789
BABAM1	0.29479439844673555	0.1844074025462659	0.037962	0.2262396694214876	0.048951	0.28868822962509316
BABAM2	0.0557509	0.0265862	0.7632367632367633	0.9939927913496195	0.7792207792207793	0.9721515020954918
BACE1	0.27270839464875973	0.1277404233776461	0.0759241	0.3726285014420608	0.22577422577422576	0.6590392134746973
BACE2	0.037923583202085824	-0.00730936	0.8261738261738262	0.9939927913496195	0.986014	0.998232
BACH2	-0.29319	-0.157524	0.0869131	0.3955023499287512	0.18281718281718282	0.5904705812760244
BAD	0.13972670960094113	0.0636638	0.46353646353646355	0.9327637847443268	0.5684315684315684	0.9371730945084523
BAG2	0.37108303929869657	0.22238463990399937	0.000999001	0.013249346073773554	0.014985014985014986	0.16549838719087825
BAG3	0.0790665	0.0484616	0.6743256743256744	0.9923936748021756	0.6503496503496503	0.9500753299850744
BAG5	0.2358102621814202	0.15747098419365116	0.14185814185814186	0.5177822177822178	0.11588411588411589	0.4752999597192232
BAHCC1	-0.349054	-0.225985	0.013986013986013986	0.10592546076417043	0.027972027972027972	0.22350917288750327
BAIAP2	-0.113153	-0.0748448	0.6583416583416584	0.9923936748021756	0.6163836163836164	0.9491196755264492
BAIAP2L2	0.3187406137531073	0.20501453134082084	0.013986013986013986	0.10592546076417043	0.027972027972027972	0.22350917288750327
BAIAP3	-0.0380467	-0.035446	0.9170829170829171	0.9973334127064724	0.8511488511488512	0.9912943328766808
BAK1	-0.0209079	0.00363359	0.9790209790209791	0.9975082388875492	0.9170829170829171	0.9912943328766808
BAMBI	0.25576398845964204	0.13513640710254438	0.0999001	0.42416039483488166	0.19080919080919082	0.599262
BAP1	0.3179119468081062	0.19153957212232578	0.015984015984015984	0.1169782197583377	0.042957	0.27082141159811063
BARD1	-0.157321	-0.088617	0.5074925074925075	0.9640475194818278	0.5344655344655345	0.9230421665809339
BASP1	0.0789179	0.0416329	0.6763236763236763	0.9923936748021756	0.6913086913086913	0.958157
BASP1-AS1	0.025422890614745192	0.0360126	0.8571428571428571	0.9939927913496195	0.7272727272727273	0.9706280813977849
BATF3	-0.0642587	-0.0347466	0.8331668331668332	0.9939927913496195	0.8561438561438561	0.9912943328766808
BBC3	-0.2478	-0.174376	0.1848151848151848	0.6013069327676069	0.12887112887112886	0.5095600803384144
BBIP1	0.2181707845215209	0.10562522265764161	0.1878121878121878	0.6053894157790262	0.34565434565434566	0.8215319564156774
BBOX1	0.12608393977364082	0.0829803	0.5144855144855145	0.9675916132268767	0.45354645354645357	0.8804375512755401
BBS1	0.13709305061022148	0.0955528	0.47352647352647353	0.943685	0.4025974025974026	0.866422
BBS5	-0.238619	-0.157128	0.21178821178821178	0.6420571439675296	0.1848151848151848	0.5904705812760244
BBS7	0.00457553	0.011518009487559296	0.938062	0.9975082388875492	0.8781218781218781	0.9912943328766808
BBS9	-0.0521753	-0.0438929	0.8641358641358642	0.995458	0.7972027972027972	0.9813460800802573
BBX	-0.100972	-0.0873469	0.7032967032967034	0.9939927913496195	0.5444555444555444	0.9308571766749291
BCAN	-0.00984125	-0.0214844	0.986014	0.9981424193653994	0.9280719280719281	0.9912943328766808
BCAP31	0.19994039298512625	0.1006076912980706	0.24975024975024976	0.7062127322661256	0.3756243756243756	0.8542722902097901
BCAR1	-0.308911	-0.218131	0.053946053946053944	0.2833309375026425	0.032967	0.23833839827377792
BCAR3	-0.20854	-0.130491	0.3176823176823177	0.8012299299085219	0.31868131868131866	0.7898386919784921
BCAS1	0.12808140305344554	0.0985457	0.5084915084915085	0.9640475194818278	0.3886113886113886	0.866422
BCAS2	0.17939265904047982	0.10243789023681397	0.31868131868131866	0.8012299299085219	0.36563436563436563	0.8452011001239315
BCAS4	-0.0533299	-0.00572741	0.8601398601398601	0.9941504743260996	0.978022	0.998232
BCAT1	0.43038161712228024	0.2787471171694823	0.000999001	0.013249346073773554	0.000999001	0.019073234457849843
BCCIP	-0.420822	-0.257714	0.000999001	0.013249346073773554	0.002997	0.0478584
BCHE	-0.0730056	-0.0415831	0.8091908091908092	0.9939927913496195	0.8101898101898102	0.9831148038998296
BCKDK	0.0828164	0.026256539103369395	0.6653346653346653	0.9923936748021756	0.7792207792207793	0.9721515020954918
BCL10	-0.0752153	-0.00560929	0.7982017982017982	0.9939927913496195	0.977023	0.998232
BCL11A	-0.132855	-0.0462157	0.5834165834165834	0.9807520943404088	0.7792207792207793	0.9721515020954918
BCL11B	0.38813047806758083	0.24072919205745036	0.000999001	0.013249346073773554	0.001998	0.036463536463536464
BCL2	-0.170722	-0.0781186	0.46053946053946054	0.9327637847443268	0.5974025974025974	0.9482251715030813
BCL2A1	-0.0585139	-0.0539998	0.8441558441558441	0.9939927913496195	0.7402597402597403	0.9721515020954918
BCL2L11	-0.0958748	-0.0430443	0.7252747252747253	0.9939927913496195	0.8021978021978022	0.9813460800802573
BCL2L2	0.21454092517356824	0.14444959030993942	0.1958041958041958	0.6153947355105098	0.16183816183816183	0.5633478429177354
BCL3	0.1263100676921093	0.0748368	0.5144855144855145	0.9675916132268767	0.4985014985014985	0.9044449702344439
BCL6B	0.10579599043184522	0.028280801755010968	0.5784215784215784	0.9807520943404088	0.7712287712287712	0.9721515020954918
BCL7A	-0.112729	-0.0489301	0.6603396603396603	0.9923936748021756	0.7692307692307693	0.9721515020954918
BCL7B	0.32031460281743857	0.1905047531547072	0.013986013986013986	0.10592546076417043	0.043956	0.27082141159811063
BCL7C	0.0319669	-0.00189545	0.8391608391608392	0.9939927913496195	0.9500499500499501	0.9931196343024687
BCL9	-0.176392	-0.113661	0.4325674325674326	0.9100782966125665	0.4075924075924076	0.866422
BCLAF3	-0.0262393	-0.0317496	0.9630369630369631	0.9975082388875492	0.8761238761238761	0.9912943328766808
BCO2	0.0789921	0.051689010556315966	0.6743256743256744	0.9923936748021756	0.6343656343656343	0.9500753299850744
BCOR	-0.267218	-0.172409	0.13286713286713286	0.4949471626144011	0.13786213786213786	0.5265328298938077
BCR	-0.0377934	-0.0102567	0.9170829170829171	0.9973334127064724	0.998002	0.998232
BCRP2	0.00813545	0.00989087	0.9230769230769231	0.9975082388875492	0.8891108891108891	0.9912943328766808
BDH1	0.096706	0.0707485	0.6103896103896104	0.9899049540249113	0.5224775224775224	0.9157940577644222
BDH2	0.1685345814031748	0.0959185	0.35364635364635366	0.8338684257712597	0.4005994005994006	0.866422
BDKRB2	-0.447363	-0.270337	0.000999001	0.013249346073773554	0.000999001	0.019073234457849843
BDNF	-0.339681	-0.234041	0.017982017982017984	0.1254697110118797	0.016983016983016984	0.16670222432934298
BEAN1	-0.0192301	-0.0107834	0.984016	0.9981424193653994	0.997003	0.998232
BECN1	0.3661552881997998	0.25515928224551404	0.000999001	0.013249346073773554	0.000999001	0.019073234457849843
BEGAIN	-0.0375852	-0.0152017	0.9170829170829171	0.9973334127064724	0.967033	0.9966325049964865
BEND5	0.41295036089974346	0.27243601522509514	0.000999001	0.013249346073773554	0.000999001	0.019073234457849843
BEND6	0.20367515993704496	0.13865411658822868	0.23076923076923078	0.672716	0.18281718281718282	0.5904705812760244
BEND7	-0.0263065	-0.0153871	0.961039	0.9975082388875492	0.9660339660339661	0.9957210563522856
BEST1	-0.0201775	-0.0318212	0.9790209790209791	0.9975082388875492	0.8761238761238761	0.9912943328766808
BET1L	-0.14055	-0.0689905	0.5634365634365635	0.9807520943404088	0.6473526473526473	0.9500753299850744
BEX1	0.015264478257510665	0.00537716	0.903097	0.9973334127064724	0.9100899100899101	0.9912943328766808
BEX2	-0.0305579	-0.0211961	0.9460539460539461	0.9975082388875492	0.9300699300699301	0.9912943328766808
BEX3	0.0578185	0.014044400277501734	0.7522477522477522	0.9939927913496195	0.8611388611388612	0.9912943328766808
BFSP1	-0.199501	-0.129433	0.34765234765234765	0.827967	0.3226773226773227	0.7940787258067712
BHLHE22	-0.369435	-0.244319	0.00699301	0.060626997752746256	0.012987012987012988	0.1539129356318988
BHLHE40	0.22857735633156884	0.1639341495884349	0.16383616383616384	0.5636612892058437	0.0939061	0.41200113018294837
BHLHE41	0.0546448	0.044061462884143025	0.7682317682317682	0.9939927913496195	0.6753246753246753	0.9546153846153845
BHMT2	0.12862722259794115	0.0791437	0.5074925074925075	0.9640475194818278	0.47952047952047955	0.9014486919702241
BICC1	0.20923910674685675	0.1778111113194457	0.2127872127872128	0.6420571439675296	0.059940059940059943	0.3218166258957359
BICD1	0.17280973032941033	0.0934832	0.34265734265734266	0.827967	0.41058941058941056	0.866422
BICDL1	-0.114799	-0.0754351	0.6473526473526473	0.9923936748021756	0.6123876123876124	0.9491196755264492
BICDL2	0.3410591205518301	0.21355277220482627	0.00699301	0.060626997752746256	0.018981	0.18423252724928704
BICRAL	-0.0121342	0.000895318	0.993007	0.9981424193653994	0.9340659340659341	0.9912943328766808
BID	0.28429313791460914	0.198893	0.048951	0.26314217960257563	0.031968	0.23695076254803216
BIN3	-0.133558	-0.09316	0.5814185814185814	0.9807520943404088	0.5094905094905094	0.9134134660396247
BIRC3	-0.101122	-0.0841205	0.7022977022977023	0.9939927913496195	0.5614385614385614	0.9348699986997859
BIRC6	-0.190704	-0.13179	0.37662337662337664	0.8509896640642299	0.3086913086913087	0.7766004629601502
BLCAP	0.00860842	-0.0284224	0.9170829170829171	0.9973334127064724	0.8931068931068931	0.9912943328766808
BLM	-0.213004	-0.141584	0.3026973026973027	0.783065	0.25074925074925075	0.6884509296013721
BLMH	0.15611488986125568	0.0785311	0.3956043956043956	0.8695844791251152	0.4825174825174825	0.9027226761751331
BLNK	-0.0628863	-0.0269869	0.8371628371628371	0.9939927913496195	0.9010989010989011	0.9912943328766808
BLOC1S2	0.2960685711415551	0.19766204788779929	0.037962	0.2262396694214876	0.033966	0.23833839827377792
BLVRA	0.3930553228789683	0.23830930193313704	0.000999001	0.013249346073773554	0.002997	0.0478584
BLVRB	-0.0636049	-0.0617578	0.8341658341658341	0.9939927913496195	0.6893106893106893	0.958157
BMP2K	-0.166488	-0.100537	0.4695304695304695	0.9398182462698591	0.4675324675324675	0.8924312338946485
BMP6	0.20610228501218172	0.111114	0.22277722277722278	0.659825	0.3146853146853147	0.7862155101154238
BMP8B	-0.0526041	-0.0319931	0.8621378621378621	0.9951357438734532	0.8751248751248751	0.9912943328766808
BMS1	0.18556317617885337	0.13324114525715783	0.3006993006993007	0.783065	0.1968031968031968	0.6030438697105364
BMS1P1	-0.10902	-0.0648152	0.6713286713286714	0.9923936748021756	0.6693306693306693	0.9546153846153845
BMS1P14	0.13810425116105096	0.09892	0.46853146853146854	0.9398182462698591	0.3836163836163836	0.8604377806546668
BMS1P2	-0.0571621	-0.0434988	0.8471528471528471	0.9939927913496195	0.8001998001998002	0.9813460800802573
BMS1P20	0.21459745715318537	0.15556240976506103	0.19480519480519481	0.6133645260140367	0.12487512487512488	0.4985249125874126
BMS1P4	-0.256025	-0.145288	0.16683316683316685	0.5650213334423861	0.23476523476523475	0.6690963236238826
BNIP3	0.36403191704499377	0.24997468734179587	0.000999001	0.013249346073773554	0.000999001	0.019073234457849843
BOD1	-0.396246	-0.243603	0.000999001	0.013249346073773554	0.012987012987012988	0.1539129356318988
BOLA2-SMG1P6	0.0743728	0.0699447	0.6953046953046953	0.9939927913496195	0.5254745254745254	0.9157940577644222
BOLA3	0.3485007165950939	0.242945	0.003996	0.043554939414412436	0.000999001	0.019073234457849843
BOLA3-AS1	0.46571429188539665	0.30062231638947745	0.000999001	0.013249346073773554	0.000999001	0.019073234457849843
BORCS5	-0.0463751	-0.0524216	0.8901098901098901	0.9973334127064724	0.7462537462537463	0.9721515020954918
BORCS7	-0.0482182	-0.0490347	0.8791208791208791	0.9958173264992928	0.7692307692307693	0.9721515020954918
BPHL	-0.0260469	-0.0270182	0.9630369630369631	0.9975082388875492	0.9010989010989011	0.9912943328766808
BRAF	0.0866454	0.0737841	0.6453546453546454	0.9923936748021756	0.5074925074925075	0.9131291243967301
BRCA1	0.099931	0.0377179	0.5964035964035964	0.9844604244377744	0.7162837162837162	0.9675201009969578
BRD1	-0.327082	-0.199422	0.035964	0.22016883750498972	0.056943056943056944	0.3122880906971816
BRD2	-0.145222	-0.0986496	0.5484515484515484	0.9807520943404088	0.47952047952047955	0.9014486919702241
BRICD5	-0.249067	-0.173788	0.18181818181818182	0.593334	0.13086913086913088	0.512561
BRINP1	-0.119214	-0.0597806	0.6323676323676324	0.9899049540249113	0.6973026973026973	0.958157
BRINP2	-0.155862	-0.0693456	0.5114885114885115	0.9675916132268767	0.6463536463536463	0.9500753299850744
BRINP3	-0.247227	-0.117061	0.1878121878121878	0.6053894157790262	0.3956043956043956	0.866422
BRIX1	-0.321822	-0.195605	0.038961	0.2262396694214876	0.0659341	0.34195177956371986
BRK1	0.2677326429303539	0.1658678491740573	0.0829171	0.38171738171738173	0.0869131	0.39674933579295113
BRMS1	0.2402614758799956	0.12064144150900942	0.12887112887112886	0.48358682354362703	0.2547452547452547	0.6909060343340705
BRMS1L	0.012361097035682453	0.0024677	0.913087	0.9973334127064724	0.9240759240759241	0.9912943328766808
BRPF1	-0.275257	-0.159182	0.12087912087912088	0.4705578865578866	0.17782217782217782	0.5862395668847282
BRSK1	0.20320490386779216	0.13866799167494798	0.23476523476523475	0.6825319927729565	0.18281718281718282	0.5904705812760244
BRSK2	-0.182633	-0.117272	0.4045954045954046	0.8790914674148206	0.3936063936063936	0.866422
BRWD1	-0.0300944	-0.0173189	0.9470529470529471	0.9975082388875492	0.9530469530469531	0.9936532502543065
BRWD3	-0.136012	-0.0632093	0.5744255744255744	0.9807520943404088	0.6773226773226774	0.9546153846153845
BSDC1	-0.301417	-0.203528	0.0769231	0.37668025323042237	0.04995	0.2925934483587889
BSN	-0.124972	-0.08232	0.6153846153846154	0.9899049540249113	0.5734265734265734	0.9379319607148642
BSPRY	0.00868249	-0.0116193	0.9170829170829171	0.9973334127064724	0.993007	0.998232
BTBD1	0.18938110045402312	0.12706429415183843	0.28471528471528473	0.7586876313870179	0.23076923076923078	0.6677855788448728
BTBD10	0.3170640608650595	0.2105810661316633	0.015984015984015984	0.1169782197583377	0.023976023976023976	0.20932635203991987
BTBD11	-0.0247889	-0.0125466	0.9690309690309691	0.9975082388875492	0.986014	0.998232
BTBD16	0.0701224	0.00335252	0.7162837162837162	0.9939927913496195	0.9180819180819181	0.9912943328766808
BTBD3	-0.305839	-0.194699	0.060939060939060936	0.31121553343775565	0.0679321	0.3473371831229395
BTBD9	0.022157629722399465	0.00719011	0.8701298701298701	0.9958173264992928	0.9010989010989011	0.9912943328766808
BTC	-0.0936773	-0.0617149	0.7302697302697303	0.9939927913496195	0.6893106893106893	0.958157
BTF3	-0.183283	-0.0983603	0.4015984015984016	0.8769948000717231	0.4825174825174825	0.9027226761751331
BTG1	-0.315009	-0.1785	0.047952	0.26314217960257563	0.11188811188811189	0.46729424421732113
BTG3	-0.430055	-0.274999	0.000999001	0.013249346073773554	0.000999001	0.019073234457849843
BTN2A1	-0.140087	-0.100133	0.5654345654345654	0.9807520943404088	0.47152847152847155	0.8925518925518925
BTN2A2	-0.0580139	-0.0388403	0.8461538461538461	0.9939927913496195	0.8291708291708292	0.98876
BTN3A2	0.056695294224897066	0.018671741698385615	0.7572427572427572	0.9939927913496195	0.8311688311688312	0.98876
BTN3A3	0.3100979709588073	0.17171244820280127	0.017982017982017984	0.1254697110118797	0.0749251	0.36668964837978923
BTNL9	0.13734280383360453	0.0651748	0.4725274725274725	0.9429924543639223	0.5554445554445554	0.9309563675760858
BTRC	0.19502098574391757	0.13813998837492733	0.26073926073926074	0.718377	0.18281718281718282	0.5904705812760244
BUB3	-0.00323282	-0.0442478	0.965035	0.9975082388875492	0.7942057942057942	0.9807058613028762
BUD13	-0.132137	-0.0883736	0.5854145854145855	0.9807520943404088	0.5364635364635365	0.9246545121545122
BUD23	0.11113287181108875	0.0890983	0.5654345654345654	0.9807520943404088	0.4255744255744256	0.866422
BVES	0.22985987288407653	0.1652573453584085	0.15984015984015984	0.5547468911432155	0.0899101	0.40722051670956777
BYSL	-0.0260067	-0.039196	0.9630369630369631	0.9975082388875492	0.8291708291708292	0.98876
C10orf105	0.050677122802738825	0.0405258	0.7832167832167832	0.9939927913496195	0.6963036963036963	0.958157
C10orf82	0.041099405440111945	0.038932368327302035	0.8201798201798202	0.9939927913496195	0.7072927072927073	0.9645607140112634
C10orf88	-0.396662	-0.252064	0.000999001	0.013249346073773554	0.004995	0.0690949
C11orf1	-0.0782119	-0.0376365	0.7882117882117882	0.9939927913496195	0.8361638361638362	0.9897472741184419
C11orf24	0.1489866103617405	0.0745765	0.4255744255744256	0.9030202821116354	0.5004995004995005	0.9057998251748253
C11orf58	-0.255548	-0.164349	0.16683316683316685	0.5650213334423861	0.16183816183816183	0.5633478429177354
C11orf65	-0.0771005	-0.0730992	0.7912087912087912	0.9939927913496195	0.6203796203796204	0.9499802154482218
C11orf71	-0.294977	-0.195099	0.0829171	0.38171738171738173	0.0669331	0.3452776439712306
C11orf74	0.4323301422704761	0.2767275420471378	0.000999001	0.013249346073773554	0.000999001	0.019073234457849843
C11orf87	0.2802406481120729	0.1988241801511259	0.053946053946053944	0.2833309375026425	0.031968	0.23695076254803216
C11orf95	-0.0932755	-0.0511509	0.7342657342657343	0.9939927913496195	0.7532467532467533	0.9721515020954918
C11orf96	0.186346	0.0835175	0.2987012987012987	0.7827505827505827	0.4515484515484515	0.8785221497427543
C11orf97	0.0661518	0.046615228845180275	0.7262737262737263	0.9939927913496195	0.6613386613386614	0.952113
C12orf10	0.30715830801871735	0.20205276282976767	0.026973026973026972	0.1822042654079979	0.028971028971028972	0.22350917288750327
C12orf29	0.12979892522025405	0.0790136	0.5024975024975025	0.9629841756658138	0.47952047952047955	0.9014486919702241
C12orf45	0.0676467	0.021542009637560235	0.7252747252747253	0.9939927913496195	0.8131868131868132	0.9831807719072855
C12orf49	0.4809565511061423	0.291169	0.000999001	0.013249346073773554	0.000999001	0.019073234457849843
C12orf54	0.24927959227026003	0.16885980537378356	0.11588411588411589	0.4705578865578866	0.0809191	0.38391264661062585
C12orf57	-0.0286623	-0.0274577	0.952048	0.9975082388875492	0.8961038961038961	0.9912943328766808
C12orf73	-0.253964	-0.17046	0.16983016983016982	0.5727153281501107	0.14285714285714285	0.5307955517536355
C12orf75	-0.168067	-0.129434	0.4645354645354645	0.9341249028749028	0.3226773226773227	0.7940787258067712
C12orf76	0.17862614914769456	0.0716643	0.3196803196803197	0.8012299299085219	0.5174825174825175	0.9136932173517539
C14orf119	0.407898	0.24956612228826427	0.000999001	0.013249346073773554	0.000999001	0.019073234457849843
C14orf132	-0.262024	-0.149795	0.14785214785214784	0.5289916014792456	0.2137862137862138	0.6384189890549464
C14orf177	0.26782723790122237	0.21338870867942925	0.0829171	0.38171738171738173	0.01998	0.1922108898853085
C15orf39	-0.107546	-0.0510058	0.6773226773226774	0.9923936748021756	0.7552447552447552	0.9721515020954918
C15orf41	-0.368139	-0.243917	0.00699301	0.060626997752746256	0.012987012987012988	0.1539129356318988
C15orf59	-0.0415063	-0.00217895	0.913087	0.9973334127064724	0.951049	0.9931196343024687
C16orf58	-0.0531872	-0.0399254	0.8601398601398601	0.9941504743260996	0.8221778221778222	0.9875910870103348
C16orf70	-0.135989	-0.123909	0.5744255744255744	0.9807520943404088	0.35564435564435565	0.8320717795536002
C16orf72	-0.00744431	-0.0275674	0.9790209790209791	0.9975082388875492	0.8961038961038961	0.9912943328766808
C16orf74	0.0209707	0.0342979	0.8741258741258742	0.9958173264992928	0.7402597402597403	0.9721515020954918
C16orf87	-0.10743	-0.072179	0.6773226773226774	0.9923936748021756	0.6303696303696303	0.9500753299850744
C16orf89	-0.0166429	-0.0241217	0.993007	0.9981424193653994	0.9140859140859141	0.9912943328766808
C16orf95	0.29508193340773997	0.19106425665160406	0.037962	0.2262396694214876	0.042957	0.27082141159811063
C17orf100	-0.0933054	-0.0222967	0.7332667332667333	0.9939927913496195	0.9240759240759241	0.9912943328766808
C17orf51	-0.226167	-0.144899	0.25274725274725274	0.7062127322661256	0.23876123876123875	0.677595
C17orf67	0.10475478949382254	0.054054900343127134	0.5814185814185814	0.9807520943404088	0.6193806193806194	0.9491196755264492
C17orf75	0.32640852521725955	0.21141788386177413	0.00899101	0.0725882	0.021978	0.2055146145565952
C17orf80	-0.396326	-0.247783	0.000999001	0.013249346073773554	0.00899101	0.11816171725400168
C18orf21	-0.242673	-0.161042	0.1978021978021978	0.6205517126427202	0.17182817182817184	0.581003
C18orf25	-0.180336	-0.112386	0.4125874125874126	0.885631	0.4115884115884116	0.866422
C18orf54	-0.0521987	-0.0625431	0.8641358641358642	0.995458	0.6813186813186813	0.9546153846153845
C19orf12	0.0513766	0.0284587	0.7802197802197802	0.9939927913496195	0.7712287712287712	0.9721515020954918
C19orf25	-0.107076	-0.0685587	0.6773226773226774	0.9923936748021756	0.6483516483516484	0.9500753299850744
C19orf57	-0.232324	-0.145194	0.23076923076923078	0.672716	0.23676323676323677	0.6745694449859749
C19orf70	0.0369247	-0.0154777	0.8281718281718282	0.9939927913496195	0.9660339660339661	0.9957210563522856
C19orf73	-0.29851	-0.201168	0.0809191	0.38171738171738173	0.052947052947052944	0.3014095995747372
C1D	0.14068765950322212	0.0691917	0.46153846153846156	0.9327637847443268	0.5324675324675324	0.921974
C1GALT1	-0.0088083	-0.0470214	0.98002	0.9977069689949098	0.7772227772227772	0.9721515020954918
C1QA	-0.00207575	-0.0165089	0.9600399600399601	0.9975082388875492	0.9590409590409591	0.9938744588744589
C1QB	-0.0246694	-0.0208089	0.9690309690309691	0.9975082388875492	0.9330669330669331	0.9912943328766808
C1QC	-0.138073	-0.104037	0.5694305694305695	0.9807520943404088	0.44455544455544455	0.870571
C1QL1	0.010051442226648909	-0.000326065	0.916084	0.9973334127064724	0.9430569430569431	0.9931196343024687
C1QL2	-0.0869374	-0.0628045	0.7512487512487512	0.9939927913496195	0.6813186813186813	0.9546153846153845
C1QL3	0.00141264	-0.0107881	0.9470529470529471	0.9975082388875492	0.997003	0.998232
C1QTNF12	-0.242493	-0.200691	0.19880119880119881	0.6221131174301203	0.053946053946053944	0.30371313715448517
C1QTNF2	-0.380733	-0.225647	0.003996	0.043554939414412436	0.027972027972027972	0.22350917288750327
C1QTNF3	-0.2349	-0.162531	0.22277722277722278	0.659825	0.16683316683316685	0.5699094456467638
C1QTNF4	-0.353542	-0.240835	0.00899101	0.0725882	0.015984015984015984	0.16549838719087825
C1R	-0.17019	-0.105644	0.46053946053946054	0.9327637847443268	0.43956043956043955	0.870571
C1RL	0.12481351712722043	0.083547	0.5204795204795205	0.9690110575237023	0.4515484515484515	0.8785221497427543
C1S	0.0579287	0.027174357339733373	0.7522477522477522	0.9939927913496195	0.7772227772227772	0.9721515020954918
C1orf115	-0.2394	-0.136578	0.21178821178821178	0.6420571439675296	0.2707292707292707	0.7054064711533218
C1orf122	0.15222721468586184	0.0962275	0.41058941058941056	0.8854990590343121	0.3986013986013986	0.866422
C1orf123	0.21264958826345934	0.1258224738904618	0.20279720279720279	0.6262706365799149	0.23376623376623376	0.6680023923444977
C1orf162	-0.307934	-0.190679	0.055944055944055944	0.2906614916184294	0.0759241	0.3703270339991283
C1orf174	0.012899603985799708	0.013587272420452625	0.913087	0.9973334127064724	0.8621378621378621	0.9912943328766808
C1orf194	-0.150063	-0.0859575	0.5354645354645354	0.9786767749384572	0.5504495504495505	0.9309563675760858
C1orf21	0.32837655061713095	0.23376746104663154	0.00899101	0.0725882	0.004995	0.0690949
C1orf220	-0.263007	-0.190202	0.14585414585414586	0.5270528140744447	0.0769231	0.3706216135500661
C1orf226	-0.0541226	-0.0315201	0.8571428571428571	0.9939927913496195	0.8771228771228772	0.9912943328766808
C1orf35	-0.282658	-0.19542	0.1048951048951049	0.4389324548284086	0.0659341	0.34195177956371986
C1orf43	0.24648364993506736	0.13820711379446118	0.12087912087912088	0.4705578865578866	0.18281718281718282	0.5904705812760244
C1orf50	0.061013	0.040478127988299924	0.7432567432567433	0.9939927913496195	0.6963036963036963	0.958157
C1orf52	-0.0426349	-0.0380138	0.9080919080919081	0.9973334127064724	0.8331668331668332	0.98876
C1orf53	0.1365339183939089	0.0722436	0.47952047952047955	0.9538801020367313	0.5144855144855145	0.9134141966759992
C1orf54	0.14870216919066534	0.0871147	0.4275724275724276	0.9050491418912472	0.4325674325674326	0.8678321678321679
C1orf61	-0.0936401	-0.0388688	0.7312687312687313	0.9939927913496195	0.8291708291708292	0.98876
C2	0.20451057696916453	0.1506172538578366	0.22677322677322678	0.665533	0.14285714285714285	0.5307955517536355
C20orf27	0.17237125592034025	0.11259426621416382	0.34565434565434566	0.827967	0.3026973026973027	0.765511
C21orf2	0.000144752	0.00896743	0.9500499500499501	0.9975082388875492	0.8911088911088911	0.9912943328766808
C21orf33	0.264253	0.15132919580747378	0.0879121	0.3960694477935857	0.13986013986013987	0.5296273038208522
C21orf91	-0.0116176	-0.0441153	0.99001	0.9981424193653994	0.7952047952047953	0.9811026922232717
C22orf23	0.0336627	0.0354141	0.8371628371628371	0.9939927913496195	0.7302697302697303	0.9710474738792509
C22orf39	0.12738145651974508	0.096298	0.5084915084915085	0.9640475194818278	0.3986013986013986	0.866422
C2CD2	0.4919447554228977	0.2962976018600116	0.000999001	0.013249346073773554	0.000999001	0.019073234457849843
C2CD2L	-0.228964	-0.141329	0.24875124875124874	0.7062127322661256	0.25274725274725274	0.6909060343340705
C2CD3	-0.175101	-0.0943377	0.43956043956043955	0.9185618326825928	0.5004995004995005	0.9057998251748253
C2CD4C	-0.0511258	-0.0367056	0.8691308691308691	0.9958173264992928	0.8471528471528471	0.9912943328766808
C2CD5	-0.0961856	-0.0541625	0.7252747252747253	0.9939927913496195	0.7402597402597403	0.9721515020954918
C2CD6	-0.0891745	-0.0696229	0.7452547452547452	0.9939927913496195	0.6443556443556444	0.9500753299850744
C2orf27A	0.3439554704329099	0.2292983706148163	0.00599401	0.060626997752746256	0.00899101	0.11816171725400168
C2orf40	0.23279559827334734	0.16429940187126169	0.15084915084915085	0.5339961586905352	0.0939061	0.41200113018294837
C2orf49	-0.298471	-0.188706	0.0809191	0.38171738171738173	0.0809191	0.38391264661062585
C2orf54	-0.0654244	-0.0242726	0.8301698301698301	0.9939927913496195	0.913087	0.9912943328766808
C2orf68	-0.203793	-0.150891	0.33166833166833165	0.8134395249019755	0.2087912087912088	0.6265178690049157
C2orf69	0.10360502465464463	0.0676793	0.5854145854145855	0.9807520943404088	0.5424575424575424	0.9300036848882319
C2orf73	-0.241093	-0.151728	0.20279720279720279	0.6262706365799149	0.2047952047952048	0.6192328381677494
C2orf74	0.072152	0.0715939	0.7042957042957043	0.9939927913496195	0.5174825174825175	0.9136932173517539
C2orf80	-0.0502696	-0.0344312	0.8741258741258742	0.9958173264992928	0.8561438561438561	0.9912943328766808
C2orf81	-0.160099	-0.0956348	0.5004995004995005	0.9629841756658138	0.4945054945054945	0.9028518770006789
C3	0.12066090103242695	0.0787599	0.5374625374625375	0.9786767749384572	0.4825174825174825	0.9027226761751331
C3orf14	0.2546855682912578	0.16357808486303038	0.1018981018981019	0.42928652336993756	0.0939061	0.41200113018294837
C3orf18	0.32457025149199853	0.21349220932630825	0.00999001	0.0787507	0.018981	0.18423252724928704
C3orf35	0.0720858	0.0772602	0.7042957042957043	0.9939927913496195	0.4875124875124875	0.9027226761751331
C3orf38	-0.300376	-0.182974	0.0789211	0.38171738171738173	0.0939061	0.41200113018294837
C3orf58	-0.123831	-0.0671303	0.6223776223776224	0.9899049540249113	0.6533466533466533	0.9500753299850744
C3orf70	-0.253481	-0.148903	0.17082917082917082	0.5738565378936608	0.21978021978021978	0.6511701122888026
C3orf80	0.40721	0.2904100650629067	0.000999001	0.013249346073773554	0.000999001	0.019073234457849843
C4orf3	0.015659733358780573	0.0295519	0.9010989010989011	0.9973334127064724	0.7672327672327672	0.9721515020954918
C4orf33	0.019493407837226737	0.00580747	0.8791208791208791	0.9958173264992928	0.9070929070929071	0.9912943328766808
C4orf47	-0.404191	-0.234297	0.000999001	0.013249346073773554	0.016983016983016984	0.16670222432934298
C5orf24	-0.30103	-0.180514	0.0779221	0.3798591980410162	0.1048951048951049	0.44821631885084906
C5orf30	-0.0618319	-0.0409784	0.8371628371628371	0.9939927913496195	0.8131868131868132	0.9831807719072855
C5orf49	0.0732905	0.027004481278007985	0.6973026973026973	0.9939927913496195	0.7782217782217782	0.9721515020954918
C5orf56	-0.13743	-0.0832121	0.5724275724275725	0.9807520943404088	0.5684315684315684	0.9371730945084523
C5orf58	0.360407	0.2625520784504903	0.001998	0.025675507924028635	0.000999001	0.019073234457849843
C6orf106	0.3505033361914474	0.21992612453827834	0.003996	0.043554939414412436	0.015984015984015984	0.16549838719087825
C6orf118	-0.121692	-0.100214	0.6263736263736264	0.9899049540249113	0.47152847152847155	0.8925518925518925
C6orf136	0.2269695230804353	0.12332158325989535	0.16683316683316685	0.5650213334423861	0.24575424575424576	0.682006
C6orf47	-0.0920342	-0.0600113	0.7372627372627373	0.9939927913496195	0.6973026973026973	0.958157
C6orf48	-0.149812	-0.0925397	0.5374625374625375	0.9786767749384572	0.5124875124875125	0.9134141966759992
C6orf52	0.0125044	0.0226781	0.913087	0.9973334127064724	0.8061938061938062	0.9831148038998296
C6orf62	0.11545395883021381	0.0643615	0.5534465534465535	0.9807520943404088	0.5614385614385614	0.9348699986997859
C7orf13	-0.378639	-0.232845	0.003996	0.043554939414412436	0.01998	0.1922108898853085
C7orf50	0.0633046	0.0361812	0.7372627372627373	0.9939927913496195	0.7242757242757243	0.9675201009969578
C7orf57	-0.134963	-0.0692545	0.5764235764235764	0.9807520943404088	0.6463536463536463	0.9500753299850744
C8orf31	0.0946031	0.0781197	0.6223776223776224	0.9899049540249113	0.4855144855144855	0.9027226761751331
C8orf33	0.15849710810681272	0.0847338	0.3826173826173826	0.8509896640642299	0.4435564435564436	0.870571
C8orf34	-0.237081	-0.183607	0.21478521478521478	0.6449495889523543	0.0939061	0.41200113018294837
C8orf44	-0.420749	-0.248069	0.000999001	0.013249346073773554	0.00899101	0.11816171725400168
C8orf46	0.13289374641285864	0.0844269	0.4925074925074925	0.9592853335005802	0.4435564435564436	0.870571
C8orf59	-0.125903	-0.0840821	0.6073926073926074	0.9882786252893014	0.5614385614385614	0.9348699986997859
C9orf116	0.10893674971733933	0.054519715748223424	0.5714285714285714	0.9807520943404088	0.6183816183816184	0.9491196755264492
C9orf129	0.29945289607057374	0.21922993268707927	0.035964	0.22016883750498972	0.015984015984015984	0.16549838719087825
C9orf24	0.38047991057727465	0.22310276939230866	0.000999001	0.013249346073773554	0.014985014985014986	0.16549838719087825
C9orf3	-0.00824579	-0.0133006	0.9790209790209791	0.9975082388875492	0.9820179820179821	0.998232
C9orf40	-0.0539286	-0.0393019	0.8571428571428571	0.9939927913496195	0.8291708291708292	0.98876
C9orf72	-0.0207034	0.011002193763711024	0.9790209790209791	0.9975082388875492	0.8821178821178821	0.9912943328766808
CA10	0.1488115768527104	0.098179	0.42657342657342656	0.904698	0.3916083916083916	0.866422
CA11	0.0239024	0.023403146269664183	0.8621378621378621	0.9951357438734532	0.8021978021978022	0.9813460800802573
CA12	-0.0261806	-0.0128723	0.9630369630369631	0.9975082388875492	0.984016	0.998232
CA13	0.2629622063618013	0.166461	0.0889111	0.3960694477935857	0.0869131	0.39674933579295113
CA14	0.10929356682251799	0.0434967	0.5694305694305695	0.9807520943404088	0.6773226773226774	0.9546153846153845
CA4	-0.14591	-0.105565	0.5444555444555444	0.97984	0.43956043956043955	0.870571
CA5A	0.0936764	0.0690732	0.6253746253746254	0.9899049540249113	0.5324675324675324	0.921974
CA7	0.0286669	0.011839573997337484	0.8461538461538461	0.9939927913496195	0.8761238761238761	0.9912943328766808
CA8	-0.0640969	-0.0216592	0.8331668331668332	0.9939927913496195	0.926074	0.9912943328766808
CAAP1	-0.129188	-0.0593614	0.5954045954045954	0.9844604244377744	0.7012987012987013	0.960312
CAB39	0.2693124445697038	0.16854949093431834	0.0809191	0.38171738171738173	0.0829171	0.3897731056821966
CABCOCO1	-0.21924	-0.172966	0.2787212787212787	0.7475306416337598	0.13286713286713286	0.5155054860280407
CABLES1	-0.211094	-0.107041	0.3096903096903097	0.7910260865274097	0.43156843156843155	0.8678321678321679
CABLES2	0.10630534075565912	0.0700699	0.5764235764235764	0.9807520943404088	0.5254745254745254	0.9157940577644222
CABP1	0.1738649001977198	0.12070087938049612	0.3386613386613387	0.8267384058922305	0.2547452547452547	0.6909060343340705
CABP7	0.0412492	0.024591716198226237	0.8201798201798202	0.9939927913496195	0.7932067932067932	0.9803083529075847
CABYR	0.051538508920022486	0.012582641141507134	0.7792207792207793	0.9939927913496195	0.8711288711288712	0.9912943328766808
CACHD1	0.0675775	0.0712789	0.7252747252747253	0.9939927913496195	0.5204795204795205	0.9157940577644222
CACNA1A	0.00864649	0.0115053	0.9170829170829171	0.9973334127064724	0.8781218781218781	0.9912943328766808
CACNA1B	-0.303669	-0.180105	0.0679321	0.34091616067352637	0.10789210789210789	0.45719938597987375
CACNA1C	-0.313633	-0.193416	0.047952	0.26314217960257563	0.0699301	0.35339297119401836
CACNA1E	-0.237958	-0.137223	0.2127872127872128	0.6420571439675296	0.2677322677322677	0.7015958400573785
CACNA1G	-0.339577	-0.20438	0.017982017982017984	0.1254697110118797	0.047952	0.28570606348384125
CACNA1H	0.0752198	0.050198001237507735	0.6923076923076923	0.9939927913496195	0.6403596403596403	0.9500753299850744
CACNA1I	-0.063246	-0.00626591	0.8361638361638362	0.9939927913496195	0.98002	0.998232
CACNA2D1	-0.376318	-0.235282	0.003996	0.043554939414412436	0.016983016983016984	0.16670222432934298
CACNA2D2	0.13946748750535026	0.0931721	0.46353646353646355	0.9327637847443268	0.4115884115884116	0.866422
CACNA2D3	0.3334973354573737	0.21304801905011903	0.00699301	0.060626997752746256	0.01998	0.1922108898853085
CACNB1	0.4421391438681203	0.29877074231713946	0.000999001	0.013249346073773554	0.000999001	0.019073234457849843
CACNB2	0.035798337023080246	0.0348653	0.8331668331668332	0.9939927913496195	0.7372627372627373	0.9721515020954918
CACNB3	-0.304793	-0.164464	0.0639361	0.3227266632263727	0.16183816183816183	0.5633478429177354
CACNB4	0.000770447	0.00973656	0.948052	0.9975082388875492	0.8891108891108891	0.9912943328766808
CACNG2	0.10567514512218276	0.0859303	0.5794205794205795	0.9807520943404088	0.4385614385614386	0.870571
CACNG3	0.050055833534210434	0.050687	0.7852147852147852	0.9939927913496195	0.6383616383616384	0.9500753299850744
CACNG4	-0.0151106	0.000292502	1	1	0.936064	0.9912943328766808
CACNG6	0.3004595965633242	0.2182431140194626	0.034965	0.22016883750498972	0.015984015984015984	0.16549838719087825
CACNG7	0.2505744839824849	0.1691356195976225	0.11288711288711288	0.46191726314194514	0.0799201	0.38146468915699683
CACNG8	0.0938629	0.0869499	0.6253746253746254	0.9899049540249113	0.43356643356643354	0.8678321678321679
CACTIN	0.0352345	0.0460636	0.8331668331668332	0.9939927913496195	0.6613386613386614	0.952113
CACUL1	0.12454763869572102	0.0689791	0.5204795204795205	0.9690110575237023	0.5334665334665335	0.9226007916033797
CADM1	-0.340582	-0.216223	0.017982017982017984	0.1254697110118797	0.033966	0.23833839827377792
CADM3	-0.213611	-0.139322	0.3026973026973027	0.783065	0.2597402597402597	0.6957643035348862
CADM4	-0.0938302	-0.072254	0.7282717282717283	0.9939927913496195	0.6303696303696303	0.9500753299850744
CADPS	0.1967706645757487	0.1342185888661804	0.25374625374625376	0.7074113306462472	0.1938061938061938	0.6030438697105364
CADPS2	-0.03019	-0.0139173	0.9470529470529471	0.9975082388875492	0.978022	0.998232
CALB1	-0.216719	-0.121513	0.29270729270729273	0.7733419257141886	0.3696303696303696	0.8501400638016999
CALB2	-0.315424	-0.189291	0.046953	0.2617978940186899	0.0789211	0.37898696107651336
CALCOCO1	0.0994231	0.0709923	0.5984015984015985	0.9844604244377744	0.5214785214785215	0.9157940577644222
CALD1	0.32807832801818887	0.1874518590741192	0.00899101	0.0725882	0.044955	0.27082141159811063
CALHM1	0.34529480021866465	0.23201882511765695	0.004995	0.0520283	0.004995	0.0690949
CALHM2	-0.0493564	-0.0153425	0.8751248751248751	0.9958173264992928	0.9660339660339661	0.9957210563522856
CALHM6	-0.123696	-0.0843337	0.6223776223776224	0.9899049540249113	0.5604395604395604	0.9339225899747672
CALM1	0.2668413501770871	0.15706916918230737	0.0829171	0.38171738171738173	0.11888111888111888	0.48484520174661017
CALM2	0.2134895053536579	0.16213957587234917	0.1998001998001998	0.6245643525240503	0.0999001	0.432834
CALM3	0.13570084514203878	0.0762895	0.4825174825174825	0.9539438713312177	0.4935064935064935	0.9028518770006789
CALML3	0.15069935121684008	0.11057394108713178	0.41858141858141856	0.8947383816970431	0.31868131868131866	0.7898386919784921
CALML4	-0.257957	-0.142473	0.15984015984015984	0.5547468911432155	0.24675324675324675	0.682006
CALN1	-0.172471	-0.114367	0.4485514485514486	0.9242330250394768	0.4035964035964036	0.866422
CALR	-0.244726	-0.185366	0.19080919080919082	0.6067872404361844	0.0879121	0.4002580228995324
CALU	-0.0989946	-0.0550342	0.7162837162837162	0.9939927913496195	0.7332667332667333	0.9721515020954918
CAMK1	-0.141737	-0.0443795	0.5594405594405595	0.9807520943404088	0.7932067932067932	0.9803083529075847
CAMK1D	-0.122671	-0.0708764	0.6243756243756243	0.9899049540249113	0.6343656343656343	0.9500753299850744
CAMK1G	0.24649836887503396	0.15745129657060355	0.12087912087912088	0.4705578865578866	0.11588411588411589	0.4752999597192232
CAMK2A	-0.160552	-0.077834	0.4975024975024975	0.9629841756658138	0.5974025974025974	0.9482251715030813
CAMK2D	-0.261358	-0.143945	0.15084915084915085	0.5339961586905352	0.24375624375624375	0.682006
CAMK2G	0.3421749474529958	0.21466521665760407	0.00699301	0.060626997752746256	0.016983016983016984	0.16670222432934298
CAMK2N1	-0.319089	-0.199342	0.043956	0.251546	0.056943056943056944	0.3122880906971816
CAMK2N2	-0.272246	-0.15653	0.12187812187812187	0.4705578865578866	0.1848151848151848	0.5904705812760244
CAMK4	-0.307732	-0.175488	0.055944055944055944	0.2906614916184294	0.12487512487512488	0.4985249125874126
CAMKK1	0.15389204867266235	0.11695704348152174	0.4045954045954046	0.8790914674148206	0.26873126873126874	0.7033650290655413
CAMKK2	0.0411668	0.028300301876886726	0.8201798201798202	0.9939927913496195	0.7712287712287712	0.9721515020954918
CAMKV	-0.198551	-0.0996329	0.35064935064935066	0.827967	0.4725274725274725	0.8925518925518925
CAMLG	0.10611033823890358	0.0569704	0.5764235764235764	0.9807520943404088	0.6033966033966034	0.9491196755264492
CAMTA1	0.2065349468462331	0.15506984418652614	0.21978021978021978	0.6533986205444111	0.12787212787212787	0.507922
CAMTA2	0.21679526676871444	0.13773161082256763	0.18981018981018982	0.6062062937062938	0.18281718281718282	0.5904705812760244
CAND2	0.11646347185926371	0.0889408	0.5484515484515484	0.9807520943404088	0.42657342657342656	0.866422
CANX	-0.114881	-0.0816468	0.6473526473526473	0.9923936748021756	0.5774225774225774	0.940925
CAP1	-0.0778521	-0.0521111	0.7882117882117882	0.9939927913496195	0.7502497502497503	0.9721515020954918
CAP2	-0.285915	-0.153427	0.0979021	0.4199879133212467	0.1968031968031968	0.6030438697105364
CAPG	-0.0276184	-0.0105329	0.957043	0.9975082388875492	0.998002	0.998232
CAPN1	0.4252939264591599	0.255025	0.000999001	0.013249346073773554	0.000999001	0.019073234457849843
CAPN12	-0.131696	-0.0754593	0.5864135864135864	0.9807520943404088	0.6113886113886113	0.9491196755264492
CAPN13	0.000608633	-0.0156102	0.948052	0.9975082388875492	0.964036	0.9956700058947116
CAPN15	-0.0296635	-0.00450453	0.948052	0.9975082388875492	0.9660339660339661	0.9957210563522856
CAPN3	0.10155534195088181	0.0418392	0.5904095904095904	0.9810132582712303	0.6903096903096904	0.958157
CAPN7	-0.260389	-0.191181	0.15384615384615385	0.5412966943951149	0.0749251	0.36668964837978923
CAPNS1	0.30944752506397555	0.1879886749292183	0.01998	0.13852069717991505	0.044955	0.27082141159811063
CAPNS2	0.3770728041042313	0.24443271520447002	0.000999001	0.013249346073773554	0.000999001	0.019073234457849843
CAPRIN1	0.25375218124471055	0.1520765754785967	0.1048951048951049	0.4389324548284086	0.13886113886113885	0.5265328298938077
CAPS2	0.0952129	0.0741275	0.6213786213786214	0.9899049540249113	0.5034965034965035	0.9074427647041756
CAPZB	0.0415445	0.016004912530703314	0.8201798201798202	0.9939927913496195	0.8501498501498501	0.9912943328766808
CARD14	0.18064564396184424	0.0699737	0.3156843156843157	0.7978905005381584	0.5254745254745254	0.9157940577644222
CARD16	0.0503846	0.016713291958074736	0.7832167832167832	0.9939927913496195	0.8471528471528471	0.9912943328766808
CARD17	-0.00199456	-0.00699361	0.9600399600399601	0.9975082388875492	0.984016	0.998232
CARD19	0.1298427070353141	0.0718593	0.5024975024975025	0.9629841756658138	0.5154845154845155	0.9136932173517539
CARD9	-0.0294968	0.00291302	0.948052	0.9975082388875492	0.9210789210789211	0.9912943328766808
CARHSP1	-0.131155	-0.110293	0.5874125874125874	0.9807520943404088	0.4195804195804196	0.866422
CARMIL1	0.23798294647267496	0.13502109388183675	0.13586413586413587	0.50395	0.1918081918081918	0.6000135982130941
CARMIL3	-0.0923278	-0.0707069	0.7372627372627373	0.9939927913496195	0.6363636363636364	0.9500753299850744
CARNS1	0.12773039852328555	0.045172782329889555	0.5084915084915085	0.9640475194818278	0.6693306693306693	0.9546153846153845
CARS	0.3834348549645911	0.2550167813548834	0.000999001	0.013249346073773554	0.000999001	0.019073234457849843
CARTPT	-0.0312462	0.022442202763767273	0.945055	0.9975082388875492	0.8091908091908092	0.9831148038998296
CASC10	0.1447524307142656	0.0989843	0.44655344655344653	0.9242330250394768	0.3836163836163836	0.8604377806546668
CASC15	-0.262697	-0.131059	0.14685314685314685	0.5286835005028125	0.31368631368631367	0.7843963750699501
CASK	-0.268487	-0.161744	0.12887112887112886	0.48358682354362703	0.16783216783216784	0.5699601415004073
CASP1	-0.112058	-0.0707431	0.6643356643356644	0.9923936748021756	0.6353646353646354	0.9500753299850744
CASP10	-0.103953	-0.05613	0.6923076923076923	0.9939927913496195	0.7242757242757243	0.9675201009969578
CASP3	-0.170236	-0.0921829	0.46053946053946054	0.9327637847443268	0.5144855144855145	0.9134141966759992
CASP8AP2	-0.0377138	0.00246883	0.9170829170829171	0.9973334127064724	0.9240759240759241	0.9912943328766808
CASQ1	0.17089467436317687	0.0927608	0.34765234765234765	0.827967	0.4115884115884116	0.866422
CAST	0.3158002008033375	0.1882845517784486	0.015984015984015984	0.1169782197583377	0.044955	0.27082141159811063
CASTOR1	0.0174939	0.00280352	0.8911088911088911	0.9973334127064724	0.9230769230769231	0.9912943328766808
CAV2	-0.478639	-0.281205	0.000999001	0.013249346073773554	0.000999001	0.019073234457849843
CAVIN1	0.10473510173972701	0.0315414	0.5814185814185814	0.9807520943404088	0.7532467532467533	0.9721515020954918
CAVIN3	-0.332842	-0.216474	0.029970029970029972	0.19256630943021477	0.033966	0.23833839827377792
CAVIN4	0.022043253246225535	-0.00595072	0.8701298701298701	0.9958173264992928	0.978022	0.998232
CBFA2T3	-0.0722004	-0.0314805	0.8131868131868132	0.9939927913496195	0.8781218781218781	0.9912943328766808
CBFB	-0.0433666	-0.0224463	0.906094	0.9973334127064724	0.9240759240759241	0.9912943328766808
CBLB	-0.288876	-0.205038	0.0929071	0.4053661055167836	0.045954	0.27493305592479145
CBLN1	-0.089272	-0.0687323	0.7452547452547452	0.9939927913496195	0.6483516483516484	0.9500753299850744
CBLN2	0.3818348968150958	0.2347477171732323	0.000999001	0.013249346073773554	0.004995	0.0690949
CBLN4	0.13995827508958839	0.0947907	0.46353646353646355	0.9327637847443268	0.4025974025974026	0.866422
CBWD1	-0.133491	-0.0772944	0.5814185814185814	0.9807520943404088	0.6023976023976024	0.9491196755264492
CBX5	-0.431081	-0.273218	0.000999001	0.013249346073773554	0.000999001	0.019073234457849843
CBX6	0.18410759489272513	0.13684173026081412	0.3046953046953047	0.7868276194673341	0.1848151848151848	0.5904705812760244
CBX7	0.10416715690967648	0.0933617	0.5834165834165834	0.9807520943404088	0.41058941058941056	0.866422
CC2D2A	-0.229807	-0.16015	0.24475524475524477	0.7012496079118771	0.17482517482517482	0.5838932309520545
CC2D2B	0.000202503	-0.0126668	0.9500499500499501	0.9975082388875492	0.985015	0.998232
CCBE1	0.12448866918464448	0.055249657810361306	0.5204795204795205	0.9690110575237023	0.6143856143856143	0.9491196755264492
CCDC103	0.022790169136125284	0.00208633	0.8671328671328671	0.9958173264992928	0.9250749250749251	0.9912943328766808
CCDC110	0.26606284012942455	0.17589109931937072	0.0839161	0.3838752085197583	0.0659341	0.34195177956371986
CCDC112	-0.313113	-0.205312	0.048951	0.26314217960257563	0.044955	0.27082141159811063
CCDC115	0.24451431201825624	0.14188007425046406	0.12187812187812187	0.4705578865578866	0.16783216783216784	0.5699601415004073
CCDC120	-0.348074	-0.215617	0.013986013986013986	0.10592546076417043	0.033966	0.23833839827377792
CCDC122	-0.104292	-0.0759202	0.6903096903096904	0.9939927913496195	0.6073926073926074	0.9491196755264492
CCDC130	-0.0576925	-0.0492091	0.8461538461538461	0.9939927913496195	0.7672327672327672	0.9721515020954918
CCDC136	-0.189954	-0.114813	0.3786213786213786	0.8509896640642299	0.4025974025974026	0.866422
CCDC138	-0.0609898	-0.0345087	0.8391608391608392	0.9939927913496195	0.8561438561438561	0.9912943328766808
CCDC14	-0.161544	-0.10708	0.4925074925074925	0.9592853335005802	0.43156843156843155	0.8678321678321679
CCDC142	-0.412075	-0.289574	0.000999001	0.013249346073773554	0.000999001	0.019073234457849843
CCDC144B	-0.352194	-0.231623	0.00999001	0.0787507	0.021978	0.2055146145565952
CCDC144CP	-0.182801	-0.106898	0.4045954045954046	0.8790914674148206	0.4325674325674326	0.8678321678321679
CCDC144NL	-0.321066	-0.201291	0.038961	0.2262396694214876	0.052947052947052944	0.3014095995747372
CCDC146	0.17632249441609962	0.13140250876567977	0.32867132867132864	0.8105989679723051	0.2077922077922078	0.6265178690049157
CCDC148	-0.0873487	-0.0496295	0.7512487512487512	0.9939927913496195	0.7652347652347652	0.9721515020954918
CCDC149	0.2784042494110115	0.13548703429396433	0.057942057942057944	0.2994304921729074	0.19080919080919082	0.599262
CCDC151	0.012267064572073888	0.0073283	0.913087	0.9973334127064724	0.8981018981018981	0.9912943328766808
CCDC152	-0.369932	-0.202609	0.00699301	0.060626997752746256	0.0519481	0.3014095995747372
CCDC153	0.00486803	-0.0228997	0.935065	0.9975082388875492	0.919081	0.9912943328766808
CCDC160	0.17666609260067132	0.0959428	0.32867132867132864	0.8105989679723051	0.4005994005994006	0.866422
CCDC167	0.0314364	-0.0167049	0.8411588411588412	0.9939927913496195	0.958042	0.9938744588744589
CCDC173	0.14936330272343462	0.0980367	0.4245754245754246	0.9022227772227772	0.3916083916083916	0.866422
CCDC177	-0.140777	-0.0809242	0.5634365634365635	0.9807520943404088	0.5824175824175825	0.9441055305955475
CCDC181	-0.23724	-0.119057	0.2137862137862138	0.6423939256869039	0.38161838161838163	0.8601761497454284
CCDC184	0.022243787084369825	0.0376776	0.8701298701298701	0.9958173264992928	0.7162837162837162	0.9675201009969578
CCDC186	-0.0260385	-0.0406383	0.9630369630369631	0.9975082388875492	0.8161838161838162	0.9850220632382344
CCDC189	0.00412721	-0.0253586	0.9400599400599401	0.9975082388875492	0.9080919080919081	0.9912943328766808
CCDC191	-0.300168	-0.186762	0.0799201	0.38171738171738173	0.0859141	0.39674933579295113
CCDC25	0.48711863063561783	0.3033033956462227	0.000999001	0.013249346073773554	0.000999001	0.019073234457849843
CCDC28A	0.032064226329631386	0.00389102	0.8391608391608392	0.9939927913496195	0.916084	0.9912943328766808
CCDC3	0.0652138	0.0250511	0.7282717282717283	0.9939927913496195	0.7882117882117882	0.9760792308190739
CCDC32	-0.124897	-0.113164	0.6163836163836164	0.9899049540249113	0.41058941058941056	0.866422
CCDC39	0.27479154653448495	0.18860555378471117	0.0689311	0.34414034241620445	0.044955	0.27082141159811063
CCDC47	0.0687186	0.0781912	0.7202797202797203	0.9939927913496195	0.4855144855144855	0.9027226761751331
CCDC51	0.26105474424357605	0.1655691598072488	0.0899101	0.3960694477935857	0.0879121	0.4002580228995324
CCDC57	-0.128808	-0.0606324	0.5964035964035964	0.9844604244377744	0.6943056943056943	0.958157
CCDC58	-0.0513545	-0.0356783	0.8671328671328671	0.9958173264992928	0.8501498501498501	0.9912943328766808
CCDC59	-0.479913	-0.292231	0.000999001	0.013249346073773554	0.000999001	0.019073234457849843
CCDC6	0.0321504	0.027543172144825902	0.8391608391608392	0.9939927913496195	0.7772227772227772	0.9721515020954918
CCDC65	-0.335696	-0.195249	0.027972027972027972	0.18691769768692845	0.0669331	0.3452776439712306
CCDC66	-0.362562	-0.227252	0.00699301	0.060626997752746256	0.026973026973026972	0.22350917288750327
CCDC68	0.0768902	0.047022293889336805	0.6803196803196803	0.9939927913496195	0.6553446553446554	0.9512078564710145
CCDC71L	-0.21492	-0.156624	0.2997002997002997	0.783065	0.1848151848151848	0.5904705812760244
CCDC74B	0.2690777852911273	0.19973506084413026	0.0809191	0.38171738171738173	0.029970029970029972	0.2248269864850176
CCDC77	-0.0144892	0.000438378	1	1	0.936064	0.9912943328766808
CCDC78	0.0163877	-0.0333356	0.8941058941058941	0.9973334127064724	0.8621378621378621	0.9912943328766808
CCDC8	-0.0147272	-0.00977162	1	1	0.998002	0.998232
CCDC80	0.2837476933749535	0.18554478465490407	0.048951	0.26314217960257563	0.044955	0.27082141159811063
CCDC84	-0.195874	-0.108684	0.3596403596403596	0.84301	0.42657342657342656	0.866422
CCDC85A	0.13992246212737652	0.0890893	0.46353646353646355	0.9327637847443268	0.4255744255744256	0.866422
CCDC85C	-0.315294	-0.21814	0.046953	0.2617978940186899	0.032967	0.23833839827377792
CCDC88B	-0.256451	-0.120935	0.16583416583416583	0.5650213334423861	0.3726273726273726	0.8542722902097901
CCDC90B	-0.141023	-0.0968669	0.5624375624375625	0.9807520943404088	0.4885114885114885	0.9027226761751331
CCDC91	0.15751759546495597	0.12119813248832806	0.3886113886113886	0.8596554960191324	0.2547452547452547	0.6909060343340705
CCDC92	0.427404	0.24175332345827164	0.000999001	0.013249346073773554	0.001998	0.036463536463536464
CCDC96	0.19592446615448164	0.14626010162563516	0.25674325674325676	0.7123374868504221	0.15484515484515485	0.5506098486041179
CCEPR	-0.399107	-0.23413	0.000999001	0.013249346073773554	0.016983016983016984	0.16670222432934298
CCER2	-0.0268386	-0.0229215	0.9600399600399601	0.9975082388875492	0.919081	0.9912943328766808
CCIN	-0.115969	-0.0346283	0.6413586413586414	0.9923936748021756	0.8561438561438561	0.9912943328766808
CCK	0.11542105215551131	0.059680685504284396	0.5534465534465535	0.9807520943404088	0.5904095904095904	0.9467260012714558
CCKBR	0.0868291	0.0673439	0.6453546453546454	0.9923936748021756	0.5474525474525475	0.9309563675760858
CCL2	0.0736641	0.0190464	0.6963036963036963	0.9939927913496195	0.8291708291708292	0.98876
CCL27	-0.0115993	0.015197157482234262	0.99001	0.9981424193653994	0.8541458541458542	0.9912943328766808
CCL28	-0.155545	-0.102031	0.5124875124875125	0.9675916132268767	0.45754245754245754	0.8834566189533959
CCM2	0.4681723548598263	0.2962657266607916	0.000999001	0.013249346073773554	0.000999001	0.019073234457849843
CCNA1	-0.124065	-0.107256	0.6203796203796204	0.9899049540249113	0.42957042957042957	0.866422
CCNB1	0.3060090119355893	0.18285151782198633	0.029970029970029972	0.19256630943021477	0.0519481	0.3014095995747372
CCNB1IP1	0.11043751908667725	0.0838606	0.5664335664335665	0.9807520943404088	0.44955044955044954	0.8775830910662371
CCNB3	0.0524269	0.0195791	0.7772227772227772	0.9939927913496195	0.8281718281718282	0.98876
CCND1	0.031804254224360645	0.0272662	0.8391608391608392	0.9939927913496195	0.7772227772227772	0.9721515020954918
CCND2-AS1	0.026598249534247286	0.029827311420696376	0.8531468531468531	0.9939927913496195	0.7652347652347652	0.9721515020954918
CCND3	-0.261552	-0.165856	0.15084915084915085	0.5339961586905352	0.15684315684315683	0.5554408901331037
CCNDBP1	0.4659752952539772	0.2826229538934618	0.000999001	0.013249346073773554	0.000999001	0.019073234457849843
CCNE1	0.22490221514919653	0.15068981681135507	0.17082917082917082	0.5738565378936608	0.14285714285714285	0.5307955517536355
CCNG2	-0.196114	-0.103575	0.35564435564435565	0.8338684257712597	0.44955044955044954	0.8775830910662371
CCNH	0.1408210674750217	0.0816877	0.46153846153846156	0.9327637847443268	0.46353646353646355	0.8900842746996593
CCNI	0.16642171038388637	0.11088931805823786	0.36363636363636365	0.8487128132480094	0.3166833166833167	0.7880343660922291
CCNI2	-0.149712	-0.0817544	0.5374625374625375	0.9786767749384572	0.5764235764235764	0.9405318573237432
CCNL1	-0.127234	-0.087242	0.6003996003996004	0.9844604244377744	0.5474525474525475	0.9309563675760858
CCNL2	0.2969935205792043	0.1701344383402396	0.035964	0.22016883750498972	0.0769231	0.3706216135500661
CCNO	-0.0124655	0.00322858	0.993007	0.9981424193653994	0.9180819180819181	0.9912943328766808
CCNQ	0.29455964541694907	0.22281120507003166	0.037962	0.2262396694214876	0.014985014985014986	0.16549838719087825
CCNT1	0.16441693450970338	0.0917801	0.36863136863136864	0.8509896640642299	0.4145854145854146	0.866422
CCNY	0.0798537	0.0444702	0.6713286713286714	0.9923936748021756	0.6723276723276723	0.9546153846153845
CCNYL1	0.19061449137250197	0.13848874055462845	0.2787212787212787	0.7475306416337598	0.18281718281718282	0.5904705812760244
CCR1	0.016572026383082625	-0.00477453	0.8941058941058941	0.9973334127064724	0.9690309690309691	0.9978629715471821
CCR10	-0.0841717	-0.0682611	0.7652347652347652	0.9939927913496195	0.6503496503496503	0.9500753299850744
CCR5	0.0302191	0.0326051	0.8421578421578422	0.9939927913496195	0.7462537462537463	0.9721515020954918
CCS	-0.188546	-0.0990934	0.3806193806193806	0.8509896640642299	0.4755244755244755	0.8962640743938206
CCSER1	-0.0531137	-0.0360914	0.8601398601398601	0.9941504743260996	0.8491508491508492	0.9912943328766808
CCSER2	0.3508129026867968	0.2330834567716048	0.003996	0.043554939414412436	0.004995	0.0690949
CCT5	0.1400460262221284	0.067089	0.46353646353646355	0.9327637847443268	0.5494505494505495	0.9309563675760858
CCT6A	-0.0246398	-0.0216843	0.9690309690309691	0.9975082388875492	0.926074	0.9912943328766808
CCT6B	0.23910814849483847	0.14304558153488459	0.12987012987012986	0.4850308762604549	0.16583416583416583	0.5699094456467638
CCT7	0.044681357919765484	-0.00406428	0.8031968031968032	0.9939927913496195	0.9630369630369631	0.9956700058947116
CCZ1	-0.121893	-0.0692481	0.6263736263736264	0.9899049540249113	0.6463536463536463	0.9500753299850744
CCZ1P-OR7E38P	-0.0617384	-0.0603399	0.8371628371628371	0.9939927913496195	0.6963036963036963	0.958157
CD151	-0.0079502	-0.0403068	0.9790209790209791	0.9975082388875492	0.8191808191808192	0.9867198802306956
CD163	-0.0388694	-0.0297279	0.916084	0.9973334127064724	0.8891108891108891	0.9912943328766808
CD163L1	0.14504446573334906	0.0698042	0.44655344655344653	0.9242330250394768	0.5254745254745254	0.9157940577644222
CD200	-0.24292	-0.161355	0.1968031968031968	0.618087	0.17082917082917082	0.5785547785547785
CD24	-0.20246	-0.136619	0.33966033966033965	0.8267384058922305	0.2707292707292707	0.7054064711533218
CD247	-0.227811	-0.142147	0.25074925074925075	0.7062127322661256	0.24975024975024976	0.6878821875651299
CD248	0.2364414890782063	0.18617103856899103	0.14185814185814186	0.5177822177822178	0.044955	0.27082141159811063
CD274	0.13967749021570236	0.0929561	0.46353646353646355	0.9327637847443268	0.4115884115884116	0.866422
CD320	0.2193956440798917	0.14646316539478368	0.1848151848151848	0.6013069327676069	0.15384615384615385	0.5477301387137452
CD33	0.0395442	0.023807	0.8231768231768232	0.9939927913496195	0.7982017982017982	0.9813460800802573
CD38	0.17098270674934676	0.0977817	0.34765234765234765	0.827967	0.3926073926073926	0.866422
CD44	0.16451996708946987	0.0970253	0.36863136863136864	0.8509896640642299	0.3956043956043956	0.866422
CD52	0.0756546	0.0109053	0.6893106893106893	0.9939927913496195	0.8821178821178821	0.9912943328766808
CD53	0.15302916253601906	0.12850674066712917	0.4065934065934066	0.8797202797202797	0.22277722277722278	0.6555778232607501
CD58	0.17796079681047622	0.0805224	0.3226773226773227	0.8057194314739586	0.47052947052947053	0.8925518925518925
CD59	0.3291989362310635	0.18710629441434007	0.00799201	0.0674699	0.044955	0.27082141159811063
CD6	0.15055403684137322	0.0857883	0.4195804195804196	0.8957717141546092	0.43956043956043955	0.870571
CD63	0.0720492	0.0347412	0.7052947052947053	0.9939927913496195	0.7382617382617382	0.9721515020954918
CD68	0.011528305037442278	0.015064031650197813	0.9140859140859141	0.9973334127064724	0.8561438561438561	0.9912943328766808
CD74	-0.0432047	-0.0185568	0.9070929070929071	0.9973334127064724	0.945055	0.9931196343024687
CD81	0.00701193	0.012712391952449702	0.926074	0.9975082388875492	0.8711288711288712	0.9912943328766808
CD83	0.0728688	0.0466047	0.7012987012987013	0.9939927913496195	0.6613386613386614	0.952113
CD84	-0.131864	-0.107567	0.5864135864135864	0.9807520943404088	0.42957042957042957	0.866422
CD8A	-0.0950667	-0.01754	0.7262737262737263	0.9939927913496195	0.951049	0.9931196343024687
CD8B	0.37597497743538155	0.2440903380646129	0.000999001	0.013249346073773554	0.000999001	0.019073234457849843
CD99	0.0849093	0.0329719	0.6573426573426573	0.9923936748021756	0.7452547452547452	0.9721515020954918
CD99L2	0.38080850856824977	0.23916486978043608	0.000999001	0.013249346073773554	0.002997	0.0478584
CDADC1	0.1258226551514304	0.10942268389177431	0.5154845154845155	0.9675916132268767	0.32367632367632365	0.794494
CDC123	0.36850244349282485	0.23113869461684133	0.000999001	0.013249346073773554	0.004995	0.0690949
CDC14A	0.0577593	0.0354126	0.7532467532467533	0.9939927913496195	0.7302697302697303	0.9710474738792509
CDC14B	-0.290737	-0.193941	0.0899101	0.3960694477935857	0.0699301	0.35339297119401836
CDC16	-0.0101606	-0.0230636	0.986014	0.9981424193653994	0.9180819180819181	0.9912943328766808
CDC26	0.20278958600758681	0.13465977912361954	0.23876123876123875	0.6919592035871106	0.1918081918081918	0.6000135982130941
CDC27	0.197397	0.11224645154032212	0.25274725274725274	0.7062127322661256	0.3066933066933067	0.7735902309073042
CDC34	-0.0442929	-0.0481676	0.9010989010989011	0.9973334127064724	0.7712287712287712	0.9721515020954918
CDC37	0.3756839736796078	0.22753717210732566	0.000999001	0.013249346073773554	0.00999001	0.1303051303051303
CDC40	0.0266408	0.0228408	0.8531468531468531	0.9939927913496195	0.8041958041958042	0.9818761702106747
CDC42	-0.117191	-0.0819988	0.6383616383616384	0.9899049540249113	0.5754245754245755	0.9396077606603923
CDC42BPA	0.00877361	0.010643316520728256	0.9170829170829171	0.9973334127064724	0.8841158841158842	0.9912943328766808
CDC42BPB	-0.0513229	-0.022316	0.8671328671328671	0.9958173264992928	0.9240759240759241	0.9912943328766808
CDC42EP2	0.0888155	0.0170671	0.6363636363636364	0.9899049540249113	0.8451548451548452	0.9912943328766808
CDC42EP3	-0.0191588	0.00544935	0.984016	0.9981424193653994	0.9090909090909091	0.9912943328766808
CDC42EP4	0.028964248820477986	0.0262369	0.8461538461538461	0.9939927913496195	0.7792207792207793	0.9721515020954918
CDC42P3	-0.0267931	-0.0230544	0.9600399600399601	0.9975082388875492	0.9180819180819181	0.9912943328766808
CDC42SE1	0.18858421516920473	0.13266720417002606	0.2897102897102897	0.7696370907380081	0.2007992007992008	0.6137729265808084
CDC42SE2	0.0777327	0.040242439015243846	0.6773226773226774	0.9923936748021756	0.6973026973026973	0.958157
CDC6	-0.124796	-0.0617224	0.6173826173826173	0.9899049540249113	0.6893106893106893	0.958157
CDCA5	0.3174970977039508	0.2197429358933493	0.015984015984015984	0.1169782197583377	0.015984015984015984	0.16549838719087825
CDH1	-0.160557	-0.118666	0.4975024975024975	0.9629841756658138	0.3836163836163836	0.8604377806546668
CDH10	0.0421753	0.026452852830330185	0.8181818181818182	0.9939927913496195	0.7792207792207793	0.9721515020954918
CDH11	0.16776554022772006	0.10614985093656834	0.35564435564435565	0.8338684257712597	0.34565434565434566	0.8215319564156774
CDH12	-0.174731	-0.112168	0.44155844155844154	0.9225151952424678	0.4125874125874126	0.866422
CDH13	0.19995801821260226	0.0895116	0.24975024975024976	0.7062127322661256	0.4245754245754246	0.866422
CDH2	-0.359643	-0.221205	0.00699301	0.060626997752746256	0.028971028971028972	0.22350917288750327
CDH22	0.20535058781057305	0.12101906886918042	0.22477522477522477	0.6610096065072367	0.2547452547452547	0.6909060343340705
CDH3	-0.340977	-0.219231	0.016983016983016984	0.12102663538266492	0.030969030969030968	0.23033216783216784
CDH4	-0.085159	-0.0470675	0.7572427572427572	0.9939927913496195	0.7772227772227772	0.9721515020954918
CDH6	0.34170900393940196	0.20832842705266907	0.00699301	0.060626997752746256	0.023976023976023976	0.20932635203991987
CDH7	0.012483348613494587	0.017668985431158944	0.913087	0.9973334127064724	0.8391608391608392	0.9912943328766808
CDH8	-0.0796398	-0.0225264	0.7822177822177823	0.9939927913496195	0.9230769230769231	0.9912943328766808
CDH9	-0.0704613	-0.0293968	0.8191808191808192	0.9939927913496195	0.8891108891108891	0.9912943328766808
CDHR1	0.30104582287932063	0.1745440909005681	0.032967	0.20858311389993836	0.0699301	0.35339297119401836
CDIP1	0.29158726330457657	0.1741357133482084	0.038961	0.2262396694214876	0.0699301	0.35339297119401836
CDK11A	0.28301174637662124	0.20754035962724765	0.048951	0.26314217960257563	0.025974025974025976	0.22350917288750327
CDK13	-0.29611	-0.169926	0.0829171	0.38171738171738173	0.14285714285714285	0.5307955517536355
CDK14	0.1635485170516713	0.11114075712973205	0.37362637362637363	0.8509896640642299	0.3146853146853147	0.7862155101154238
CDK17	-0.30066	-0.198858	0.0779221	0.3798591980410162	0.057942057942057944	0.3151801235708562
CDK18	0.11612324871825126	0.0387332	0.5504495504495505	0.9807520943404088	0.7092907092907093	0.9651616736902585
CDK19	-0.333968	-0.208379	0.029970029970029972	0.19256630943021477	0.044955	0.27082141159811063
CDK20	-0.205066	-0.124631	0.32867132867132864	0.8105989679723051	0.35064935064935066	0.8275172260502334
CDK2AP1	0.3809511979098373	0.2179187369921062	0.000999001	0.013249346073773554	0.015984015984015984	0.16549838719087825
CDK5	0.2881842818847723	0.17023718898243112	0.045954	0.2583836875099011	0.0769231	0.3706216135500661
CDK6	0.19083011915545284	0.11773817336358351	0.2777222777222777	0.7473895373523626	0.26573426573426573	0.7005868183409913
CDK9	0.3028941279840493	0.1836594603716273	0.029970029970029972	0.19256630943021477	0.04995	0.2925934483587889
CDKL1	-0.0287257	0.00510116	0.951049	0.9975082388875492	0.9110889110889111	0.9912943328766808
CDKL2	-0.0547601	-0.00796917	0.8551448551448552	0.9939927913496195	0.9920079920079921	0.998232
CDKL4	0.24460778197460492	0.14844692779329868	0.12187812187812187	0.4705578865578866	0.14785214785214784	0.5385289762648252
CDKL5	-0.104071	-0.0681786	0.6903096903096904	0.9939927913496195	0.6503496503496503	0.9500753299850744
CDKN1B	0.17008616392832115	0.1240987756173476	0.34865134865134867	0.827967	0.24375624375624375	0.682006
CDKN1C	0.0883943	0.011140944630903942	0.6383616383616384	0.9899049540249113	0.8811188811188811	0.9912943328766808
CDKN2A	-0.017977	0.00583541	0.989011	0.9981424193653994	0.906094	0.9912943328766808
CDKN2AIP	-0.25003	-0.18842	0.17782217782217782	0.5844650997885958	0.0819181	0.3884401624576297
CDKN2AIPNL	0.29270852777592105	0.17518103238145233	0.038961	0.2262396694214876	0.0679321	0.3473371831229395
CDKN2C	0.33876118464404387	0.25412296326852035	0.00699301	0.060626997752746256	0.000999001	0.019073234457849843
CDKN2D	0.0439315	0.0310571	0.8111888111888111	0.9939927913496195	0.7572427572427572	0.9721515020954918
CDO1	0.19346312188770265	0.1335312095700598	0.26373626373626374	0.7204644412191582	0.1968031968031968	0.6030438697105364
CDR1	-0.0426457	0.00634448	0.9080919080919081	0.9973334127064724	0.9020979020979021	0.9912943328766808
CDR2L	0.0724655	0.038433427708923176	0.7022977022977023	0.9939927913496195	0.7112887112887113	0.9651616736902585
CDS1	0.2529943902144533	0.17316126975793597	0.1068931068931069	0.44621836596848613	0.0709291	0.35678103020314944
CDT1	0.46918964923930445	0.30996343727148296	0.000999001	0.013249346073773554	0.000999001	0.019073234457849843
CDYL	0.0663676	0.0525738	0.7262737262737263	0.9939927913496195	0.6293706293706294	0.9500753299850744
CDYL2	0.0727936	0.042550765942287135	0.7012987012987013	0.9939927913496195	0.6823176823176823	0.9553987276424414
CEACAM19	-0.0379405	-0.0102006	0.9170829170829171	0.9973334127064724	0.998002	0.998232
CEBPA	-0.0987914	-0.0769225	0.7162837162837162	0.9939927913496195	0.6033966033966034	0.9491196755264492
CEBPB	-0.0973844	-0.0562104	0.7212787212787213	0.9939927913496195	0.7242757242757243	0.9675201009969578
CEBPD	-0.3869	-0.264536	0.002997	0.0355184	0.000999001	0.019073234457849843
CECR7	-0.215169	-0.120427	0.2977022977022977	0.7813111359939154	0.3756243756243756	0.8542722902097901
CELF1	-0.400157	-0.234363	0.000999001	0.013249346073773554	0.016983016983016984	0.16670222432934298
CELF2	0.30079147584664856	0.19558022237638986	0.032967	0.20858311389993836	0.033966	0.23833839827377792
CELF3	-0.0277362	-0.01253	0.957043	0.9975082388875492	0.986014	0.998232
CELF4	-0.160839	-0.119877	0.4965034965034965	0.9621070430796062	0.3776223776223776	0.8542722902097901
CELF5	-0.0663003	-0.0363149	0.8261738261738262	0.9939927913496195	0.8491508491508492	0.9912943328766808
CELF6	-0.122586	-0.0736128	0.6253746253746254	0.9899049540249113	0.6193806193806194	0.9491196755264492
CELSR3	-0.261064	-0.141064	0.15084915084915085	0.5339961586905352	0.2547452547452547	0.6909060343340705
CEMIP	0.026037898552205008	0.013762023512646953	0.8551448551448552	0.9939927913496195	0.8611388611388612	0.9912943328766808
CEND1	0.16753988106530152	0.12317439483996773	0.35564435564435565	0.8338684257712597	0.24675324675324675	0.682006
CENPB	0.224431	0.15082013012581327	0.17182817182817184	0.5760985444505322	0.14185814185814186	0.5307955517536355
CENPBD1	-0.0782659	-0.0321686	0.7882117882117882	0.9939927913496195	0.8731268731268731	0.9912943328766808
CENPC	-0.47061	-0.27613	0.000999001	0.013249346073773554	0.000999001	0.019073234457849843
CENPF	0.22949330565306006	0.14460596628728928	0.15984015984015984	0.5547468911432155	0.16183816183816183	0.5633478429177354
CENPJ	-0.142877	-0.06838	0.5564435564435565	0.9807520943404088	0.6503496503496503	0.9500753299850744
CENPK	-0.12639	-0.024299	0.6053946053946054	0.9882786252893014	0.913087	0.9912943328766808
CENPN	0.31956178060131013	0.18717266982918643	0.013986013986013986	0.10592546076417043	0.044955	0.27082141159811063
CENPP	0.13355028613633899	0.0949965	0.4915084915084915	0.9592853335005802	0.4025974025974026	0.866422
CENPS	0.14867498133977153	0.10188644929030805	0.4275724275724276	0.9050491418912472	0.3676323676323676	0.8489161025046192
CENPVL3	-0.0678535	-0.0601065	0.8241758241758241	0.9939927913496195	0.6963036963036963	0.958157
CENPW	-0.140444	-0.0927467	0.5634365634365635	0.9807520943404088	0.5124875124875125	0.9134141966759992
CENPX	0.0869003	0.0737076	0.6433566433566433	0.9923936748021756	0.5084915084915085	0.9134134660396247
CEP104	0.1726289779965715	0.0963675	0.34465534465534464	0.827967	0.3986013986013986	0.866422
CEP112	-0.208623	-0.127428	0.3166833166833167	0.8001826562035986	0.33766233766233766	0.8154775444183284
CEP120	-0.159739	-0.0709497	0.5004995004995005	0.9629841756658138	0.6343656343656343	0.9500753299850744
CEP126	0.14251824562926488	0.0937534	0.45754245754245754	0.9327637847443268	0.4075924075924076	0.866422
CEP131	-0.348203	-0.212538	0.013986013986013986	0.10592546076417043	0.038961	0.2609518469194645
CEP135	-0.100742	-0.0383386	0.7052947052947053	0.9939927913496195	0.8321678321678322	0.98876
CEP152	-0.0603966	-0.0458378	0.8411588411588412	0.9939927913496195	0.7812187812187812	0.9733860516993047
CEP162	-0.412465	-0.273597	0.000999001	0.013249346073773554	0.000999001	0.019073234457849843
CEP170B	-0.0204395	-0.0138661	0.9790209790209791	0.9975082388875492	0.978022	0.998232
CEP192	-0.0922732	-0.0531804	0.7372627372627373	0.9939927913496195	0.7442557442557443	0.9721515020954918
CEP295	-0.340628	-0.215439	0.016983016983016984	0.12102663538266492	0.033966	0.23833839827377792
CEP44	-0.225119	-0.136463	0.25574425574425574	0.7102462754636668	0.2707292707292707	0.7054064711533218
CEP57	-0.417802	-0.252693	0.000999001	0.013249346073773554	0.004995	0.0690949
CEP63	0.23139176765512734	0.12082350514690716	0.15384615384615385	0.5412966943951149	0.2547452547452547	0.6909060343340705
CEP68	-0.175408	-0.1217	0.43756243756243757	0.9179195593105276	0.3676323676323676	0.8489161025046192
CEP72	-0.125581	-0.0846609	0.6073926073926074	0.9882786252893014	0.5594405594405595	0.9338701267986433
CEP78	-0.390789	-0.222112	0.000999001	0.013249346073773554	0.028971028971028972	0.22350917288750327
CEP83	-0.0841517	-0.0298689	0.7652347652347652	0.9939927913496195	0.8891108891108891	0.9912943328766808
CEP85L	0.035168	0.0242169	0.8331668331668332	0.9939927913496195	0.7972027972027972	0.9813460800802573
CEP89	-0.388759	-0.263295	0.001998	0.025675507924028635	0.000999001	0.019073234457849843
CEP95	-0.200669	-0.118563	0.34565434565434566	0.827967	0.3836163836163836	0.8604377806546668
CEP97	-0.113774	-0.0639092	0.6573426573426573	0.9923936748021756	0.6753246753246753	0.9546153846153845
CERK	0.0892805	0.0596267	0.6363636363636364	0.9899049540249113	0.5914085914085914	0.9467260012714558
CERS1	0.0354127	0.011468884180526127	0.8331668331668332	0.9939927913496195	0.8791208791208791	0.9912943328766808
CERS4	0.039271069343108686	0.010417190107438171	0.8241758241758241	0.9939927913496195	0.8851148851148851	0.9912943328766808
CERS6	-0.00598264	-0.013823	0.9760239760239761	0.9975082388875492	0.978022	0.998232
CES4A	-0.372764	-0.236623	0.00599401	0.060626997752746256	0.016983016983016984	0.16670222432934298
CETN2	0.1097695417155795	0.0558438	0.5664335664335665	0.9807520943404088	0.6083916083916084	0.9491196755264492
CETN3	-0.05702	-0.0528935	0.8471528471528471	0.9939927913496195	0.7452547452547452	0.9721515020954918
CETN4P	0.21595178713253665	0.14993887461796634	0.19080919080919082	0.6067872404361844	0.14385614385614387	0.5325250289279067
CFAP44	-0.144594	-0.0976514	0.5524475524475524	0.9807520943404088	0.4855144855144855	0.9027226761751331
CFAP52	0.098881	0.027708360677254233	0.6003996003996004	0.9844604244377744	0.7752247752247752	0.9721515020954918
CFAP53	-0.299962	-0.225249	0.0799201	0.38171738171738173	0.027972027972027972	0.22350917288750327
CFAP61	-0.0248582	-0.0410093	0.967033	0.9975082388875492	0.8131868131868132	0.9831807719072855
CFAP65	-0.0865864	-0.0573448	0.7522477522477522	0.9939927913496195	0.7172827172827173	0.9675201009969578
CFAP69	-0.210731	-0.110536	0.31368631368631367	0.7970146262044477	0.41858141858141856	0.866422
CFAP70	-0.141158	-0.102874	0.5614385614385614	0.9807520943404088	0.45354645354645357	0.8804375512755401
CFAP73	-0.171706	-0.108876	0.45454545454545453	0.9327637847443268	0.4255744255744256	0.866422
CFAP97	-0.181934	-0.0961935	0.40559440559440557	0.8790914674148206	0.4935064935064935	0.9028518770006789
CFD	-0.134967	-0.0978145	0.5764235764235764	0.9807520943404088	0.4855144855144855	0.9027226761751331
CFHR3	0.023444083825726235	0.0191577	0.8641358641358642	0.995458	0.8291708291708292	0.98876
CFL1P1	0.20000536257364143	0.11096488103050642	0.24975024975024976	0.7062127322661256	0.3166833166833167	0.7880343660922291
CFL2	0.22978140312132442	0.12817092606828792	0.15984015984015984	0.5547468911432155	0.22477522477522477	0.6590392134746973
CFLAR	-0.307608	-0.203687	0.055944055944055944	0.2906614916184294	0.048951	0.28868822962509316
CFP	-0.486193	-0.296627	0.000999001	0.013249346073773554	0.000999001	0.019073234457849843
CGN	-0.159518	-0.130009	0.5014985014985015	0.9629841756658138	0.3196803196803197	0.7918628277909715
CGREF1	-0.0392399	-0.0298648	0.916084	0.9973334127064724	0.8891108891108891	0.9912943328766808
CH25H	0.24052004171711666	0.13561978512365702	0.12787212787212787	0.48254786048009335	0.18981018981018982	0.5985049433325296
CHAC1	0.2520910973063092	0.1706502540640879	0.10989010989010989	0.45544627128596593	0.0769231	0.3706216135500661
CHADL	0.071272	0.00804324	0.7102897102897103	0.9939927913496195	0.8941058941058941	0.9912943328766808
CHAF1A	0.4005625447692171	0.2666519790748692	0.000999001	0.013249346073773554	0.000999001	0.019073234457849843
CHAF1B	-0.308011	-0.172434	0.055944055944055944	0.2906614916184294	0.13686313686313686	0.5265328298938077
CHCHD10	0.24313523171947057	0.15346427165169782	0.12187812187812187	0.4705578865578866	0.13186813186813187	0.5136943773715075
CHCHD3	-0.120689	-0.085218	0.6293706293706294	0.9899049540249113	0.5554445554445554	0.9309563675760858
CHCHD4	0.4825978535392383	0.2998173738585866	0.000999001	0.013249346073773554	0.000999001	0.019073234457849843
CHCHD5	0.000157315	-0.0227392	0.9500499500499501	0.9975082388875492	0.9210789210789211	0.9912943328766808
CHCHD6	0.0776146	0.0479067	0.6773226773226774	0.9923936748021756	0.6513486513486514	0.9500753299850744
CHCHD7	0.25060354685757824	0.15663079144244652	0.11188811188811189	0.45977863196406243	0.12187812187812187	0.49221536250824954
CHD1	-0.234455	-0.131653	0.22377622377622378	0.660756	0.3086913086913087	0.7766004629601502
CHD1L	0.18699053835077797	0.10739223370146062	0.2967032967032967	0.7796314393410583	0.33966033966033965	0.8166701828478745
CHD2	-0.0635335	-0.034296	0.8351648351648352	0.9939927913496195	0.8581418581418582	0.9912943328766808
CHD3	-0.266481	-0.163359	0.13686313686313686	0.5059276893319447	0.16283716283716285	0.5633478429177354
CHD4	0.26504179570154723	0.15662591641197757	0.0869131	0.3955023499287512	0.12187812187812187	0.49221536250824954
CHD5	-0.129621	-0.0802229	0.5914085914085914	0.9810132582712303	0.5854145854145855	0.9449083061123196
CHD6	0.0456128	0.041631635197719986	0.8001998001998002	0.9939927913496195	0.6913086913086913	0.958157
CHD9	-0.0802133	-0.0514679	0.7792207792207793	0.9939927913496195	0.7532467532467533	0.9721515020954918
CHEK2	0.35852525222447895	0.20323120769504807	0.002997	0.0355184	0.028971028971028972	0.22350917288750327
CHEK2P2	0.30676755297552644	0.1575707348170926	0.027972027972027972	0.18691769768692845	0.11588411588411589	0.4752999597192232
CHFR	-0.209567	-0.114761	0.3146853146853147	0.7972211515518602	0.4025974025974026	0.866422
CHGA	0.15298716199394863	0.0905702	0.4065934065934066	0.8797202797202797	0.4195804195804196	0.866422
CHI3L1	0.0533661	0.0658881	0.7772227772227772	0.9939927913496195	0.5524475524475524	0.9309563675760858
CHIC1	0.040168362173814164	0.0347535	0.8211788211788211	0.9939927913496195	0.7382617382617382	0.9721515020954918
CHID1	-0.115301	-0.094884	0.6463536463536463	0.9923936748021756	0.4985014985014985	0.9044449702344439
CHL1	-0.0148766	-0.0199542	1	1	0.936064	0.9912943328766808
CHML	0.057132268614607455	0.0761568	0.7562437562437563	0.9939927913496195	0.4945054945054945	0.9028518770006789
CHMP1A	-0.0961408	-0.0779915	0.7252747252747253	0.9939927913496195	0.5974025974025974	0.9482251715030813
CHMP1B	0.0836421	0.046568541053381575	0.6603396603396603	0.9923936748021756	0.6613386613386614	0.952113
CHMP2A	0.021362338208150738	-0.00271352	0.8741258741258742	0.9958173264992928	0.955045	0.9937088902234428
CHMP4A	0.20019783380772757	0.11366452290326814	0.24875124875124874	0.7062127322661256	0.2887112887112887	0.7367905302687912
CHMP4B	0.25420003077477854	0.16350645941537134	0.1048951048951049	0.4389324548284086	0.0939061	0.41200113018294837
CHN1	0.11035286174406653	0.0787661	0.5664335664335665	0.9807520943404088	0.4825174825174825	0.9027226761751331
CHN2	-0.103478	-0.0546995	0.6943056943056943	0.9939927913496195	0.7372627372627373	0.9721515020954918
CHODL	-0.00889765	0.00174639	0.9820179820179821	0.9981424193653994	0.9270729270729271	0.9912943328766808
CHP2	0.1768596888492772	0.0627148	0.32867132867132864	0.8105989679723051	0.5734265734265734	0.9379319607148642
CHPF	-0.14803	-0.095563	0.5394605394605395	0.9786767749384572	0.4945054945054945	0.9028518770006789
CHPT1	0.0479421	0.0424958	0.7912087912087912	0.9939927913496195	0.6823176823176823	0.9553987276424414
CHRAC1	-0.333838	-0.23269	0.029970029970029972	0.19256630943021477	0.020979	0.19982977548767025
CHRD	0.041070811321068455	0.0524621	0.8201798201798202	0.9939927913496195	0.6303696303696303	0.9500753299850744
CHRDL1	0.203289	0.13628953930962068	0.23476523476523475	0.6825319927729565	0.18681318681318682	0.592712
CHRM1	-0.186445	-0.113617	0.3856143856143856	0.8543310808039194	0.4075924075924076	0.866422
CHRM2	0.0654638	0.045091031818948864	0.7272727272727273	0.9939927913496195	0.6693306693306693	0.9546153846153845
CHRM3	-0.083535	-0.0541134	0.7682317682317682	0.9939927913496195	0.7402597402597403	0.9721515020954918
CHRNA2	-0.161605	-0.106059	0.4925074925074925	0.9592853335005802	0.4355644355644356	0.8678321678321679
CHRNA3	-0.294349	-0.214239	0.0839161	0.3838752085197583	0.036963	0.2516441239011772
CHRNA4	0.5097836419064217	0.3255309095681848	0.000999001	0.013249346073773554	0.000999001	0.019073234457849843
CHRNA6	-0.0719055	-0.0644586	0.8151848151848152	0.9939927913496195	0.6703296703296703	0.9546153846153845
CHRNB1	0.037114322757550285	0.0220918	0.8281718281718282	0.9939927913496195	0.8101898101898102	0.9831148038998296
CHST1	-0.0305038	-0.0344905	0.9460539460539461	0.9975082388875492	0.8561438561438561	0.9912943328766808
CHST11	0.0341805	0.015388033675210468	0.8371628371628371	0.9939927913496195	0.8531468531468531	0.9912943328766808
CHST12	-0.0139566	-0.0235141	1	1	0.916084	0.9912943328766808
CHST15	0.362561	0.23015731348320925	0.000999001	0.013249346073773554	0.00599401	0.0827821
CHST2	0.2220253655197923	0.16589203682523013	0.17682317682317683	0.5842765070608358	0.0869131	0.39674933579295113
CHST7	0.2297427776228132	0.15617610110063185	0.15984015984015984	0.5547468911432155	0.12287712287712288	0.49372505385456356
CHST8	0.3944075903317001	0.2545350908443178	0.000999001	0.013249346073773554	0.000999001	0.019073234457849843
CHST9	0.0245458	0.00974894	0.8601398601398601	0.9941504743260996	0.8891108891108891	0.9912943328766808
CHSY3	-0.364873	-0.219717	0.00699301	0.060626997752746256	0.029970029970029972	0.2248269864850176
CHTF18	-0.439559	-0.278108	0.000999001	0.013249346073773554	0.000999001	0.019073234457849843
CHUK	-0.281072	-0.1747	0.1088911088911089	0.4521687681343513	0.12887112887112886	0.5095600803384144
CIAPIN1	0.39614517525744397	0.2566486040537753	0.000999001	0.013249346073773554	0.000999001	0.019073234457849843
CIB1	0.11561708593557664	0.062121763261020375	0.5534465534465535	0.9807520943404088	0.5754245754245755	0.9396077606603923
CIB2	-0.0470444	-0.0425585	0.8841158841158842	0.9973334127064724	0.8051948051948052	0.9829577392815168
CIDEA	0.5088657238095208	0.3100913130707067	0.000999001	0.013249346073773554	0.000999001	0.019073234457849843
CIDEC	0.3578043054197433	0.2230746442165263	0.002997	0.0355184	0.014985014985014986	0.16549838719087825
CIDECP	0.2407858263974061	0.1420702004387527	0.12787212787212787	0.48254786048009335	0.16783216783216784	0.5699601415004073
CINP	0.13324165715308936	0.0815034	0.4915084915084915	0.9592853335005802	0.4645354645354645	0.8914114381311199
CIP2A	-0.0526323	-0.0604871	0.8621378621378621	0.9951357438734532	0.6953046953046953	0.958157
CIPC	0.10685425409008399	0.0536591	0.5754245754245755	0.9807520943404088	0.6193806193806194	0.9491196755264492
CISD2	0.14846910368265842	0.0994742	0.42957042957042957	0.907951	0.37962037962037964	0.8578986050370025
CISD3	0.26273289090219354	0.16715016968856053	0.0899101	0.3960694477935857	0.0849151	0.39595133798032345
CIT	-0.0080417	0.0188474	0.9790209790209791	0.9975082388875492	0.8311688311688312	0.98876
CITED2	0.000847323	0.0161334	0.948052	0.9975082388875492	0.8491508491508492	0.9912943328766808
CITED4	-0.290721	-0.179425	0.0899101	0.3960694477935857	0.10989010989010989	0.46005560704355886
CIZ1	-0.190085	-0.10609	0.3786213786213786	0.8509896640642299	0.4355644355644356	0.8678321678321679
CKAP2	0.3481939626360438	0.24470309189432432	0.003996	0.043554939414412436	0.000999001	0.019073234457849843
CKMT1A	0.0971298	0.0815889	0.6073926073926074	0.9882786252893014	0.46353646353646355	0.8900842746996593
CKMT1B	0.0802645	0.0652144	0.6713286713286714	0.9923936748021756	0.5554445554445554	0.9309563675760858
CKMT2	0.4077113557837176	0.2268034800217501	0.000999001	0.013249346073773554	0.010989	0.1375526490800266
CKS1B	-0.114972	-0.0915058	0.6473526473526473	0.9923936748021756	0.5174825174825175	0.9136932173517539
CLASRP	-0.0489285	-0.0491682	0.8781218781218781	0.9958173264992928	0.7672327672327672	0.9721515020954918
CLBA1	-0.0299402	-0.03363	0.9470529470529471	0.9975082388875492	0.8611388611388612	0.9912943328766808
CLCC1	-0.303512	-0.218779	0.0689311	0.34414034241620445	0.030969030969030968	0.23033216783216784
CLCN2	-0.0814226	-0.04367	0.7772227772227772	0.9939927913496195	0.7982017982017982	0.9813460800802573
CLCN4	0.012892666396261288	0.013783023643897774	0.913087	0.9973334127064724	0.8611388611388612	0.9912943328766808
CLCN5	0.5176011803016997	0.3062882268014175	0.000999001	0.013249346073773554	0.000999001	0.019073234457849843
CLCN6	0.3333738651138319	0.21235088969306057	0.00699301	0.060626997752746256	0.021978	0.2055146145565952
CLDN10	0.12231551613733982	0.0811284	0.5304695304695305	0.9785918053066067	0.46653346653346656	0.8924312338946485
CLDN4	0.00640902	0.0221146	0.9310689310689311	0.9975082388875492	0.8101898101898102	0.9831148038998296
CLDN5	0.13145335282274695	0.061332195826223915	0.5004995004995005	0.9629841756658138	0.5804195804195804	0.9426257048242466
CLDND1	0.14013255858893867	0.0506056	0.46353646353646355	0.9327637847443268	0.6383616383616384	0.9500753299850744
CLDND2	-0.0664435	-0.0458317	0.8261738261738262	0.9939927913496195	0.7812187812187812	0.9733860516993047
CLEC11A	0.26214394580110784	0.13457259107869424	0.0899101	0.3960694477935857	0.1928071928071928	0.602271
CLEC16A	0.17239216244016553	0.1207402546265914	0.34565434565434566	0.827967	0.2547452547452547	0.6909060343340705
CLEC18B	-0.0306928	-0.0477565	0.945055	0.9975082388875492	0.7742257742257742	0.9721515020954918
CLEC2B	-0.0354034	-0.0240189	0.9280719280719281	0.9975082388875492	0.9150849150849151	0.9912943328766808
CLEC2D	-0.382806	-0.238972	0.003996	0.043554939414412436	0.015984015984015984	0.16549838719087825
CLEC2L	0.4600174996110451	0.28243676522978267	0.000999001	0.013249346073773554	0.000999001	0.019073234457849843
CLEC3B	0.12935229445591587	0.0550972	0.5034965034965035	0.9629841756658138	0.6153846153846154	0.9491196755264492
CLEC4G	0.13816359567696745	0.1016145725910787	0.46853146853146854	0.9398182462698591	0.3696303696303696	0.8501400638016999
CLEC4M	0.2575518240339345	0.19051375321095756	0.0979021	0.4199879133212467	0.043956	0.27082141159811063
CLEC9A	-0.14141	-0.105899	0.5604395604395604	0.9807520943404088	0.4355644355644356	0.8678321678321679
CLGN	0.00628367	0.016923668272926705	0.932068	0.9975082388875492	0.8471528471528471	0.9912943328766808
CLIC5	0.13744068009682223	0.0775173	0.4725274725274725	0.9429924543639223	0.4865134865134865	0.9027226761751331
CLINT1	-0.0327246	-0.0100979	0.9400599400599401	0.9975082388875492	0.998002	0.998232
CLIP1	-0.031527	-0.0234905	0.9430569430569431	0.9975082388875492	0.916084	0.9912943328766808
CLIP2	0.3079198490973738	0.18483940524628278	0.024975024975024976	0.17043051214300234	0.046953	0.28033066589767625
CLIP3	-0.353666	-0.214858	0.00899101	0.0725882	0.034965	0.2439688825230994
CLIP4	-0.0486309	-0.0109103	0.8781218781218781	0.9958173264992928	0.996004	0.998232
CLK2P1	-0.192013	-0.0928292	0.37362637362637363	0.8509896640642299	0.5104895104895105	0.9134134660396247
CLK3	-0.0128983	-0.0244777	0.994006	0.9981424193653994	0.913087	0.9912943328766808
CLK4	-0.0687794	-0.013052	0.8221778221778222	0.9939927913496195	0.984016	0.998232
CLMN	-0.115473	-0.107861	0.6453546453546454	0.9923936748021756	0.42857142857142855	0.866422
CLMP	0.0918182	0.052814580091125565	0.6303696303696303	0.9899049540249113	0.6253746253746254	0.9500753299850744
CLN3	0.0389609	0.0212975	0.8241758241758241	0.9939927913496195	0.8131868131868132	0.9831807719072855
CLN6	0.16392886571055462	0.10770236063975398	0.3726273726273726	0.8509896640642299	0.3356643356643357	0.8124592042117815
CLNS1A	0.0424836	0.010596441227757672	0.8171828171828172	0.9939927913496195	0.8841158841158842	0.9912943328766808
CLOCK	-0.0560144	-0.0115159	0.8511488511488512	0.9939927913496195	0.993007	0.998232
CLPB	0.054470203007264247	0.018883805523784523	0.7712287712287712	0.9939927913496195	0.8311688311688312	0.98876
CLPS	0.19184938231034052	0.12170119813248831	0.2727272727272727	0.7382928694863876	0.2517482517482518	0.6905390157679391
CLPTM1	0.35837103148406413	0.21864474152963453	0.002997	0.0355184	0.015984015984015984	0.16549838719087825
CLPX	0.29447592558643815	0.19922637016481348	0.037962	0.2262396694214876	0.030969030969030968	0.23033216783216784
CLSTN2	0.19191800819604488	0.11598391239945248	0.2727272727272727	0.7382928694863876	0.27372627372627373	0.7093854832518317
CLTCL1	-0.120593	-0.0812066	0.6303696303696303	0.9899049540249113	0.5794205794205795	0.9424127641689897
CLU	0.2813835691129224	0.15989762436015223	0.0519481	0.2756705725551175	0.1088911088911089	0.459639
CLUHP3	-0.285683	-0.175979	0.0989011	0.42322849564228876	0.12287712287712288	0.49372505385456356
CLVS1	-0.271882	-0.130249	0.12187812187812187	0.4705578865578866	0.31868131868131866	0.7898386919784921
CLVS2	0.0368249	0.0270709	0.8281718281718282	0.9939927913496195	0.7782217782217782	0.9721515020954918
CMAHP	0.336826	0.23057525359533496	0.00699301	0.060626997752746256	0.004995	0.0690949
CMAS	0.0446405	0.024430090188063674	0.8041958041958042	0.9939927913496195	0.7942057942057942	0.9807058613028762
CMBL	-0.177394	-0.0644571	0.4275724275724276	0.9050491418912472	0.6703296703296703	0.9546153846153845
CMC2	0.2597568524926319	0.10785854911593197	0.0929071	0.4053661055167836	0.33466533466533466	0.8109449824930997
CMC4	-0.0306794	-0.0431691	0.945055	0.9975082388875492	0.8021978021978022	0.9813460800802573
CMIP	-0.0715539	-0.0505222	0.8151848151848152	0.9939927913496195	0.7592407592407593	0.9721515020954918
CMKLR1	-0.332931	-0.224058	0.029970029970029972	0.19256630943021477	0.027972027972027972	0.22350917288750327
CMPK1	-0.0389534	0.00211708	0.916084	0.9973334127064724	0.9250749250749251	0.9912943328766808
CMSS1	-0.0800479	-0.0822716	0.7812187812187812	0.9939927913496195	0.5734265734265734	0.9379319607148642
CMTM3	0.0708622	0.0477181	0.7122877122877123	0.9939927913496195	0.6513486513486514	0.9500753299850744
CMTM4	0.17543654548180157	0.12309545684660529	0.32967032967032966	0.8105989679723051	0.24675324675324675	0.682006
CMTM5	0.16083582579093963	0.0892821	0.3786213786213786	0.8509896640642299	0.4245754245754246	0.866422
CMTM7	-0.0452973	-0.0398794	0.8941058941058941	0.9973334127064724	0.8221778221778222	0.9875910870103348
CMTM8	-0.219388	-0.141844	0.2787212787212787	0.7475306416337598	0.25074925074925075	0.6884509296013721
CMYA5	0.12564752789119032	0.0779133	0.5174825174825175	0.9690110575237023	0.4855144855144855	0.9027226761751331
CNBP	-0.161657	-0.0958041	0.4925074925074925	0.9592853335005802	0.4945054945054945	0.9028518770006789
CNDP1	0.027506605007730237	-0.0027422	0.8511488511488512	0.9939927913496195	0.955045	0.9937088902234428
CNEP1R1	0.21493046145102945	0.13388108675679222	0.1928071928071928	0.6079550213851485	0.1968031968031968	0.6030438697105364
CNGB1	-0.168713	-0.10022	0.46353646353646355	0.9327637847443268	0.47152847152847155	0.8925518925518925
CNIH1	0.2711639372155718	0.17940205876286724	0.0799201	0.38171738171738173	0.056943056943056944	0.3122880906971816
CNIH2	-0.000539257	-0.00387171	0.9530469530469531	0.9975082388875492	0.961039	0.9938744588744589
CNIH3	0.18429809735140174	0.12585809911311946	0.3026973026973027	0.783065	0.23376623376623376	0.6680023923444977
CNKSR2	-0.309374	-0.18641	0.052947052947052944	0.27909651028583066	0.0869131	0.39674933579295113
CNKSR3	0.2934672563182781	0.15162019762623516	0.038961	0.2262396694214876	0.13886113886113885	0.5265328298938077
CNMD	0.0501327	0.0293475	0.7842157842157842	0.9939927913496195	0.7682317682317682	0.9721515020954918
CNN1	0.2737188451899094	0.15391896199351243	0.0709291	0.3510887972426434	0.13086913086913088	0.512561
CNN2	0.0484026	-0.00212814	0.7912087912087912	0.9939927913496195	0.951049	0.9931196343024687
CNN3	-0.0515797	-0.0484205	0.8671328671328671	0.9958173264992928	0.7712287712287712	0.9721515020954918
CNNM1	0.174013	0.11332345827161418	0.33766233766233766	0.8246479413192936	0.2937062937062937	0.7471234475626862
CNNM2	0.23780997549026436	0.14717304483153018	0.13586413586413587	0.50395	0.15384615384615385	0.5477301387137452
CNNM4	-0.18928	-0.1049	0.37962037962037964	0.8509896640642299	0.44255744255744256	0.870571
CNOT6L	-0.0193914	0.00923331	0.984016	0.9981424193653994	0.8891108891108891	0.9912943328766808
CNOT7	0.20210492092111287	0.14849211557572234	0.23976023976023977	0.6919592035871106	0.14785214785214784	0.5385289762648252
CNPY2	-0.0193383	-0.0301526	0.984016	0.9981424193653994	0.8851148851148851	0.9912943328766808
CNR1	-0.0375801	-0.0312448	0.9170829170829171	0.9973334127064724	0.8791208791208791	0.9912943328766808
CNRIP1	-0.106973	-0.0748812	0.6773226773226774	0.9923936748021756	0.6153846153846154	0.9491196755264492
CNST	-0.0108325	-0.00135563	0.989011	0.9981424193653994	0.945055	0.9931196343024687
CNTLN	-0.117514	-0.0784042	0.6373626373626373	0.9899049540249113	0.5944055944055944	0.9474497979085135
CNTN1	-0.0918015	-0.0669552	0.7372627372627373	0.9939927913496195	0.6543456543456544	0.9500753299850744
CNTN2	0.053077903787871604	0.00697617	0.7772227772227772	0.9939927913496195	0.9010989010989011	0.9912943328766808
CNTN3	-0.239017	-0.172457	0.21178821178821178	0.6420571439675296	0.13686313686313686	0.5265328298938077
CNTN4	0.3102803170622157	0.1781497384358652	0.017982017982017984	0.1254697110118797	0.059940059940059943	0.3218166258957359
CNTN5	-0.116948	-0.0817179	0.6383616383616384	0.9899049540249113	0.5764235764235764	0.9405318573237432
CNTN6	0.22059265952889884	0.11353083456771604	0.1798201798201798	0.5883607917506223	0.2907092907092907	0.7410186644341573
CNTNAP2	0.17832127021284402	0.11468377927362046	0.3206793206793207	0.8014215358864382	0.2827172827172827	0.7266168742500103
CNTNAP3	-0.0168125	-0.0203904	0.9920079920079921	0.9981424193653994	0.935065	0.9912943328766808
CNTNAP3B	0.1320077037273506	0.0846448	0.4965034965034965	0.9621070430796062	0.4435564435564436	0.870571
CNTNAP5	-0.259827	-0.156041	0.15484515484515485	0.5443706435207851	0.18681318681318682	0.592712
CNTRL	-0.307346	-0.206134	0.056943056943056944	0.29514578500258687	0.044955	0.27082141159811063
COA1	0.41120368210663166	0.26766148538428364	0.000999001	0.013249346073773554	0.000999001	0.019073234457849843
COA3	0.19084108804702032	0.12143344645904036	0.2777222777222777	0.7473895373523626	0.25374625374625376	0.6909060343340705
COA6	0.24883118023293224	0.1757015356345977	0.11688311688311688	0.4705578865578866	0.0659341	0.34195177956371986
COASY	0.30763278289241924	0.17752160951005944	0.026973026973026972	0.1822042654079979	0.0629371	0.33624493587593224
COBLL1	-0.239102	-0.141929	0.21178821178821178	0.6420571439675296	0.25074925074925075	0.6884509296013721
COCH	-0.202244	-0.133368	0.33966033966033965	0.8267384058922305	0.2897102897102897	0.738906
COG1	-0.113722	-0.091416	0.6573426573426573	0.9923936748021756	0.5174825174825175	0.9136932173517539
COG2	0.024333314052373545	0.032723454521590756	0.8601398601398601	0.9941504743260996	0.7462537462537463	0.9721515020954918
COG3	-0.403366	-0.274052	0.000999001	0.013249346073773554	0.000999001	0.019073234457849843
COG5	0.0489368	0.0318084	0.7892107892107892	0.9939927913496195	0.7512487512487512	0.9721515020954918
COG6	-0.209287	-0.115391	0.3156843156843157	0.7978905005381584	0.4025974025974026	0.866422
COIL	-0.238885	-0.120624	0.21178821178821178	0.6420571439675296	0.37462537462537465	0.8542722902097901
COL10A1	-0.20069	-0.0967289	0.34565434565434566	0.827967	0.4885114885114885	0.9027226761751331
COL11A1	0.20718858028220416	0.15635572722329513	0.21878121878121878	0.6533986205444111	0.12187812187812187	0.49221536250824954
COL11A2	-0.222587	-0.131235	0.2627372627372627	0.7195455868217533	0.3116883116883117	0.7811991816608089
COL12A1	-0.0161712	0.024095213095081842	0.993007	0.9981424193653994	0.7972027972027972	0.9813460800802573
COL13A1	-0.179404	-0.102607	0.41858141858141856	0.8947383816970431	0.45554445554445555	0.8821477229858861
COL16A1	0.1329926539393861	0.050479252995331216	0.4925074925074925	0.9592853335005802	0.6393606393606394	0.9500753299850744
COL18A1	0.22521459418084533	0.1311700073125457	0.16983016983016982	0.5727153281501107	0.2087912087912088	0.6265178690049157
COL19A1	-0.0340057	-0.0154433	0.9340659340659341	0.9975082388875492	0.9660339660339661	0.9957210563522856
COL1A2	-0.0692233	-0.0536476	0.8211788211788211	0.9939927913496195	0.7412587412587412	0.9721515020954918
COL21A1	-0.111132	-0.0850262	0.6653346653346653	0.9923936748021756	0.5554445554445554	0.9309563675760858
COL23A1	-0.0986248	-0.0679532	0.7172827172827173	0.9939927913496195	0.6513486513486514	0.9500753299850744
COL24A1	0.2463065538994177	0.17965256032850205	0.12087912087912088	0.4705578865578866	0.056943056943056944	0.3122880906971816
COL27A1	-0.0141479	-0.00363377	1	1	0.9600399600399601	0.9938744588744589
COL4A1	-0.254668	-0.164672	0.16683316683316685	0.5650213334423861	0.16083916083916083	0.5627103464397061
COL4A3BP	0.4044222820840374	0.2526042037762736	0.000999001	0.013249346073773554	0.000999001	0.019073234457849843
COL4A4	0.284614	0.19693566834792717	0.048951	0.26314217960257563	0.033966	0.23833839827377792
COL4A5	0.0769647	0.00423546	0.6793206793206793	0.9939927913496195	0.9150849150849151	0.9912943328766808
COL5A1	-0.230804	-0.128209	0.23976023976023977	0.6919592035871106	0.33166833166833165	0.8070596070596071
COL5A2	0.4335402828888803	0.25944387152419696	0.000999001	0.013249346073773554	0.000999001	0.019073234457849843
COL5A3	0.13660873185947187	0.0842113	0.47952047952047955	0.9538801020367313	0.44455544455544455	0.870571
COL6A1	0.1602432243926647	0.10553447209045057	0.3806193806193806	0.8509896640642299	0.34765234765234765	0.8242510764344825
COL7A1	0.0695703	0.0434571	0.7182817182817183	0.9939927913496195	0.6773226773226774	0.9546153846153845
COL8A2	-0.135849	-0.0955693	0.5744255744255744	0.9807520943404088	0.4945054945054945	0.9028518770006789
COL9A2	0.04784	0.000524253	0.7912087912087912	0.9939927913496195	0.936064	0.9912943328766808
COL9A3	0.21816506569771218	0.1463847899049369	0.1878121878121878	0.6053894157790262	0.15484515484515485	0.5506098486041179
COLCA1	0.1122579800820423	0.0986691	0.5634365634365635	0.9807520943404088	0.3866133866133866	0.866422
COLEC12	0.1425914653242582	0.0789007	0.45754245754245754	0.9327637847443268	0.47952047952047955	0.9014486919702241
COLGALT2	0.4185634333435841	0.23798792492453075	0.000999001	0.013249346073773554	0.002997	0.0478584
COMMD9	0.32069729525657137	0.19695948099675623	0.012987012987012988	0.10064066174681696	0.033966	0.23833839827377792
COMP	0.27513861351382585	0.1597007481296758	0.0679321	0.34091616067352637	0.10989010989010989	0.46005560704355886
COMT	0.0884365	0.0387591	0.6383616383616384	0.9899049540249113	0.7092907092907093	0.9651616736902585
COMTD1	-0.222359	-0.181724	0.26373626373626374	0.7204644412191582	0.0999001	0.432834
COP1	-0.178927	-0.13745	0.4205794205794206	0.8972429829502522	0.26673326673326675	0.7015958400573785
COPA	0.40077611002554847	0.2587804923780773	0.000999001	0.013249346073773554	0.000999001	0.019073234457849843
COPRS	0.11776867620458621	0.0427801	0.5424575424575424	0.9786767749384572	0.6813186813186813	0.9546153846153845
COPS4	0.2136190695258484	0.1397367483546772	0.19880119880119881	0.6221131174301203	0.17682317682317683	0.5860598767886064
COPS5	0.4300877070789972	0.2577115481971762	0.000999001	0.013249346073773554	0.000999001	0.019073234457849843
COPS9	0.4133856477676742	0.2602872517953237	0.000999001	0.013249346073773554	0.000999001	0.019073234457849843
COPZ1	-0.104175	-0.0702235	0.6903096903096904	0.9939927913496195	0.6393606393606394	0.9500753299850744
COPZ2	0.19127393738349163	0.0924349	0.2757242757242757	0.7440872268458475	0.4115884115884116	0.866422
COQ10A	0.090691	0.0762914	0.6323676323676324	0.9899049540249113	0.4935064935064935	0.9028518770006789
COQ3	0.0890256	0.0678557	0.6363636363636364	0.9899049540249113	0.5424575424575424	0.9300036848882319
CORO1A	-0.0457247	-0.0324733	0.8931068931068931	0.9973334127064724	0.8711288711288712	0.9912943328766808
CORO2A	0.3439496578578913	0.2100826880168001	0.00599401	0.060626997752746256	0.023976023976023976	0.20932635203991987
CORO6	0.0998377	0.0733956	0.5974025974025974	0.9844604244377744	0.5094905094905094	0.9134134660396247
CORO7	0.0863754	0.041798511240695245	0.6473526473526473	0.9923936748021756	0.6903096903096904	0.958157
CORT	0.0724919	0.035205782536140845	0.7022977022977023	0.9939927913496195	0.7332667332667333	0.9721515020954918
COTL1	0.00704315	-0.000672379	0.926074	0.9975082388875492	0.9430569430569431	0.9931196343024687
COX11	0.4847071620125475	0.3027002043762773	0.000999001	0.013249346073773554	0.000999001	0.019073234457849843
COX14	0.13024396221402262	0.0679679	0.5024975024975025	0.9629841756658138	0.5414585414585414	0.9295751679150889
COX17	0.1726980726383258	0.0810253	0.34465534465534464	0.827967	0.46653346653346656	0.8924312338946485
COX4I1	0.4070862227155801	0.23026306414415088	0.000999001	0.013249346073773554	0.004995	0.0690949
COX6A1	0.32101670562896856	0.17229257682860516	0.012987012987012988	0.10064066174681696	0.0729271	0.36097862251708407
COX6A2	-0.206293	-0.160079	0.32367632367632365	0.806822	0.17582417582417584	0.5858782567643327
COX7A1	0.081038	0.064648	0.6693306693306693	0.9923936748021756	0.5604395604395604	0.9339225899747672
CPAMD8	-0.0557011	-0.0506724	0.8521478521478522	0.9939927913496195	0.7582417582417582	0.9721515020954918
CPE	0.0660677	0.032367202295014344	0.7262737262737263	0.9939927913496195	0.7502497502497503	0.9721515020954918
CPEB1	0.1585493275307708	0.0771397	0.3826173826173826	0.8509896640642299	0.4875124875124875	0.9027226761751331
CPEB2	0.0377352	0.017242232763954774	0.8261738261738262	0.9939927913496195	0.8431568431568431	0.9912943328766808
CPEB3	0.3167946198875809	0.22947330920818254	0.015984015984015984	0.1169782197583377	0.00699301	0.0953662
CPEB4	-0.0645516	-0.0301603	0.8331668331668332	0.9939927913496195	0.8851148851148851	0.9912943328766808
CPLX1	0.2218937388209823	0.14527028293926836	0.17682317682317683	0.5842765070608358	0.15884115884115885	0.5581930205716614
CPLX2	-0.191226	-0.0903594	0.3756243756243756	0.8509896640642299	0.5234765234765235	0.9157940577644222
CPLX3	-0.267979	-0.177785	0.12987012987012986	0.4850308762604549	0.11388611388611389	0.4702132468292164
CPNE2	-0.181662	-0.146999	0.4065934065934066	0.8797202797202797	0.22977022977022976	0.6666713380140233
CPNE3	-0.321105	-0.196783	0.038961	0.2262396694214876	0.0639361	0.33990978421822976
CPNE4	-0.189519	-0.132999	0.37962037962037964	0.8509896640642299	0.2947052947052947	0.749226
CPNE5	-0.10085	-0.0631676	0.7042957042957043	0.9939927913496195	0.6783216783216783	0.9546153846153845
CPNE6	-0.227639	-0.156349	0.25074925074925075	0.7062127322661256	0.18581418581418582	0.5914869300724925
CPNE7	-0.13199	-0.0939551	0.5854145854145855	0.9807520943404088	0.5034965034965035	0.9074427647041756
CPNE8	-0.0150344	0.00768624	1	1	0.8961038961038961	0.9912943328766808
CPNE9	-0.12854	-0.0929695	0.5984015984015985	0.9844604244377744	0.5104895104895105	0.9134134660396247
CPPED1	0.2713092515910387	0.1366171038568991	0.0799201	0.38171738171738173	0.18581418581418582	0.5914869300724925
CPSF1	0.0777733	0.0560295	0.6773226773226774	0.9923936748021756	0.6073926073926074	0.9491196755264492
CPSF6	-0.416181	-0.260044	0.000999001	0.013249346073773554	0.002997	0.0478584
CPSF7	-0.411644	-0.263207	0.000999001	0.013249346073773554	0.000999001	0.019073234457849843
CPT1A	0.42828496506231817	0.27625991412446327	0.000999001	0.013249346073773554	0.000999001	0.019073234457849843
CPT1C	-0.205183	-0.140041	0.32867132867132864	0.8105989679723051	0.25774225774225773	0.6953437866481345
CPVL	-0.125205	-0.100405	0.6143856143856143	0.9899049540249113	0.46853146853146854	0.8925518925518925
CPXM2	0.2900377433060498	0.14058425365158533	0.043956	0.251546	0.17382617382617382	0.581003
CRABP1	0.0891826	0.0621953	0.6363636363636364	0.9899049540249113	0.5754245754245755	0.9396077606603923
CRADD	0.028895154178723733	0.015324283276770479	0.8461538461538461	0.9939927913496195	0.8531468531468531	0.9912943328766808
CREB3	-0.0911258	-0.0413811	0.7402597402597403	0.9939927913496195	0.8121878121878122	0.9831807719072855
CREB3L3	0.3154652277300839	0.22020400127500794	0.015984015984015984	0.1169782197583377	0.015984015984015984	0.16549838719087825
CREBRF	-0.0447602	-0.0293256	0.8981018981018981	0.9973334127064724	0.8891108891108891	0.9912943328766808
CREBZF	-0.0724607	-0.0312306	0.8111888111888111	0.9939927913496195	0.8791208791208791	0.9912943328766808
CREG1	-0.330799	-0.216942	0.031968	0.20389595719992196	0.033966	0.23833839827377792
CREG2	0.0619995	0.032816830105188155	0.7422577422577422	0.9939927913496195	0.7462537462537463	0.9721515020954918
CRELD2	-0.0649573	-0.0393601	0.8321678321678322	0.9939927913496195	0.8281718281718282	0.98876
CREM	0.0412458	-0.00510641	0.8201798201798202	0.9939927913496195	0.972028	0.998232
CRH	0.060120400930256356	0.0629061	0.7452547452547452	0.9939927913496195	0.5724275724275725	0.9379319607148642
CRHBP	0.13320743796144713	0.0601884	0.4925074925074925	0.9592853335005802	0.5874125874125874	0.9460239426869015
CRIM1	-0.020482	-0.0246168	0.9790209790209791	0.9975082388875492	0.913087	0.9912943328766808
CRIP2	0.0586687	0.022040762754767212	0.7502497502497503	0.9939927913496195	0.8101898101898102	0.9831148038998296
CRIP3	-0.364801	-0.216328	0.00699301	0.060626997752746256	0.033966	0.23833839827377792
CRIPAK	-0.238116	-0.160176	0.2127872127872128	0.6420571439675296	0.17482517482517482	0.5838932309520545
CRISPLD1	0.22196892729138515	0.14606397539984622	0.17682317682317683	0.5842765070608358	0.15684315684315683	0.5554408901331037
CRLF1	0.14465539821193774	0.0858225	0.44755244755244755	0.9242330250394768	0.43956043956043955	0.870571
CRLF3	-0.105333	-0.0570491	0.6803196803196803	0.9939927913496195	0.7192807192807192	0.9675201009969578
CRLS1	-0.37287	-0.222697	0.004995	0.0520283	0.028971028971028972	0.22350917288750327
CRMP1	-0.146114	-0.100848	0.5444555444555444	0.97984	0.46653346653346656	0.8924312338946485
CRNDE	-0.0142683	-0.0202771	1	1	0.936064	0.9912943328766808
CRNKL1	-0.344844	-0.218086	0.015984015984015984	0.1169782197583377	0.032967	0.23833839827377792
CROCCP2	0.077768	0.051828698929368304	0.6773226773226774	0.9923936748021756	0.6323676323676324	0.9500753299850744
CROCCP3	-0.0404801	-0.0239261	0.9140859140859141	0.9973334127064724	0.916084	0.9912943328766808
CROT	0.0117549	-0.0330968	0.9140859140859141	0.9973334127064724	0.8641358641358642	0.9912943328766808
CRSP8P	-0.139885	-0.115338	0.5654345654345654	0.9807520943404088	0.4025974025974026	0.866422
CRTAC1	0.2609597742678677	0.14439633997712487	0.0909091	0.39945739642249506	0.16183816183816183	0.5633478429177354
CRTAP	-0.13482	-0.0554717	0.5764235764235764	0.9807520943404088	0.7292707292707292	0.9710474738792509
CRTC2	-0.177145	-0.0984437	0.4305694305694306	0.9082944738602826	0.4825174825174825	0.9027226761751331
CRTC3	-0.134821	-0.0908933	0.5764235764235764	0.9807520943404088	0.5214785214785215	0.9157940577644222
CRY1	-0.372765	-0.221395	0.00599401	0.060626997752746256	0.028971028971028972	0.22350917288750327
CRYAB	0.11062614652115425	0.0351883	0.5654345654345654	0.9807520943404088	0.7332667332667333	0.9721515020954918
CRYBA2	0.5030701177598519	0.3036892730579566	0.000999001	0.013249346073773554	0.000999001	0.019073234457849843
CRYBB1	0.2777082404281301	0.1639607747548422	0.058941058941058944	0.3029709935035379	0.0939061	0.41200113018294837
CRYBG3	0.39641320996677293	0.21906099413121327	0.000999001	0.013249346073773554	0.015984015984015984	0.16549838719087825
CRYGD	0.2321557462652432	0.1606301914386965	0.15184815184815184	0.5370948269971071	0.1068931068931069	0.456081
CRYGS	-0.0899818	-0.0778025	0.7422577422577422	0.9939927913496195	0.5984015984015985	0.9489439002034841
CRYL1	0.12298405601569742	0.0831213	0.5294705294705294	0.9785918053066067	0.45354645354645357	0.8804375512755401
CRYM	-0.0100132	-0.00141413	0.986014	0.9981424193653994	0.9460539460539461	0.9931196343024687
CRYZ	0.10170375011627798	0.037697298108113175	0.5904095904095904	0.9810132582712303	0.7162837162837162	0.9675201009969578
CRYZL1	-0.0140878	-3.78752e-05	1	1	0.939061	0.9930155054926814
CRYZL2P	0.010440884752900139	0.00249958	0.916084	0.9973334127064724	0.9240759240759241	0.9912943328766808
CS	0.00526901	0.026635853974087336	0.9340659340659341	0.9975082388875492	0.7782217782217782	0.9721515020954918
CSAD	-0.376989	-0.215057	0.003996	0.043554939414412436	0.034965	0.2439688825230994
CSAG1	0.3281615790926499	0.19955055969099803	0.00899101	0.0725882	0.030969030969030968	0.23033216783216784
CSDC2	0.11296495795649114	0.0733688	0.5594405594405595	0.9807520943404088	0.5094905094905094	0.9134134660396247
CSE1L	-0.0188728	-0.0263254	0.986014	0.9981424193653994	0.9020979020979021	0.9912943328766808
CSF1R	-0.144526	-0.100621	0.5524475524475524	0.9807520943404088	0.4675324675324675	0.8924312338946485
CSF2RA	-0.10099	-0.080351	0.7032967032967034	0.9939927913496195	0.5854145854145855	0.9449083061123196
CSGALNACT1	-0.046736	0.00305683	0.8881118881118881	0.9973334127064724	0.919081	0.9912943328766808
CSMD1	-0.303557	-0.172289	0.0689311	0.34414034241620445	0.13886113886113885	0.5265328298938077
CSMD3	-0.223017	-0.123308	0.26173826173826176	0.7195455868217533	0.35564435564435565	0.8320717795536002
CSPG4	0.0826436	0.050351564697279354	0.6653346653346653	0.9923936748021756	0.6393606393606394	0.9500753299850744
CSPG5	-0.281568	-0.176396	0.10789210789210789	0.44909379073250655	0.12187812187812187	0.49221536250824954
CSRNP3	0.0674939	0.0493366	0.7252747252747253	0.9939927913496195	0.6463536463536463	0.9500753299850744
CSRP2	0.2657159606525036	0.1092625578909868	0.0839161	0.3838752085197583	0.3246753246753247	0.794494
CSTB	-0.00504138	-0.0357141	0.973027	0.9975082388875492	0.8501498501498501	0.9912943328766808
CSTF2	-0.0750664	-0.0378404	0.7982017982017982	0.9939927913496195	0.8341658341658341	0.9889993996722535
CSTF2T	0.32701687681881086	0.22935668347927174	0.00899101	0.0725882	0.00899101	0.11816171725400168
CSTF3	-0.185842	-0.116426	0.3926073926073926	0.8651903651903652	0.39760239760239763	0.866422
CTBP1	0.014508093495403072	0.0067371	0.906094	0.9973334127064724	0.9010989010989011	0.9912943328766808
CTBP2	-0.224861	-0.159627	0.25674325674325676	0.7123374868504221	0.17682317682317683	0.5860598767886064
CTBS	-0.203811	-0.11883	0.33166833166833165	0.8134395249019755	0.3836163836163836	0.8604377806546668
CTC1	0.0286395	-0.0113059	0.8471528471528471	0.9939927913496195	0.995005	0.998232
CTGF	0.0431949	0.018790804942530888	0.8151848151848152	0.9939927913496195	0.8311688311688312	0.98876
CTH	0.3291152164005526	0.19081056756604728	0.00799201	0.0674699	0.042957	0.27082141159811063
CTIF	0.16657836865576067	0.11397952487203043	0.36363636363636365	0.8487128132480094	0.28771228771228774	0.7351048951048952
CTNNA1	-0.176602	-0.118272	0.43156843156843155	0.9086366856604374	0.38961038961038963	0.866422
CTNNA2	0.26638534429175104	0.19681360508503173	0.0829171	0.38171738171738173	0.033966	0.23833839827377792
CTNNA3	0.14456586580640815	0.092104	0.44755244755244755	0.9242330250394768	0.41358641358641357	0.866422
CTNNAL1	-0.20807	-0.111538	0.31868131868131866	0.8012299299085219	0.4145854145854146	0.866422
CTNNB1	-0.449739	-0.261905	0.000999001	0.013249346073773554	0.000999001	0.019073234457849843
CTNNBIP1	0.38407705075294474	0.24626722667016668	0.000999001	0.013249346073773554	0.000999001	0.019073234457849843
CTNND2	0.1352884335693428	0.10671704198151238	0.4825174825174825	0.9539438713312177	0.34165834165834164	0.8189806881859861
CTPS2	-0.32555	-0.209661	0.036963	0.2253318611213348	0.043956	0.27082141159811063
CTR9	0.0814739	0.0507678	0.6663336663336663	0.9923936748021756	0.6373626373626373	0.9500753299850744
CTSA	0.3827852528306492	0.2283207395046219	0.000999001	0.013249346073773554	0.00899101	0.11816171725400168
CTSC	-0.0011508	0.0200148	0.957043	0.9975082388875492	0.8241758241758241	0.98876
CTSD	0.40428484281020866	0.22819361371008567	0.000999001	0.013249346073773554	0.00899101	0.11816171725400168
CTSH	0.1397643975873526	0.0912919	0.46353646353646355	0.9327637847443268	0.4165834165834166	0.866422
CTSK	0.12968239246625063	0.0656316	0.5024975024975025	0.9629841756658138	0.5554445554445554	0.9309563675760858
CTSL	0.2779212431772015	0.15185626160163498	0.058941058941058944	0.3029709935035379	0.13886113886113885	0.5265328298938077
CTSO	-0.229237	-0.162206	0.24775224775224775	0.7062127322661256	0.16683316683316685	0.5699094456467638
CTSV	0.17077448531198422	0.0775599	0.34765234765234765	0.827967	0.4865134865134865	0.9027226761751331
CTSZ	0.3227406966292656	0.19305008156300976	0.010989	0.0858467	0.038961	0.2609518469194645
CTTNBP2	-0.190929	-0.148101	0.37662337662337664	0.8509896640642299	0.22377622377622378	0.6574041447223726
CTXN1	-0.0632088	-0.0484533	0.8361638361638362	0.9939927913496195	0.7712287712287712	0.9721515020954918
CTXN2	0.30258006143062094	0.18497534359589748	0.029970029970029972	0.19256630943021477	0.045954	0.27493305592479145
CTXN3	0.45877313980099876	0.29482196763729773	0.000999001	0.013249346073773554	0.000999001	0.019073234457849843
CTXND1	-0.11231	-0.0540521	0.6613386613386614	0.9923936748021756	0.7402597402597403	0.9721515020954918
CUL2	0.17441971985837332	0.10722198263739147	0.33466533466533466	0.8187095922944979	0.33966033966033965	0.8166701828478745
CUL3	0.085523	0.0697962	0.6513486513486514	0.9923936748021756	0.5254745254745254	0.9157940577644222
CUL4A	0.22643917248558623	0.15826598916243223	0.16683316683316685	0.5650213334423861	0.11388611388611389	0.4702132468292164
CUL4B	-0.461802	-0.277746	0.000999001	0.013249346073773554	0.000999001	0.019073234457849843
CUX1	-0.0735421	-0.0558103	0.8031968031968032	0.9939927913496195	0.7272727272727273	0.9706280813977849
CUX2	-0.142973	-0.0948381	0.5564435564435565	0.9807520943404088	0.4985014985014985	0.9044449702344439
CWC22	0.0962632	0.0958887	0.6153846153846154	0.9899049540249113	0.4015984015984016	0.866422
CWF19L1	-0.313147	-0.156511	0.048951	0.26314217960257563	0.1848151848151848	0.5904705812760244
CX3CR1	0.0962609	0.0650183	0.6153846153846154	0.9899049540249113	0.5574425574425574	0.9325059689011161
CXADR	-0.232473	-0.153767	0.23076923076923078	0.672716	0.1968031968031968	0.6030438697105364
CXADRP2	-0.281064	-0.181482	0.1088911088911089	0.4521687681343513	0.1028971028971029	0.443607
CXADRP3	-0.274983	-0.200958	0.12087912087912088	0.4705578865578866	0.053946053946053944	0.30371313715448517
CXCL12	0.0788195	0.0592592	0.6773226773226774	0.9923936748021756	0.5924075924075924	0.9467260012714558
CXCL14	0.16301141636970376	0.11978381114881967	0.37462537462537465	0.8509896640642299	0.2597402597402597	0.6957643035348862
CXCL2	-0.15062	-0.10034	0.5324675324675324	0.9786767749384572	0.4695304695304695	0.8925518925518925
CXCR4	0.0797023	0.0364688	0.6723276723276723	0.9923936748021756	0.7242757242757243	0.9675201009969578
CXXC4	-0.0480626	-0.0368579	0.8791208791208791	0.9958173264992928	0.8451548451548452	0.9912943328766808
CXorf36	0.053235124567005764	0.0210813	0.7772227772227772	0.9939927913496195	0.8151848151848152	0.9842266142474622
CXorf56	-0.439534	-0.295568	0.000999001	0.013249346073773554	0.000999001	0.019073234457849843
CXorf57	-0.11414	-0.0855677	0.6523476523476524	0.9923936748021756	0.5544455544455544	0.9309563675760858
CYB561	0.0977634	0.0624418	0.6053946053946054	0.9882786252893014	0.5734265734265734	0.9379319607148642
CYB561A3	0.3229922311256383	0.22570734817092605	0.00999001	0.0787507	0.010989	0.1375526490800266
CYB561D1	-0.213241	-0.142269	0.3026973026973027	0.783065	0.24775224775224775	0.6841143598931265
CYB5A	0.056299101611527375	0.0335151	0.7582417582417582	0.9939927913496195	0.7432567432567433	0.9721515020954918
CYB5B	-0.2378	-0.156887	0.2127872127872128	0.6420571439675296	0.1848151848151848	0.5904705812760244
CYB5D2	0.12534293020996976	0.067615	0.5194805194805194	0.9690110575237023	0.5434565434565435	0.9308571766749291
CYB5R1	0.089515	0.028646804042525262	0.6353646353646354	0.9899049540249113	0.7712287712287712	0.9721515020954918
CYB5R3	-0.151379	-0.13781	0.5304695304695305	0.9785918053066067	0.2647352647352647	0.6998646514775546
CYB5R4	0.0772468	0.0682491	0.6773226773226774	0.9923936748021756	0.5384615384615384	0.9258937815944942
CYBB	-0.0510081	-0.0518789	0.8701298701298701	0.9958173264992928	0.7502497502497503	0.9721515020954918
CYC1	0.2998360572657564	0.16995237470234187	0.034965	0.22016883750498972	0.0779221	0.37501888693024427
CYCS	0.46563919716620383	0.2786004912530703	0.000999001	0.013249346073773554	0.000999001	0.019073234457849843
CYCSP52	0.3961048622371532	0.2485389908686929	0.000999001	0.013249346073773554	0.000999001	0.019073234457849843
CYFIP1	0.11994061048616113	0.0903883	0.5394605394605395	0.9786767749384572	0.4205794205794206	0.866422
CYGB	-0.179938	-0.127829	0.41358641358641357	0.8873364225302974	0.3336663336663337	0.8094273779836473
CYHR1	-0.133125	-0.106277	0.5824175824175825	0.9807520943404088	0.4355644355644356	0.8678321678321679
CYP1B1	-0.0934354	-0.0339394	0.7322677322677322	0.9939927913496195	0.8601398601398601	0.9912943328766808
CYP1B1-AS1	-0.246927	-0.128981	0.1878121878121878	0.6053894157790262	0.3246753246753247	0.794494
CYP26A1	0.0974068	0.0536261	0.6063936063936064	0.9882786252893014	0.6193806193806194	0.9491196755264492
CYP26B1	-0.135305	-0.0654227	0.5754245754245755	0.9807520943404088	0.6633366633366633	0.9529362649918297
CYP27A1	0.18764529680126874	0.0898849	0.29270729270729273	0.7733419257141886	0.42157842157842157	0.866422
CYP2E1	0.0852562	0.054452	0.6533466533466533	0.9923936748021756	0.6183816183816184	0.9491196755264492
CYP2U1	-0.123857	-0.0630563	0.6223776223776224	0.9899049540249113	0.6803196803196803	0.9546153846153845
CYP46A1	-0.00597636	0.000433315	0.9760239760239761	0.9975082388875492	0.936064	0.9912943328766808
CYP4X1	-0.0412015	-0.00905293	0.913087	0.9973334127064724	0.997003	0.998232
CYP4Z1	-0.0283655	-0.0104001	0.9530469530469531	0.9975082388875492	0.998002	0.998232
CYP51A1	0.2856763432666339	0.16610241314008212	0.047952	0.26314217960257563	0.0869131	0.39674933579295113
CYP7B1	-0.182225	-0.121336	0.40559440559440557	0.8790914674148206	0.3696303696303696	0.8501400638016999
CYS1	-0.236824	-0.140765	0.21578421578421578	0.6466083071809183	0.2547452547452547	0.6909060343340705
CYSTM1	0.18105393048130117	0.1056411602572516	0.3146853146853147	0.7972211515518602	0.34565434565434566	0.8215319564156774
CYTH1	-0.0468567	-0.0702663	0.8861138861138861	0.9973334127064724	0.6393606393606394	0.9500753299850744
CYTH4	0.025506422942836154	-0.00454147	0.8571428571428571	0.9939927913496195	0.9660339660339661	0.9957210563522856
CYTL1	0.0940952	0.0572874	0.6243756243756243	0.9899049540249113	0.6033966033966034	0.9491196755264492
CYTOR	-0.172547	-0.115877	0.4485514485514486	0.9242330250394768	0.3986013986013986	0.866422
DAB1	-0.101934	-0.0299136	0.6973026973026973	0.9939927913496195	0.8891108891108891	0.9912943328766808
DAB2	-0.00660271	-0.0225723	0.978022	0.9975082388875492	0.9230769230769231	0.9912943328766808
DACH1	0.2890503555625548	0.18762829767686046	0.045954	0.2583836875099011	0.044955	0.27082141159811063
DACH2	-0.10116	-0.0730876	0.7022977022977023	0.9939927913496195	0.6203796203796204	0.9499802154482218
DACT1	-0.258791	-0.145986	0.15984015984015984	0.5547468911432155	0.23376623376623376	0.6680023923444977
DACT2	0.0653493	0.0510003	0.7282717282717283	0.9939927913496195	0.6353646353646354	0.9500753299850744
DACT3	0.2697440751404454	0.18013406333789583	0.0809191	0.38171738171738173	0.055944055944055944	0.3105341942402645
DAD1	0.12348393746730348	0.047909924437027726	0.5274725274725275	0.9778390623461046	0.6513486513486514	0.9500753299850744
DANCR	0.14300612692599368	0.0891317	0.45454545454545453	0.9327637847443268	0.4255744255744256	0.866422
DAP	-0.13194	-0.0380551	0.5854145854145855	0.9807520943404088	0.8331668331668332	0.98876
DAP3	0.1039683105933118	0.0683582	0.5844155844155844	0.9807520943404088	0.5374625374625375	0.9254582879954536
DAPK1-IT1	-0.203829	-0.112138	0.3306693306693307	0.8119062960781446	0.4125874125874126	0.866422
DAPK2	0.048750066681628075	0.013585772411077567	0.7892107892107892	0.9939927913496195	0.8621378621378621	0.9912943328766808
DAPK3	0.0738445	0.0387233	0.6963036963036963	0.9939927913496195	0.7092907092907093	0.9651616736902585
DAPL1	-0.0314487	-0.0215126	0.9440559440559441	0.9975082388875492	0.9280719280719281	0.9912943328766808
DARS	0.0719999	0.0532299	0.7052947052947053	0.9939927913496195	0.6213786213786214	0.9500753299850744
DAXX	-0.286288	-0.17158	0.0979021	0.4199879133212467	0.13886113886113885	0.5265328298938077
DAZAP1	0.17075498506030867	0.1270774192338702	0.34765234765234765	0.827967	0.23076923076923078	0.6677855788448728
DBI	0.051013	-0.00144676	0.7812187812187812	0.9939927913496195	0.9460539460539461	0.9931196343024687
DBN1	-0.0551784	-0.0306017	0.8531468531468531	0.9939927913496195	0.8831168831168831	0.9912943328766808
DBNDD1	0.36382247684190155	0.21999268745429656	0.000999001	0.013249346073773554	0.015984015984015984	0.16549838719087825
DBNL	0.16519685082551558	0.10993606210038812	0.36663336663336665	0.8509896640642299	0.32167832167832167	0.7936437320135132
DBP	-0.308984	-0.167059	0.053946053946053944	0.2833309375026425	0.15384615384615385	0.5477301387137452
DBX2	0.14678148815183312	0.0807076	0.43656343656343655	0.9162663864282613	0.46853146853146854	0.8925518925518925
DCAF1	-0.100251	-0.0359048	0.7082917082917083	0.9939927913496195	0.8491508491508492	0.9912943328766808
DCAF11	0.0794435	0.0364806	0.6743256743256744	0.9923936748021756	0.7242757242757243	0.9675201009969578
DCAF12	-0.325761	-0.239044	0.035964	0.22016883750498972	0.015984015984015984	0.16549838719087825
DCAF13P3	-0.123481	-0.0904209	0.6223776223776224	0.9899049540249113	0.5224775224775224	0.9157940577644222
DCAF15	-0.184388	-0.116529	0.3966033966033966	0.8695844791251152	0.39760239760239763	0.866422
DCAF16	-0.420214	-0.264781	0.000999001	0.013249346073773554	0.000999001	0.019073234457849843
DCAF4	-0.0174541	-0.024104	0.989011	0.9981424193653994	0.9150849150849151	0.9912943328766808
DCAF5	0.0647438	0.049299683123019515	0.7312687312687313	0.9939927913496195	0.6473526473526473	0.9500753299850744
DCAF7	0.0332236	0.0323411	0.8371628371628371	0.9939927913496195	0.7502497502497503	0.9721515020954918
DCAF8L2	0.1750345402934132	0.12533647085294283	0.33166833166833165	0.8134395249019755	0.23776223776223776	0.6758640574085599
DCBLD1	-0.282904	-0.177231	0.1048951048951049	0.4389324548284086	0.11688311688311688	0.47804314329738057
DCBLD2	0.032021850782721045	0.030342752142200884	0.8391608391608392	0.9939927913496195	0.7612387612387612	0.9721515020954918
DCC	-0.141791	-0.0852733	0.5594405594405595	0.9807520943404088	0.5554445554445554	0.9309563675760858
DCHS1	-0.325375	-0.222054	0.036963	0.2253318611213348	0.028971028971028972	0.22350917288750327
DCLK1	0.2859636907252184	0.18127875799223744	0.047952	0.26314217960257563	0.053946053946053944	0.30371313715448517
DCLK2	-0.0582503	-0.0207734	0.8461538461538461	0.9939927913496195	0.9330669330669331	0.9912943328766808
DCLRE1A	0.0359429	0.037142107138169615	0.8331668331668332	0.9939927913496195	0.7192807192807192	0.9675201009969578
DCLRE1C	0.0236538	0.00850543	0.8631368631368631	0.995458	0.8941058941058941	0.9912943328766808
DCN	-0.0287648	-0.0290593	0.951049	0.9975082388875492	0.8891108891108891	0.9912943328766808
DCP1A	-0.0335334	0.00897437	0.936064	0.9975082388875492	0.8911088911088911	0.9912943328766808
DCP2	0.10463516294988981	0.0606542	0.5824175824175825	0.9807520943404088	0.5844155844155844	0.9449083061123196
DCPS	-0.00247784	0.011448071550447188	0.9630369630369631	0.9975082388875492	0.8791208791208791	0.9912943328766808
DCTD	0.13297690373610968	0.094645	0.4925074925074925	0.9592853335005802	0.4035964035964036	0.866422
DCTN2	0.4258437773056846	0.24658597866236664	0.000999001	0.013249346073773554	0.000999001	0.019073234457849843
DCTN4	-0.36242	-0.210668	0.00699301	0.060626997752746256	0.042957	0.27082141159811063
DCTN6	0.27969257853853785	0.17347364671029192	0.054945054945054944	0.287362	0.0709291	0.35678103020314944
DCTPP1	0.029934292590126876	-0.00041794	0.8441558441558441	0.9939927913496195	0.9430569430569431	0.9931196343024687
DCUN1D2	0.17149055705380098	0.12744604653779085	0.34665334665334663	0.827967	0.22877122877122877	0.6651056440213066
DCUN1D3	0.0499533	0.035725348283426765	0.7852147852147852	0.9939927913496195	0.7292707292707292	0.9710474738792509
DCUN1D4	0.44556471932952946	0.2888020550128438	0.000999001	0.013249346073773554	0.000999001	0.019073234457849843
DCUN1D5	0.23289347453656503	0.1561305383158645	0.15084915084915085	0.5339961586905352	0.12287712287712288	0.49372505385456356
DDA1	-0.0086493	-0.00412878	0.9790209790209791	0.9975082388875492	0.964036	0.9956700058947116
DDAH1	0.19069952371995258	0.12601297508109424	0.2787212787212787	0.7475306416337598	0.23376623376623376	0.6680023923444977
DDAH2	0.007314	0.00132601	0.926074	0.9975082388875492	0.9300699300699301	0.9912943328766808
DDB1	0.15718262239170233	0.0923344	0.3916083916083916	0.8649636658789976	0.4125874125874126	0.866422
DDB2	0.0559991	0.0280502	0.7612387612387612	0.9939927913496195	0.7732267732267732	0.9721515020954918
DDHD1	0.3242001217150029	0.222804	0.00999001	0.0787507	0.014985014985014986	0.16549838719087825
DDHD2	0.3454717087518943	0.24168694804342525	0.004995	0.0520283	0.001998	0.036463536463536464
DDIT4L	-0.173118	-0.103943	0.44755244755244755	0.9242330250394768	0.44455544455544455	0.870571
DDN	-0.0296028	-0.000607316	0.948052	0.9975082388875492	0.9430569430569431	0.9931196343024687
DDR1	0.0688513	0.0427521	0.7202797202797203	0.9939927913496195	0.6813186813186813	0.9546153846153845
DDRGK1	-0.0382209	-0.0208505	0.916084	0.9973334127064724	0.932068	0.9912943328766808
DDX1	0.4115294675613074	0.2563381021131382	0.000999001	0.013249346073773554	0.000999001	0.019073234457849843
DDX10	0.038251993690640966	0.010594753717210732	0.8251748251748252	0.9939927913496195	0.8841158841158842	0.9912943328766808
DDX11	0.00477419	-0.00277089	0.936064	0.9975082388875492	0.955045	0.9937088902234428
DDX19B	-0.218723	-0.127622	0.2817182817182817	0.7537070259583349	0.33466533466533466	0.8109449824930997
DDX20	-0.100659	-0.0733253	0.7062937062937062	0.9939927913496195	0.6193806193806194	0.9491196755264492
DDX25	-0.0866121	-0.0960923	0.7522477522477522	0.9939927913496195	0.4935064935064935	0.9028518770006789
DDX39A	-0.0710104	-0.0896934	0.8181818181818182	0.9939927913496195	0.5254745254745254	0.9157940577644222
DDX3X	-0.0879434	-0.040327	0.7482517482517482	0.9939927913496195	0.8191808191808192	0.9867198802306956
DDX3Y	0.1679035420088086	0.13478577991112442	0.35564435564435565	0.8338684257712597	0.1918081918081918	0.6000135982130941
DDX46	-0.0373692	-0.0203626	0.9170829170829171	0.9973334127064724	0.935065	0.9912943328766808
DDX5	-0.469284	-0.29209	0.000999001	0.013249346073773554	0.000999001	0.019073234457849843
DDX54	-0.198211	-0.105132	0.35064935064935066	0.827967	0.44155844155844154	0.870571
DDX55	-0.0709985	-0.0444329	0.8181818181818182	0.9939927913496195	0.7922077922077922	0.979771
DDX59	-0.238391	-0.164074	0.2127872127872128	0.6420571439675296	0.16283716283716285	0.5633478429177354
DEAF1	-0.0069855	0.0015422	0.978022	0.9975082388875492	0.929071	0.9912943328766808
DEF6	0.22319931817114472	0.1639519621997637	0.17582417582417584	0.5842765070608358	0.0939061	0.41200113018294837
DEFB131A	0.031217090396264482	0.0443442	0.8411588411588412	0.9939927913496195	0.6733266733266733	0.9546153846153845
DEGS1	-0.0961795	-0.0748015	0.7252747252747253	0.9939927913496195	0.6163836163836164	0.9491196755264492
DENND1A	-0.000600852	0.00561829	0.954046	0.9975082388875492	0.9080919080919081	0.9912943328766808
DENND1B	0.0901115	0.0698592	0.6323676323676324	0.9899049540249113	0.5254745254745254	0.9157940577644222
DENND1C	-0.0754933	-0.0355592	0.7982017982017982	0.9939927913496195	0.8501498501498501	0.9912943328766808
DENND2A	0.14460871010936838	0.0979622	0.44755244755244755	0.9242330250394768	0.3916083916083916	0.866422
DENND2C	-0.216354	-0.182557	0.29270729270729273	0.7733419257141886	0.0959041	0.41928479170552646
DENND2D	0.42228404386279605	0.2661851011568822	0.000999001	0.013249346073773554	0.000999001	0.019073234457849843
DENND3	0.0472988	0.0412743	0.7932067932067932	0.9939927913496195	0.6923076923076923	0.958157
DENND4B	0.1791783437744687	0.10483003018768866	0.3196803196803197	0.8012299299085219	0.35064935064935066	0.8275172260502334
DENND4C	0.018287861028111526	0.0188836	0.8841158841158842	0.9973334127064724	0.8311688311688312	0.98876
DENND5B	0.12121750196607008	0.12049237807736297	0.5364635364635365	0.9786767749384572	0.25574425574425574	0.6916719643992371
DENND6A	-0.0659719	-0.0607112	0.8281718281718282	0.9939927913496195	0.6943056943056943	0.958157
DENND6B	-0.0848439	-0.0427548	0.7612387612387612	0.9939927913496195	0.8031968031968032	0.9813460800802573
DENR	-0.0306616	-0.0234277	0.945055	0.9975082388875492	0.9170829170829171	0.9912943328766808
DEPDC1	-0.277964	-0.181948	0.11588411588411589	0.4705578865578866	0.0999001	0.432834
DEPDC5	0.3073112162421925	0.20399246245289032	0.026973026973026972	0.1822042654079979	0.027972027972027972	0.22350917288750327
DEPP1	0.3546847339077043	0.20160032250201562	0.002997	0.0355184	0.028971028971028972	0.22350917288750327
DEPTOR	0.0611118	0.031446384039900244	0.7432567432567433	0.9939927913496195	0.7532467532467533	0.9721515020954918
DERL1	-0.408096	-0.252609	0.000999001	0.013249346073773554	0.004995	0.0690949
DERL2	-0.125918	-0.0949249	0.6073926073926074	0.9882786252893014	0.4985014985014985	0.9044449702344439
DEXI	0.3859907942022386	0.2426008287551797	0.000999001	0.013249346073773554	0.000999001	0.019073234457849843
DFFB	-0.0769231	-0.086076	0.7912087912087912	0.9939927913496195	0.5504495504495505	0.9309563675760858
DGAT2	0.041783695521745955	-0.0111856	0.8191808191808192	0.9939927913496195	0.995005	0.998232
DGCR2	0.27485604736695024	0.1786526165788536	0.0689311	0.34414034241620445	0.057942057942057944	0.3151801235708562
DGCR5	0.1197004198861959	0.0731506	0.5394605394605395	0.9786767749384572	0.5104895104895105	0.9134134660396247
DGCR6	0.00229869	-0.0231729	0.945055	0.9975082388875492	0.9180819180819181	0.9912943328766808
DGCR6L	0.013219389363036816	-0.0185382	0.9110889110889111	0.9973334127064724	0.945055	0.9931196343024687
DGCR8	-0.313729	-0.198419	0.047952	0.26314217960257563	0.057942057942057944	0.3151801235708562
DGCR9	-0.150363	-0.0716371	0.5354645354645354	0.9786767749384572	0.6323676323676324	0.9500753299850744
DGKA	-0.265291	-0.177373	0.14085914085914086	0.5177822177822178	0.11588411588411589	0.4752999597192232
DGKB	-0.0393583	-0.0262667	0.916084	0.9973334127064724	0.9020979020979021	0.9912943328766808
DGKD	-0.067414	-0.0631538	0.8251748251748252	0.9939927913496195	0.6783216783216783	0.9546153846153845
DGKG	0.013829334735157786	0.00635648	0.9080919080919081	0.9973334127064724	0.9020979020979021	0.9912943328766808
DGKH	-0.268134	-0.144672	0.12987012987012986	0.4850308762604549	0.24075924075924077	0.6792710375042301
DGKI	-0.0243898	0.015721598259989124	0.971029	0.9975082388875492	0.8511488511488512	0.9912943328766808
DHCR24	0.3637520696832076	0.19832880205501283	0.000999001	0.013249346073773554	0.032967	0.23833839827377792
DHCR7	0.059670676375988864	0.020938630866442914	0.7462537462537463	0.9939927913496195	0.8151848151848152	0.9842266142474622
DHDDS	0.16513778756322903	0.0880858	0.36663336663336665	0.8509896640642299	0.42857142857142855	0.866422
DHDH	-0.344482	-0.209116	0.015984015984015984	0.1169782197583377	0.043956	0.27082141159811063
DHRS11	0.2654887077195154	0.1966221663885399	0.0839161	0.3838752085197583	0.033966	0.23833839827377792
DHRS12	-0.364633	-0.236995	0.00699301	0.060626997752746256	0.016983016983016984	0.16670222432934298
DHRS2	-0.0762096	-0.0555695	0.7922077922077922	0.9939927913496195	0.7292707292707292	0.9710474738792509
DHRS3	0.3486022491555008	0.19672997956237226	0.003996	0.043554939414412436	0.033966	0.23833839827377792
DHRS4	0.11122746678195718	0.0738603	0.5654345654345654	0.9807520943404088	0.5074925074925075	0.9131291243967301
DHRS7	0.4182244289683013	0.2627003918774492	0.000999001	0.013249346073773554	0.000999001	0.019073234457849843
DHRS7B	0.2987789186220373	0.19080775504846903	0.035964	0.22016883750498972	0.042957	0.27082141159811063
DHRS9	0.1393584548481451	0.0688917	0.4645354645354645	0.9341249028749028	0.5344655344655345	0.9230421665809339
DHRSX	0.20799080938599127	0.11956087225545159	0.21578421578421578	0.6466083071809183	0.2597402597402597	0.6957643035348862
DHX33	0.0776098	0.0485322	0.6773226773226774	0.9923936748021756	0.6503496503496503	0.9500753299850744
DHX35	0.17223081660779227	0.12987812423827647	0.34565434565434566	0.827967	0.21578421578421578	0.6435006805758607
DHX36	-0.0690926	-0.0415171	0.8211788211788211	0.9939927913496195	0.8111888111888111	0.9831807719072855
DHX40	-0.363237	-0.230777	0.00699301	0.060626997752746256	0.023976023976023976	0.20932635203991987
DHX58	-0.157854	-0.0993959	0.5034965034965035	0.9629841756658138	0.4725274725274725	0.8925518925518925
DHX9	-0.353876	-0.19912	0.00899101	0.0725882	0.056943056943056944	0.3122880906971816
DIABLO	0.3481748373892082	0.2007957549734686	0.003996	0.043554939414412436	0.029970029970029972	0.2248269864850176
DIAPH1	-0.237351	-0.137667	0.2137862137862138	0.6423939256869039	0.26573426573426573	0.7005868183409913
DIAPH2	-0.215958	-0.143986	0.2947052947052947	0.7779109374369174	0.24375624375624375	0.682006
DIAPH3	0.13413229364788634	0.0841938	0.48951048951048953	0.9592853335005802	0.44455544455544455	0.870571
DIDO1	0.088956	0.0452392	0.6363636363636364	0.9899049540249113	0.6683316683316683	0.9546153846153845
DIO2	0.20632288160926143	0.13588359927249544	0.2217782217782218	0.6584372565233809	0.1878121878121878	0.5943622861655649
DIO3	0.2098319893987616	0.10093488084300527	0.21178821178821178	0.6420571439675296	0.37462537462537465	0.8542722902097901
DIO3OS	0.3753700946285994	0.2096615603847524	0.000999001	0.013249346073773554	0.023976023976023976	0.20932635203991987
DIP2A	0.020762	0.0035254	0.8741258741258742	0.9958173264992928	0.9170829170829171	0.9912943328766808
DIP2B	0.24311976276982408	0.1435555847224045	0.12187812187812187	0.4705578865578866	0.16283716283716285	0.5633478429177354
DIRAS1	0.3854019428523628	0.24947555922224512	0.000999001	0.013249346073773554	0.000999001	0.019073234457849843
DIRAS3	-0.222731	-0.154116	0.2627372627372627	0.7195455868217533	0.1938061938061938	0.6030438697105364
DIRC2	-0.107208	-0.0668509	0.6773226773226774	0.9923936748021756	0.6543456543456544	0.9500753299850744
DIS3	-0.068243	-0.0153413	0.8231768231768232	0.9939927913496195	0.9660339660339661	0.9957210563522856
DIS3L2	-0.114118	-0.0555418	0.6523476523476524	0.9923936748021756	0.7292707292707292	0.9710474738792509
DISP2	-0.251273	-0.159318	0.17682317682317683	0.5842765070608358	0.17782217782217782	0.5862395668847282
DIXDC1	-0.260639	-0.161379	0.15284715284715283	0.5399687746170055	0.17082917082917082	0.5785547785547785
DKFZP586I1420	-0.0577878	-0.0313719	0.8461538461538461	0.9939927913496195	0.8781218781218781	0.9912943328766808
DKFZp779M0652	-0.0299718	-0.0254073	0.9470529470529471	0.9975082388875492	0.9080919080919081	0.9912943328766808
DKK3	0.0744033	0.0390608	0.6953046953046953	0.9939927913496195	0.7052947052947053	0.9627427883241837
DLC1	0.3950454735643947	0.24697766861042877	0.000999001	0.013249346073773554	0.000999001	0.019073234457849843
DLD	0.5279241260324468	0.3416430727692048	0.000999001	0.013249346073773554	0.000999001	0.019073234457849843
DLEC1	-0.189447	-0.157171	0.37962037962037964	0.8509896640642299	0.1848151848151848	0.5904705812760244
DLEU7	0.086121	0.039013556334727084	0.6473526473526473	0.9923936748021756	0.7062937062937062	0.9633495723933783
DLG1	-0.0574594	-0.0725391	0.8461538461538461	0.9939927913496195	0.6273726273726273	0.9500753299850744
DLG2	-0.134435	-0.0901997	0.5794205794205795	0.9807520943404088	0.5244755244755245	0.9157940577644222
DLG4	-0.232263	-0.138106	0.23076923076923078	0.672716	0.26373626373626374	0.6982861697887606
DLG5	-0.262022	-0.129734	0.14785214785214784	0.5289916014792456	0.32167832167832167	0.7936437320135132
DLGAP1	-0.139368	-0.0647415	0.5654345654345654	0.9807520943404088	0.6693306693306693	0.9546153846153845
DLGAP1-AS4	-0.197701	-0.0978139	0.35064935064935066	0.827967	0.4855144855144855	0.9027226761751331
DLGAP2	-0.0821762	-0.0255208	0.7772227772227772	0.9939927913496195	0.9080919080919081	0.9912943328766808
DLGAP3	-0.213793	-0.108012	0.3026973026973027	0.783065	0.42857142857142855	0.866422
DLK2	-0.0387811	-0.0214441	0.916084	0.9973334127064724	0.9280719280719281	0.9912943328766808
DLL3	-0.206824	-0.125246	0.32167832167832167	0.8034558885622716	0.34765234765234765	0.8242510764344825
DLST	0.33238928990663624	0.22507828173926084	0.00699301	0.060626997752746256	0.012987012987012988	0.1539129356318988
DMAC1	0.15161914433794046	0.0950642	0.4125874125874126	0.885631	0.4025974025974026	0.866422
DMBT1	0.22709318092639713	0.10779873624210151	0.16683316683316685	0.5650213334423861	0.33466533466533466	0.8109449824930997
DMD	-0.306531	-0.210906	0.058941058941058944	0.3029709935035379	0.042957	0.27082141159811063
DMGDH	-0.0275292	-0.00228676	0.957043	0.9975082388875492	0.951049	0.9931196343024687
DMKN	-0.0467021	-0.00749686	0.8881118881118881	0.9973334127064724	0.987013	0.998232
DMRT2	0.10676275290914486	0.012650704066900416	0.5754245754245755	0.9807520943404088	0.8711288711288712	0.9912943328766808
DMRTC2	0.22468799363439537	0.12577878611741322	0.17082917082917082	0.5738565378936608	0.23376623376623376	0.6680023923444977
DNA2	-0.289458	-0.209384	0.0919081	0.4036428687591478	0.043956	0.27082141159811063
DNAAF2	-0.23496	-0.151639	0.22277722277722278	0.659825	0.2047952047952048	0.6192328381677494
DNAAF4	-0.12007	-0.0928388	0.6313686313686314	0.9899049540249113	0.5104895104895105	0.9134134660396247
DNAAF5	-0.194524	-0.105076	0.36563436563436563	0.8508614343063848	0.44255744255744256	0.870571
DNAH12	-0.107719	-0.0764709	0.6743256743256744	0.9923936748021756	0.6053946053946054	0.9491196755264492
DNAH14	-0.0206919	0.00370634	0.9790209790209791	0.9975082388875492	0.916084	0.9912943328766808
DNAH2	-0.187414	-0.133698	0.3826173826173826	0.8509896640642299	0.28771228771228774	0.7351048951048952
DNAH5	-0.0285865	-0.0323659	0.952048	0.9975082388875492	0.8711288711288712	0.9912943328766808
DNAH9	-0.218761	-0.142223	0.2817182817182817	0.7537070259583349	0.24975024975024976	0.6878821875651299
DNAJA1	0.11876037650374015	0.053	0.5404595404595405	0.9786767749384572	0.6253746253746254	0.9500753299850744
DNAJA3	0.38789919383256355	0.24533197082481764	0.000999001	0.013249346073773554	0.000999001	0.019073234457849843
DNAJA4	-0.0838632	-0.0538676	0.7662337662337663	0.9939927913496195	0.7402597402597403	0.9721515020954918
DNAJB1	-0.0624699	-0.0806465	0.8371628371628371	0.9939927913496195	0.5834165834165834	0.9449083061123196
DNAJB5	-0.315205	-0.191279	0.047952	0.26314217960257563	0.0749251	0.36668964837978923
DNAJC1	-0.140849	-0.107072	0.5634365634365635	0.9807520943404088	0.43156843156843155	0.8678321678321679
DNAJC11	0.19532417715698847	0.14014381339883372	0.2597402597402597	0.718377	0.17582417582417584	0.5858782567643327
DNAJC12	-0.390666	-0.269586	0.000999001	0.013249346073773554	0.000999001	0.019073234457849843
DNAJC14	-0.241775	-0.167978	0.2017982017982018	0.6258554012927451	0.15084915084915085	0.5444231713446503
DNAJC15	0.156074	0.0823884	0.3956043956043956	0.8695844791251152	0.45754245754245754	0.8834566189533959
DNAJC16	0.3803075958533339	0.23169519809498806	0.000999001	0.013249346073773554	0.004995	0.0690949
DNAJC18	0.3240434634431286	0.20749235932724577	0.00999001	0.0787507	0.025974025974025976	0.22350917288750327
DNAJC19	0.29554384561930475	0.1935302720642004	0.037962	0.2262396694214876	0.037962	0.25663519360017417
DNAJC2	0.11284505015892847	0.0692119	0.5594405594405595	0.9807520943404088	0.5324675324675324	0.921974
DNAJC21	0.0587407	0.0629443	0.7492507492507493	0.9939927913496195	0.5724275724275725	0.9379319607148642
DNAJC22	0.26842912066928515	0.15268520428252674	0.0829171	0.38171738171738173	0.13586413586413587	0.5243232999785643
DNAJC25	0.00709556	0.0432312	0.926074	0.9975082388875492	0.6803196803196803	0.9546153846153845
DNAJC27	0.4148408540489626	0.2712862580391127	0.000999001	0.013249346073773554	0.000999001	0.019073234457849843
DNAJC28	-0.0299701	0.0085358	0.9470529470529471	0.9975082388875492	0.8941058941058941	0.9912943328766808
DNAJC4	0.20851319112799221	0.128762	0.2137862137862138	0.6423939256869039	0.2217782217782218	0.6546338472943978
DNAJC5	0.311051	0.21604372527328294	0.017982017982017984	0.1254697110118797	0.016983016983016984	0.16670222432934298
DNAJC5G	-0.108878	-0.0360501	0.6713286713286714	0.9923936748021756	0.8491508491508492	0.9912943328766808
DNAL1	-0.0443913	-0.0386794	0.9010989010989011	0.9973334127064724	0.8311688311688312	0.98876
DNAL4	-0.155285	-0.107749	0.5144855144855145	0.9675916132268767	0.42857142857142855	0.866422
DNALI1	-0.112923	-0.0634125	0.6593406593406593	0.9923936748021756	0.6773226773226774	0.9546153846153845
DNASE1L1	0.3200506931613487	0.22971612322577015	0.013986013986013986	0.10592546076417043	0.00699301	0.0953662
DNASE1L2	-0.125152	-0.0834045	0.6143856143856143	0.9899049540249113	0.5684315684315684	0.9371730945084523
DND1	0.0673402	0.060248626553915954	0.7252747252747253	0.9939927913496195	0.5864135864135864	0.9460239426869015
DNER	-0.17275	-0.11721	0.4485514485514486	0.9242330250394768	0.3946053946053946	0.866422
DNLZ	-0.107105	-0.0852506	0.6773226773226774	0.9923936748021756	0.5554445554445554	0.9309563675760858
DNM3	0.3450658597638968	0.22116419477621732	0.004995	0.0520283	0.015984015984015984	0.16549838719087825
DNMT3A	-0.265311	-0.163514	0.14085914085914086	0.5177822177822178	0.16283716283716285	0.5633478429177354
DNMT3B	-0.25761	-0.179373	0.16283716283716285	0.5636612892058437	0.10989010989010989	0.46005560704355886
DNPEP	0.2550950735764445	0.1656634728967056	0.1008991008991009	0.426111	0.0879121	0.4002580228995324
DNPH1	-0.0763516	-0.0665927	0.7922077922077922	0.9939927913496195	0.6593406593406593	0.952113
DOC2A	-0.00370767	0.00212251	0.9660339660339661	0.9975082388875492	0.9250749250749251	0.9912943328766808
DOC2B	-0.0257334	-0.0144297	0.965035	0.9975082388875492	0.975025	0.998232
DOCK4	0.14437986340581052	0.11749067181669884	0.44755244755244755	0.9242330250394768	0.2677322677322677	0.7015958400573785
DOCK7	-0.290036	-0.172191	0.0899101	0.3960694477935857	0.13886113886113885	0.5265328298938077
DOCK8	0.0443338	0.013246207788798679	0.8081918081918081	0.9939927913496195	0.8651348651348651	0.9912943328766808
DOCK9	-0.0339171	-0.0443598	0.9340659340659341	0.9975082388875492	0.7932067932067932	0.9803083529075847
DOCK9-AS2	-0.242002	-0.153464	0.2007992007992008	0.6256609244414123	0.1968031968031968	0.6030438697105364
DOHH	0.2535905541587074	0.12640016500103124	0.1048951048951049	0.4389324548284086	0.23376623376623376	0.6680023923444977
DOK1	-0.0300066	-0.0127116	0.9470529470529471	0.9975082388875492	0.984016	0.998232
DOK3	0.3035809493483528	0.18262032887705548	0.029970029970029972	0.19256630943021477	0.052947052947052944	0.3014095995747372
DOK4	-0.2452	-0.157259	0.18981018981018982	0.6062062937062938	0.1838161838161838	0.5904705812760244
DOK5	0.24672543430560226	0.17138075862974142	0.11988011988011989	0.4705578865578866	0.0749251	0.36668964837978923
DOK6	0.051141097540923074	0.030603753773461084	0.7812187812187812	0.9939927913496195	0.7602397602397603	0.9721515020954918
DOK7	0.3805768493283926	0.22958355989724932	0.000999001	0.013249346073773554	0.00699301	0.0953662
DONSON	-0.331243	-0.228247	0.029970029970029972	0.19256630943021477	0.023976023976023976	0.20932635203991987
DOPEY1	-0.424537	-0.265511	0.000999001	0.013249346073773554	0.000999001	0.019073234457849843
DOPEY2	0.0748315	0.0531215	0.6943056943056943	0.9939927913496195	0.6223776223776224	0.9500753299850744
DOT1L	-0.175019	-0.121812	0.43956043956043955	0.9185618326825928	0.36563436563436563	0.8452011001239315
[truncated: 6,688 more rows]
